# Supplementary material for: Asymmetric reproductive isolation between terminal forms of the salamander ring species Ensatina eschscholtzii revealed by fine-scale genetic analysis of a hybrid zone
Source: BMC Evol Biol. 2011 Aug 22;11:245. doi: 10.1186/1471-2148-11-245 (PMC3175475; doi:10.1186/1471-2148-11-245)
Supplement: Additional file 1 — Sampled individuals. For each individual, geographic coordinates (latitude and longitude), elevation, vegetation series, Structure and NewHybrids classification, and alleles for each marker (E = eschscholtzii, K = klauberi) are given. Missing data is represented by -9. Samples without a catalog number represent tissues that were depleted during DNA extraction. [file 1471-2148-11-245-S1.XLS]

## Sheet: master
							ND4	CXCR4 2-allele	SLC8A3 2-allele	RAG1 2-allele	Structure		NewHybrids
Collector Number	Catalog Number	Color pattern	habitat	Elevation (m)	Latitude	Longitude	haplotype	haplotype	haplotype	haplotype	(PP klauberi)	(PP eschscholtzii)	PP (klauberi)	PP (eschscholtzii)	PP (F1)	PP (F2)	PP (Bx klauberi)	PP (Bx eschscholtzii)
CM 55	MVZ 249099	eschscholtzii	0	1402	33.3461	-116.913	E	EK	KK	-9	0.7702	0.2298	0.10382	0.000578	0.067382	0.523218	0.293914	0.01109
CM 56	MVZ 249100	klauberi	0	-9	33.3462	-116.913	K	KK	KK	KK	0.99	0.01	0.996982	0	0	0.000798	0.002218	0
CM 57	MVZ 249101	hybrid	0	1434	33.3456	-116.913	K	EK	EK	EK	0.4952	0.5048	0	0	0.845876	0.052198	0.018014	0.083906
CM 58	MVZ 249102	hybrid	0	1441	33.3453	-116.914	E	EE	EK	EE	0.0868	0.9132	0	0.30637	1e-05	0.110424	0	0.583198
CM 59	MVZ 249103	eschscholtzii	0	1447	33.3449	-116.914	E	EE	EE	EE	0.012	0.988	0	0.97776	0	0.001974	0	0.020264
TJD 196	MVZ 249212	eschscholtzii	0	1427	33.3451	-116.911	E	EE	EE	EE	0.012	0.988	0	0.977882	0	0.00198	0	0.020142
TJD 197	MVZ 249234	klauberi	0	1424	33.3449	-116.911	K	KK	KK	KK	0.99	0.01	0.996972	0	0	0.000804	0.002224	0
TJD 198	MVZ 249213	eschscholtzii	0	1407	33.3456	-116.911	E	EE	EE	EE	0.01	0.99	0	0.983878	0	0.00117	0	0.014956
TJD 199	MVZ 249235	klauberi	0	1392	33.3456	-116.911	K	KK	KK	KK	0.9896	0.0104	0.996932	0	0	0.000818	0.002248	0
TJD 200	MVZ 249214	hybrid	0	1400	33.3464	-116.912	K	EE	EE	EE	0.01	0.99	0	0.983866	0	0.00117	0	0.014966
TJD 201	MVZ 249215	eschscholtzii	0	1400	33.3464	-116.912	E	EE	EE	EE	0.01	0.99	0	0.983838	0	0.001172	0	0.014992
TJD 202	MVZ 249216	eschscholtzii	0	1400	33.3463	-116.912	E	EE	EE	EE	0.01	0.99	0	0.983858	0	0.00117	0	0.014972
TJD 203	MVZ 249217	eschscholtzii	0	1399	33.3464	-116.911	E	EE	EE	EE	0.01	0.99	0	0.983858	0	0.00117	0	0.014972
TJD 204	MVZ 249218	eschscholtzii	0	1414	33.3449	-116.911	E	EE	EE	EE	0.01	0.99	0	0.983858	0	0.00117	0	0.014972
TJD 205	MVZ 249091	eschscholtzii	0	1393	33.346	-116.915	E	EE	EE	EE	0.01	0.99	0	0.983854	0	0.00117	0	0.014976
TJD 206	MVZ 249092	eschscholtzii	0	1393	33.346	-116.915	E	EE	EE	EE	0.01	0.99	0	0.983854	0	0.00117	0	0.014976
TJD 207	MVZ 249093	eschscholtzii	0	1393	33.346	-116.915	E	EE	EE	EE	0.01	0.99	0	0.98384	0	0.001172	0	0.014988
TJD 208	MVZ 249094	eschscholtzii	0	1393	33.346	-116.915	E	EE	EE	EE	0.01	0.99	0	0.983882	0	0.001168	0	0.014952
TJD 209	MVZ 249095	eschscholtzii	0	1382	33.346	-116.915	E	EE	EE	EE	0.0102	0.9898	0	0.983838	0	0.001172	0	0.014992
TJD 210	MVZ 249219	eschscholtzii	0	1428	33.3462	-116.914	E	EE	EE	EE	0.01	0.99	0	0.983858	0	0.00117	0	0.014972
TJD 216	MVZ 249220	eschscholtzii	0	1463	33.3449	-116.914	E	EE	EE	EE	0.01	0.99	0	0.983854	0	0.00117	0	0.014976
TJD 217	MVZ 249236	klauberi	0	1470	33.3437	-116.912	K	KK	KK	KK	0.9898	0.0102	0.996924	0	0	0.000826	0.002248	0
TJD 218	MVZ 249096	hybrid	0	1466	33.3438	-116.912	K	EK	EK	EK	0.5636	0.4364	2.4e-05	1e-05	0.828076	0.06583	0.023556	0.082504
TJD 219	MVZ 249230	hybrid	0	-9	33.3435	-116.912	-9	EK	EK	EK	0.4826	0.5174	0	2e-05	0.845196	0.052308	0.017964	0.084514
TJD 220	MVZ 249221	eschscholtzii	0	1475	33.3435	-116.912	E	EE	EE	EE	0.01	0.99	0	0.98384	0	0.001172	0	0.014988
TJD 221	MVZ 249222	eschscholtzii	0	1462	33.3437	-116.912	E	EE	EE	EE	0.01	0.99	0	0.983858	0	0.00117	0	0.014972
TJD 222	MVZ 249223	hybrid	0	1465	33.3436	-116.912	K	EE	EK	EE	0.0856	0.9144	0	0.306362	0	0.11065	0	0.582982
TJD 223	MVZ 249224	eschscholtzii	0	1468	33.3438	-116.912	E	EE	EE	EE	0.01	0.99	0	0.983916	0	0.00116	0	0.014922
TJD 224	MVZ 249231	hybrid	0	1406	33.345	-116.911	K	EE	EK	EE	0.0868	0.9132	0	0.306396	0	0.110624	0	0.582976
TJD 226	MVZ 249226	eschscholtzii	0	1395	33.3466	-116.911	E	EE	EE	EE	0.01	0.99	0	0.983882	0	0.001168	0	0.014952
TJD 227	MVZ 249237	klauberi	0	1389	33.3462	-116.911	K	KK	KK	KK	0.9896	0.0104	0.996992	0	0	0.000796	0.002216	0
TJD 228	MVZ 249238	klauberi	0	1411	33.3461	-116.911	K	KK	KK	KK	0.989	0.011	0.996962	0	0	0.000808	0.002232	0
TJD 229	MVZ 249232	hybrid	0	1403	33.3457	-116.912	K	EK	EK	EK	0.493	0.507	0	0	0.846488	0.052082	0.018062	0.083368
TJD 230	MVZ 249233	hybrid	0	1424	33.345	-116.911	K	EK	ambiguous	EK	0.3776	0.6224	0	6.2e-05	0.803336	0.063604	0.01741	0.115588
TJD 231	MVZ 249227	eschscholtzii	0	1424	33.345	-116.911	E	EE	EE	EE	0.01	0.99	0	0.983882	0	0.001168	0	0.014952
TJD 232	MVZ 249239	klauberi	0	1426	33.3449	-116.91	K	KK	KK	KK	0.9894	0.0106	0.996942	0	0	0.000818	0.002244	0
TJD 245	-	eschscholtzii	0	1395	33.345	-116.91	E	EE	EE	EE	0.01	0.99	0	0.983888	0	0.001164	0	0.014948
TJD 246	-	klauberi	0	1420	33.345	-116.91	K	KK	KK	KK	0.9896	0.0104	0.996924	0	0	0.000826	0.002248	0
TJD 247	-	klauberi	0	1409	33.3452	-116.911	K	KK	KK	KK	0.99	0.01	0.996984	0	0	0.000798	0.002218	0
TJD 248	-	eschscholtzii	0	1408	33.3453	-116.911	E	EE	EE	EE	0.01	0.99	0	0.983888	0	0.001164	0	0.014948
TJD 249	-	hybrid	0	1448	33.3451	-116.911	K	EE	EK	EE	0.0764	0.9236	0	0.198024	1e-05	0.136282	0	0.66569
TJD 250	MVZ 249097	hybrid	0	1407	33.3455	-116.912	K	EK	EK	EK	0.4966	0.5034	0	0	0.846368	0.05216	0.018112	0.083358
TJD 251	-	eschscholtzii	0	1403	33.346	-116.912	E	EE	EE	EE	0.01	0.99	0	0.98391	0	0.001162	0	0.014926
TJD 252	-	hybrid	0	1400	33.3461	-116.911	K	EK	EK	EK	0.4958	0.5042	0	0	0.84661	0.05198	0.01803	0.083382
TJD 253	-	hybrid	0	1390	33.3447	-116.91	K	EK	EK	EK	0.4754	0.5246	0	4e-05	0.842114	0.053176	0.017964	0.08671
TJD 254	-	klauberi	0	1411	33.3445	-116.909	K	EK	KK	EK	0.6646	0.3354	0.000356	0	0.123974	0.555002	0.310782	0.009888
TJD 255	-	eschscholtzii	0	1411	33.3445	-116.909	-9	EE	EE	EE	0.01	0.99	0	0.98385	0	0.00117	0	0.014978
TJD 256	-	klauberi	0	1400	33.3423	-116.905	K	KK	KK	KK	0.99	0.01	0.996982	0	0	0.000798	0.002218	0
TJD 257	-	klauberi	0	1447	33.3422	-116.906	K	KK	KK	KK	0.9898	0.0102	0.996982	0	0	0.000798	0.002218	0
TJD 258	-	hybrid	0	1447	33.3422	-116.906	K	EE	EE	EK	0.0866	0.9134	0	0.30382	5e-05	0.1046	0	0.591534
TJD 259	-	klauberi	0	1389	33.3425	-116.907	K	KK	KK	KK	0.9898	0.0102	0.996988	0	0	0.000798	0.002212	0
TJD 260	-	klauberi	0	1389	33.3425	-116.907	K	KK	KK	KK	0.9896	0.0104	0.99698	0	0	0.000804	0.002218	0
TJD 261	-	klauberi	0	1389	33.3425	-116.907	K	KK	KK	KK	0.99	0.01	0.996984	0	0	0.000798	0.002218	0
TJD 262	-	klauberi	0	1427	33.3435	-116.908	K	KK	KK	KK	0.99	0.01	0.996982	0	0	0.000798	0.002218	0
TJD 263	MVZ 249098	hybrid	0	1428	33.3443	-116.909	E	EK	EK	EE	0.3148	0.6852	0	0.001844	0.006134	0.26938	0.000114	0.72253
TJD 264	-	hybrid	0	1401	33.3414	-116.905	K	EK	ambiguous	KK	0.57	0.43	0.002672	0.000262	0.061184	0.661716	0.25508	0.019088
TJD 275	MVZ 249069	hybrid	0	1393	33.3469	-116.917	K	EK	EE	EK	0.3168	0.6832	0	0.000564	0.038472	0.259746	0.000478	0.70074
TJD 276	MVZ 249070	eschscholtzii	0	1395	33.3469	-116.917	E	EE	EE	EE	0.01	0.99	0	0.983888	0	0.001164	0	0.014948
TJD 277	MVZ 249071	eschscholtzii	0	1393	33.3473	-116.917	E	EE	EE	EE	0.011	0.989	0	0.983628	0	0.0012	0	0.01517
TJD 278	MVZ 249072	eschscholtzii	0	1317	33.348	-116.918	E	EE	EE	EE	0.01	0.99	0	0.983916	0	0.00116	0	0.014922
TJD 279	MVZ 249073	eschscholtzii	0	1284	33.3483	-116.918	E	EE	EE	EE	0.01	0.99	0	0.98385	0	0.00117	0	0.014978
TJD 280	MVZ 249074	eschscholtzii	0	1344	33.3474	-116.917	E	EE	EE	EE	0.01	0.99	0	0.983854	0	0.00117	0	0.014976
TJD 281	MVZ 249075	eschscholtzii	0	1313	33.3483	-116.919	E	EE	EE	EE	0.01	0.99	0	0.983854	0	0.00117	0	0.014976
TJD 282	MVZ 249076	eschscholtzii	0	1289	33.3434	-116.918	E	EE	EE	EE	0.01	0.99	0	0.983878	0	0.00117	0	0.014956
TJD 283	MVZ 249077	eschscholtzii	0	1289	33.3434	-116.918	E	EE	EE	EE	0.01	0.99	0	0.983878	0	0.00117	0	0.014956
TJD 284	MVZ 249078	eschscholtzii	0	1314	33.3439	-116.92	E	EE	EE	EE	0.01	0.99	0	0.983882	0	0.001168	0	0.014952
TJD 285	MVZ 249079	eschscholtzii	0	1357	33.3443	-116.92	E	EE	EE	EE	0.01	0.99	0	0.983882	0	0.001168	0	0.014952
TJD 286	MVZ 249080	eschscholtzii	0	1341	33.3446	-116.92	E	EE	EE	EE	0.01	0.99	0	0.983904	0	0.001162	0	0.014932
TJD 287	MVZ 249081	eschscholtzii	0	1386	33.3473	-116.917	E	EE	EE	EE	0.0122	0.9878	0	0.98219	0	0.001984	0	0.015826
TJD 288	MVZ 249082	eschscholtzii	0	1348	33.3476	-116.919	E	EE	EE	EE	0.01	0.99	0	0.983854	0	0.00117	0	0.014976
TJD 289	MVZ 249083	eschscholtzii	0	1348	33.3476	-116.919	E	EE	EE	EE	0.0102	0.9898	0	0.98384	0	0.001172	0	0.014988
TJD 290	MVZ 249084	eschscholtzii	0	1354	33.347	-116.917	E	EE	EE	EE	0.01	0.99	0	0.983888	0	0.001164	0	0.014948
TJD 291	MVZ 249085	eschscholtzii	0	1369	33.3482	-116.92	E	EE	EE	EE	0.0102	0.9898	0	0.983878	0	0.00117	0	0.014956
TJD 292	MVZ 249086	eschscholtzii	0	1360	33.3488	-116.921	E	EE	EE	EE	0.01	0.99	0	0.983858	0	0.00117	0	0.014972
TJD 293	MVZ 249087	eschscholtzii	0	1342	33.3475	-116.918	E	EE	EE	EE	0.01	0.99	0	0.983888	0	0.001164	0	0.014948
TJD 294	MVZ 249088	eschscholtzii	0	1342	33.3475	-116.918	E	EE	KK	-9	0.4696	0.5304	0.005318	0.051964	0.00044	0.848212	0.007394	0.086676
TJD 295	MVZ 249089	eschscholtzii	0	1314	33.3442	-116.919	E	EE	EE	EE	0.015	0.985	0	0.96626	0	0.004556	0	0.029184
TJD 296	MVZ 249090	eschscholtzii	0	1314	33.3442	-116.919	E	EE	EE	EE	0.01	0.99	0	0.98391	0	0.001162	0	0.014926
TJD 335	MVZ 264965	klauberi	0	1397	33.3459	-116.911	K	KK	KK	KK	0.9896	0.0104	0.996962	0	0	0.000808	0.002232	0
TJD 336	MVZ 264966	klauberi	0	1421	33.3436	-116.909	K	KK	KK	KK	0.9898	0.0102	0.996934	0	0	0.000818	0.002246	0
TJD 337	MVZ 264807	hybrid	0	1439	33.3399	-116.915	K	EE	KK	EK	0.355	0.645	0	0.117672	0.00056	0.201786	9e-05	0.679894
TJD 338	MVZ 264967	klauberi	0	1398	33.3454	-116.91	K	KK	KK	KK	0.9896	0.0104	0.996982	0	0	0.000798	0.00222	0
TJD 339	MVZ 264808	eschscholtzii	0	1408	33.3455	-116.91	E	EE	EE	EE	0.0102	0.9898	0	0.983916	0	0.00116	0	0.014922
TJD 340	MVZ 264968	klauberi	0	1407	33.3453	-116.91	K	KK	KK	KK	0.9896	0.0104	0.996922	0	0	0.000824	0.002252	0
TJD 341	MVZ 264969	klauberi	0	1417	33.3451	-116.91	K	KK	KK	KK	0.9894	0.0106	0.996924	0	0	0.000826	0.002248	0
TJD 342	MVZ 264809	eschscholtzii	0	1438	33.3453	-116.911	E	EE	EE	EE	0.01	0.99	0	0.983858	0	0.00117	0	0.014972
TJD 343	MVZ 264810	eschscholtzii	0	1385	33.3465	-116.916	E	EE	EE	EE	0.01	0.99	0	0.98391	0	0.001162	0	0.014926
TJD 344	MVZ 264970	klauberi	1	1453	33.3395	-116.903	K	KK	KK	KK	0.99	0.01	0.996972	0	0	0.000804	0.002224	0
TJD 345	MVZ 264934	hybrid	1	1470	33.3392	-116.903	K	EK	EK	KK	0.6626	0.3374	0.0044	0	0.122674	0.54324	0.320234	0.009446
TJD 346	MVZ 264971	klauberi	1	1474	33.3391	-116.904	K	KK	KK	KK	0.9898	0.0102	0.996974	0	0	0.000804	0.002222	0
TJD 347	MVZ 264972	klauberi	1	1481	33.3385	-116.903	K	KK	KK	KK	0.9896	0.0104	0.996932	0	0	0.000818	0.002248	0
TJD 348	MVZ 264935	hybrid	1	1486	33.3385	-116.903	K	EE	EK	EK	0.295	0.705	0	0.02041	0.013204	0.258288	0.000256	0.70784
TJD 349	MVZ 264973	klauberi	0	1379	33.3453	-116.91	K	KK	KK	KK	0.9896	0.0104	0.996972	0	0	0.000804	0.002226	0
TJD 350	MVZ 264811	eschscholtzii	0	1476	33.34	-116.915	E	EE	EE	EE	0.01	0.99	0	0.983908	0	0.001162	0	0.014928
TJD 351	MVZ 264812	eschscholtzii	0	1476	33.34	-116.915	E	EE	EE	EE	0.01	0.99	0	0.983878	0	0.00117	0	0.014956
TJD 352	MVZ 264813	eschscholtzii	0	1245	33.347	-116.924	E	EE	EE	EE	0.0102	0.9898	0	0.983878	0	0.00117	0	0.014956
TJD 353	MVZ 264814	eschscholtzii	0	1245	33.347	-116.924	E	EE	EE	EE	0.01	0.99	0	0.983844	0	0.00117	0	0.014982
TJD 354	MVZ 264815	eschscholtzii	0	1293	33.3471	-116.924	E	EE	EE	EE	0.01	0.99	0	0.983854	0	0.00117	0	0.014976
TJD 355	MVZ 264974	klauberi	1	1470	33.3392	-116.903	K	KK	KK	KK	0.9896	0.0104	0.996982	0	0	0.000798	0.002218	0
TJD 356	MVZ 264975	klauberi	1	1470	33.3392	-116.903	K	KK	KK	KK	0.99	0.01	0.996972	0	0	0.000804	0.002224	0
TJD 357	MVZ 264976	klauberi	1	1505	33.3383	-116.904	K	KK	KK	KK	0.99	0.01	0.996982	0	0	0.000798	0.002218	0
TJD 358	MVZ 264977	klauberi	1	1479	33.338	-116.9	K	KK	KK	KK	0.9896	0.0104	0.996922	0	0	0.000828	0.002252	0
TJD 359	MVZ 264978	klauberi	1	1473	33.3374	-116.9	K	KK	KK	KK	0.9892	0.0108	0.996882	0	0	0.000844	0.002276	0
TJD 360	MVZ 264979	klauberi	1	1460	33.3375	-116.899	K	KK	KK	KK	0.9898	0.0102	0.996924	0	0	0.000826	0.002248	0
TJD 361	MVZ 264936	hybrid	1	1601	33.3334	-116.906	K	EK	EK	EK	0.4752	0.5248	0	0.000122	0.841238	0.053418	0.017964	0.087252
TJD 362	MVZ 264980	klauberi	1	1596	33.3344	-116.906	K	KK	KK	KK	0.9898	0.0102	0.996984	0	0	0.000798	0.002218	0
TJD 363	MVZ 264981	klauberi	1	1513	33.3368	-116.901	K	KK	KK	KK	0.9898	0.0102	0.996972	0	0	0.000804	0.002224	0
TJD 364	-	klauberi	1	1513	33.3368	-116.901	K	KK	KK	KK	0.99	0.01	0.996972	0	0	0.000804	0.002224	0
TJD 365	MVZ 264982	klauberi	1	1450	33.3379	-116.901	K	KK	KK	KK	0.99	0.01	0.996982	0	0	0.000798	0.002218	0
TJD 366	MVZ 264983	klauberi	1	1567	33.336	-116.905	K	KK	KK	KK	0.9898	0.0102	0.996992	0	0	0.000796	0.002216	0
TJD 367	MVZ 264984	klauberi	1	1563	33.3358	-116.905	K	KK	KK	KK	0.9898	0.0102	0.996984	0	0	0.000798	0.002218	0
TJD 368	MVZ 264985	klauberi	1	1563	33.3358	-116.905	K	KK	KK	KK	0.9898	0.0102	0.996924	0	0	0.000826	0.002248	0
TJD 369	MVZ 264986	klauberi	1	1621	33.3341	-116.904	K	KK	KK	KK	0.9898	0.0102	0.996982	0	0	0.000798	0.002218	0
TJD 370	MVZ 264816	eschscholtzii	0	1297	33.3483	-116.922	E	EE	EE	EE	0.01	0.99	0	0.983888	0	0.001164	0	0.014948
TJD 371	MVZ 264817	eschscholtzii	0	1245	33.347	-116.924	E	EE	EE	EE	0.01	0.99	0	0.983854	0	0.00117	0	0.014976
TJD 372	MVZ 264987	klauberi	1	1612	33.3345	-116.905	K	KK	KK	KK	0.99	0.01	0.996982	0	0	0.000798	0.002218	0
TJD 373	MVZ 264988	klauberi	1	1603	33.3353	-116.906	K	KK	KK	KK	0.9894	0.0106	0.996942	0	0	0.000818	0.002244	0
TJD 374	MVZ 264818	eschscholtzii	0	1470	33.3409	-116.916	E	EE	EE	EE	0.01	0.99	0	0.98385	0	0.00117	0	0.014978
TJD 375	MVZ 264989	klauberi	1	1598	33.3342	-116.905	K	KK	KK	KK	0.9896	0.0104	0.996932	0	0	0.000818	0.002248	0
TJD 376	MVZ 264990	klauberi	1	1513	33.3368	-116.901	K	KK	KK	KK	0.99	0.01	0.996982	0	0	0.000798	0.002218	0
TJD 377	MVZ 264991	klauberi	1	1484	33.3371	-116.9	K	KK	KK	KK	0.9896	0.0104	0.996972	0	0	0.000804	0.002224	0
TJD 378	MVZ 264819	eschscholtzii	0	1345	33.3485	-116.92	E	EE	EE	EE	0.01	0.99	0	0.98385	0	0.00117	0	0.014978
TJD 379	MVZ 264820	eschscholtzii	0	1362	33.3484	-116.92	E	EE	EE	EE	0.0102	0.9898	0	0.983854	0	0.00117	0	0.014976
TJD 380	MVZ 264992	klauberi	1	1496	33.3377	-116.901	K	KK	KK	KK	0.9898	0.0102	0.996922	0	0	0.000828	0.002252	0
TJD 381	MVZ 264993	klauberi	1	1513	33.3368	-116.901	K	KK	KK	KK	0.9898	0.0102	0.996984	0	0	0.000798	0.002218	0
TJD 382	MVZ 264821	eschscholtzii	0	1470	33.3409	-116.916	E	EE	EE	EE	0.01	0.99	0	0.983904	0	0.001162	0	0.014932
TJD 383	MVZ 264822	eschscholtzii	0	1470	33.3409	-116.916	E	EE	EE	-9	0.015	0.985	0	0.96618	0	0.004576	0	0.029246
TJD 384	MVZ 264823	eschscholtzii	0	1470	33.3409	-116.916	E	EE	EE	EE	0.01	0.99	0	0.98384	0	0.001172	0	0.014988
TJD 385	MVZ 264937	hybrid	0	1492	33.3425	-116.912	K	EK	EK	EK	0.4924	0.5076	0	0	0.84575	0.0523	0.01805	0.083896
TJD 386	MVZ 264938	hybrid	0	1488	33.3412	-116.908	K	EK	EK	EK	0.4936	0.5064	0	0	0.846452	0.052104	0.018076	0.083366
TJD 387	MVZ 264994	klauberi	1	1482	33.3404	-116.906	K	KK	KK	KK	0.9896	0.0104	0.996972	0	0	0.000804	0.002226	0
TJD 388	MVZ 264995	klauberi	0	1448	33.3403	-116.904	K	KK	KK	KK	0.9894	0.0106	0.996932	0	0	0.000818	0.002248	0
TJD 389	MVZ 264996	klauberi	1	1503	33.3397	-116.91	K	KK	KK	KK	0.99	0.01	0.996972	0	0	0.000804	0.002224	0
TJD 390	MVZ 264939	hybrid	0	1524	33.3377	-116.909	K	EK	EK	EK	0.4946	0.5054	0	0	0.846452	0.052104	0.018076	0.083366
TJD 391	MVZ 264997	klauberi	0	1593	33.3328	-116.911	K	KK	KK	KK	0.9898	0.0102	0.996982	0	0	0.000798	0.002218	0
TJD 392	MVZ 264824	eschscholtzii	0	1588	33.3367	-116.917	E	EE	EE	EE	0.0102	0.9898	0	0.98384	0	0.001172	0	0.014988
TJD 393	MVZ 264998	klauberi	0	1588	33.3367	-116.917	K	KK	KK	KK	0.9898	0.0102	0.996972	0	0	0.000804	0.002226	0
TJD 394	MVZ 264825	eschscholtzii	0	1601	33.3331	-116.911	E	EE	EE	EE	0.01	0.99	0	0.983878	0	0.00117	0	0.014956
TJD 395	MVZ 264826	eschscholtzii	0	1569	33.3338	-116.908	E	EE	EE	EE	0.01	0.99	0	0.983878	0	0.00117	0	0.014956
TJD 396	MVZ 264999	klauberi	1	1507	33.3395	-116.91	K	KK	KK	KK	0.9898	0.0102	0.996984	0	0	0.000798	0.002218	0
TJD 397	MVZ 265000	klauberi	0	1433	33.3409	-116.903	K	KK	KK	KK	0.99	0.01	0.996972	0	0	0.000804	0.002224	0
TJD 398	MVZ 265001	klauberi	0	1590	33.3356	-116.913	K	KK	KK	KK	0.99	0.01	0.996964	0	0	0.000808	0.002228	0
TJD 399	MVZ 264827	eschscholtzii	0	1577	33.3349	-116.912	E	EE	EE	EE	0.01	0.99	0	0.98384	0	0.001172	0	0.014988
TJD 400	MVZ 264940	hybrid	0	1444	33.3456	-116.912	K	EK	EK	EK	0.4932	0.5068	0	0	0.846488	0.052082	0.018062	0.083368
TJD 401	MVZ 265002	klauberi	0	1591	33.3347	-116.913	K	KK	KK	KK	0.99	0.01	0.996972	0	0	0.000804	0.002224	0
TJD 402	MVZ 265003	klauberi	0	1575	33.3349	-116.913	K	KK	KK	KK	0.99	0.01	0.996972	0	0	0.000804	0.002224	0
TJD 403	MVZ 264941	hybrid	0	1581	33.3349	-116.912	K	EK	EK	EK	0.4932	0.5068	0	0	0.846488	0.052082	0.018062	0.083368
TJD 404	MVZ 265004	klauberi	0	1583	33.335	-116.913	K	KK	KK	KK	0.9896	0.0104	0.996922	0	0	0.000828	0.002252	0
TJD 405	MVZ 265005	klauberi	0	1583	33.335	-116.913	K	-9	KK	KK	0.9898	0.0102	0.996922	0	0	0.000828	0.002252	0
TJD 406	MVZ 265006	klauberi	0	1589	33.335	-116.913	K	KK	KK	KK	0.9892	0.0108	0.996872	0	0	0.000848	0.00228	0
TJD 407	MVZ 265007	klauberi	0	1611	33.3351	-116.913	K	KK	KK	KK	0.9898	0.0102	0.99698	0	0	0.000804	0.002218	0
TJD 408	MVZ 264828	eschscholtzii	0	1587	33.3354	-116.913	E	EK	EE	EE	0.047	0.953	0	0.528348	4e-06	0.067054	0	0.404592
TJD 409	MVZ 264942	hybrid	0	1578	33.3355	-116.914	K	EK	EK	EK	0.4902	0.5098	0	0	0.84598	0.052276	0.018058	0.083684
TJD 410	MVZ 265008	klauberi	0	1574	33.3353	-116.914	K	KK	KK	KK	0.99	0.01	0.996974	0	0	0.000804	0.00222	0
TJD 411	MVZ 264829	eschscholtzii	0	1344	33.3488	-116.921	E	EE	EE	EE	0.01	0.99	0	0.983916	0	0.00116	0	0.014922
TJD 412	MVZ 264830	eschscholtzii	0	1424	33.3462	-116.915	E	EE	EE	EE	0.01	0.99	0	0.98385	0	0.00117	0	0.014978
TJD 413	MVZ 264831	eschscholtzii	0	1424	33.3462	-116.915	E	EE	EE	EE	0.01	0.99	0	0.983854	0	0.00117	0	0.014976
TJD 414	MVZ 264943	hybrid	0	1424	33.3462	-116.915	K	EK	EE	EE	0.0596	0.9404	0	0.512582	0	0.102866	0	0.384548
TJD 415	MVZ 264832	eschscholtzii	0	1414	33.3462	-116.916	E	EE	EE	EE	0.01	0.99	0	0.98385	0	0.00117	0	0.014978
TJD 416	MVZ 265009	klauberi	0	1414	33.3462	-116.916	K	KK	KK	KK	0.9892	0.0108	0.996932	0	0	0.000818	0.002248	0
TJD 417	MVZ 265010	klauberi	0	1577	33.3349	-116.912	K	KK	KK	KK	0.9896	0.0104	0.996932	0	0	0.000818	0.002248	0
TJD 418	MVZ 265011	klauberi	0	1577	33.3349	-116.912	K	KK	KK	KK	0.9898	0.0102	0.996972	0	0	0.000804	0.002224	0
TJD 419	MVZ 265012	klauberi	0	1569	33.3338	-116.908	K	KK	KK	KK	0.9896	0.0104	0.996974	0	0	0.000804	0.002222	0
TJD 420	MVZ 264833	eschscholtzii	0	1569	33.3338	-116.908	E	EE	EE	EE	0.011	0.989	0	0.98355	0	0.001212	0	0.01524
TJD 421	MVZ 264944	hybrid	0	1424	33.3438	-116.908	K	KK	ambiguous	KK	0.8196	0.1804	0.44395	0	8e-05	0.288108	0.26785	1e-05
TJD 476	MVZ 264834	eschscholtzii	0	1420	33.3457	-116.911	E	EE	EE	EE	0.0108	0.9892	0	0.983584	0	0.001208	0	0.015208
TJD 477	MVZ 265021	klauberi	0	1410	33.3449	-116.911	K	KK	KK	KK	0.9892	0.0108	0.996882	0	0	0.000844	0.002276	0
TJD 478	MVZ 264945	hybrid	0	1407	33.3447	-116.91	K	EK	EK	EK	0.4926	0.5074	0	0	0.84575	0.0523	0.01805	0.083896
TJD 479	MVZ 264835	eschscholtzii	0	1399	33.3448	-116.91	E	EE	EE	EE	0.011	0.989	0	0.983572	0	0.001212	0	0.01522
TJD 480	MVZ 265022	klauberi	0	1443	33.3433	-116.91	K	KK	KK	KK	0.9896	0.0104	0.996984	0	0	0.000798	0.002218	0
TJD 481	MVZ 264836	eschscholtzii	0	1443	33.3433	-116.91	E	EE	EE	EE	0.011	0.989	0	0.983614	0	0.001202	0	0.01518
TJD 482	MVZ 264837	eschscholtzii	0	1443	33.3433	-116.91	E	EE	EE	EE	0.0108	0.9892	0	0.983584	0	0.001208	0	0.015208
TJD 483	MVZ 265023	klauberi	0	1452	33.3404	-116.903	K	KK	KK	KK	0.9892	0.0108	0.996892	0	0	0.000838	0.002268	0
TJD 484	MVZ 265024	klauberi	0	1452	33.3404	-116.903	K	KK	KK	KK	0.9896	0.0104	0.996982	0	0	0.000798	0.00222	0
TJD 485	MVZ 265025	klauberi	0	1446	33.3401	-116.905	K	KK	KK	KK	0.9898	0.0102	0.996984	0	0	0.000798	0.002218	0
TJD 486	MVZ 264946	hybrid	0	1456	33.3402	-116.905	K	EK	EK	EK	0.5462	0.4538	2e-05	0	0.844076	0.05361	0.01918	0.083116
TJD 487	MVZ 265026	klauberi	0	1423	33.3406	-116.905	K	KK	KK	KK	0.99	0.01	0.996982	0	0	0.000798	0.002218	0
TJD 488	MVZ 265027	klauberi	0	1423	33.3406	-116.905	K	KK	KK	KK	0.9898	0.0102	0.996974	0	0	0.000804	0.00222	0
TJD 489	MVZ 265028	klauberi	0	1520	33.3365	-116.908	K	KK	KK	KK	0.9894	0.0106	0.996914	0	0	0.000828	0.002256	0
TJD 490	MVZ 265029	klauberi	1	1544	33.3364	-116.908	-9	KK	KK	KK	0.9894	0.0106	0.996922	0	0	0.000828	0.002252	0
TJD 491	MVZ 265030	klauberi	1	1527	33.3362	-116.908	K	KK	KK	KK	0.9892	0.0108	0.996978	0	0	0.000804	0.002218	0
TJD 492	MVZ 265031	klauberi	1	1581	33.3336	-116.906	K	KK	KK	KK	0.9898	0.0102	0.996978	0	0	0.000804	0.002218	0
TJD 493	MVZ 265032	klauberi	1	1598	33.3333	-116.906	K	KK	KK	KK	0.99	0.01	0.996974	0	0	0.000804	0.00222	0
TJD 494	MVZ 264838	eschscholtzii	0	-9	33.3433	-116.919	E	EE	EE	EE	0.01	0.99	0	0.98385	0	0.00117	0	0.014978
TJD 512	MVZ 264947	hybrid	0	1440	33.3426	-116.91	K	KK	EK	EK	0.673	0.327	0.004404	0	0.020438	0.61751	0.355746	0.0019
TJD 513	MVZ 264839	eschscholtzii	0	1447	33.3433	-116.909	E	EE	EE	EE	0.01	0.99	0	0.983878	0	0.00117	0	0.014956
TJD 514	MVZ 265042	klauberi	0	1402	33.3433	-116.909	K	KK	KK	KK	0.99	0.01	0.996992	0	0	0.000796	0.002216	0
TJD 515	MVZ 265043	klauberi	0	1402	33.3433	-116.909	K	KK	KK	KK	0.99	0.01	0.996992	0	0	0.000796	0.002216	0
TJD 516	MVZ 264948	hybrid	0	1418	33.3404	-116.905	E	EK	EK	EK	0.493	0.507	0	0	0.846488	0.052082	0.018062	0.083368
TJD 517	MVZ 265044	klauberi	1	1649	33.3299	-116.898	K	KK	KK	KK	0.9898	0.0102	0.996992	0	0	0.000796	0.002216	0
TJD 518	MVZ 265045	klauberi	1	1600	33.3298	-116.898	K	KK	KK	KK	0.9896	0.0104	0.996962	0	0	0.000808	0.002228	0
TJD 519	MVZ 265046	klauberi	1	1475	33.3393	-116.903	K	KK	KK	KK	0.9894	0.0106	0.996932	0	0	0.000818	0.002248	0
TJD 520	MVZ 265047	klauberi	1	1482	33.339	-116.903	K	KK	KK	KK	0.9894	0.0106	0.996924	0	0	0.000826	0.002248	0
TJD 521	MVZ 265048	klauberi	1	1532	33.3384	-116.904	K	KK	KK	KK	0.99	0.01	0.996984	0	0	0.000798	0.002218	0
TJD 522	MVZ 265049	klauberi	1	1557	33.337	-116.903	K	KK	KK	KK	0.99	0.01	0.996994	0	0	0.000794	0.00221	0
TJD 524	-	klauberi	1	1546	33.3372	-116.904	K	KK	KK	KK	0.9894	0.0106	0.996962	0	0	0.000808	0.002228	0
TJD 525	MVZ 265050	klauberi	1	1452	33.3378	-116.9	K	KK	KK	KK	0.9898	0.0102	0.996974	0	0	0.000804	0.00222	0
TJD 526	MVZ 265051	klauberi	1	1457	33.3318	-116.893	K	KK	KK	KK	0.9894	0.0106	0.996974	0	0	0.000804	0.002222	0
TJD 527	MVZ 265052	klauberi	1	1457	33.3318	-116.893	K	-9	KK	KK	0.9894	0.0106	0.996918	0	0	0.000828	0.002254	0
TJD 528	MVZ 265053	klauberi	1	1457	33.3318	-116.893	K	KK	KK	KK	0.9894	0.0106	0.996872	0	0	0.000848	0.00228	0
TJD 529	MVZ 265054	klauberi	1	1457	33.3318	-116.893	K	KK	KK	KK	0.9898	0.0102	0.996914	0	0	0.000828	0.002256	0
TJD 530	-	klauberi	1	1497	33.3324	-116.893	K	KK	KK	KK	0.99	0.01	0.996974	0	0	0.000804	0.00222	0
TJD 531	MVZ 265055	klauberi	1	1694	33.3326	-116.893	K	KK	KK	KK	0.9896	0.0104	0.996974	0	0	0.000804	0.00222	0
TJD 532	MVZ 265056	klauberi	1	1431	33.337	-116.899	K	KK	KK	KK	0.9896	0.0104	0.996922	0	0	0.000824	0.002252	0
TJD 533	MVZ 265057	klauberi	1	1500	33.3372	-116.899	K	KK	KK	KK	0.9898	0.0102	0.996922	0	0	0.000828	0.002252	0
TJD 535	-	klauberi	1	1506	33.3326	-116.894	K	KK	KK	KK	0.9894	0.0106	0.996942	0	0	0.000818	0.002244	0
TJD 536	MVZ 265058	klauberi	1	1490	33.334	-116.895	K	KK	KK	KK	0.9898	0.0102	0.996982	0	0	0.000798	0.002218	0
TJD 537	MVZ 265059	klauberi	1	1509	33.3326	-116.895	K	KK	KK	KK	0.9896	0.0104	0.996942	0	0	0.000818	0.002244	0
TJD 538	MVZ 265060	klauberi	1	1519	33.3331	-116.895	K	KK	KK	KK	0.99	0.01	0.996972	0	0	0.000804	0.002224	0
TJD 539	MVZ 265061	klauberi	0	1401	33.3421	-116.902	K	KK	KK	KK	0.989	0.011	0.996934	0	0	0.000818	0.002246	0
TJD 540	MVZ 265062	klauberi	1	1451	33.3344	-116.894	K	KK	KK	KK	0.99	0.01	0.996984	0	0	0.000798	0.002218	0
TJD 541	MVZ 265063	klauberi	1	1471	33.333	-116.895	K	KK	KK	KK	0.99	0.01	0.996924	0	0	0.000826	0.002248	0
TJD 542	MVZ 265064	klauberi	1	1431	33.3318	-116.892	K	KK	KK	KK	0.9896	0.0104	0.996972	0	0	0.000804	0.002226	0
TJD 543	MVZ 265065	klauberi	1	1432	33.3313	-116.894	K	KK	KK	KK	0.99	0.01	0.996968	0	0	0.000808	0.002226	0
TJD 544	MVZ 265066	klauberi	1	1487	33.3348	-116.896	K	KK	KK	KK	0.9892	0.0108	0.996924	0	0	0.000826	0.002248	0
TJD 545	MVZ 265067	klauberi	1	1431	33.3318	-116.892	K	KK	KK	KK	0.9866	0.0134	0.99429	0	1e-05	0.001848	0.003854	0
TJD 546	MVZ 265068	klauberi	1	1529	33.3329	-116.894	K	KK	KK	KK	0.99	0.01	0.996982	0	0	0.000798	0.002218	0
TJD 547	MVZ 265069	klauberi	1	1475	33.3331	-116.895	K	KK	KK	KK	0.9894	0.0106	0.996964	0	0	0.000808	0.002228	0
TJD 548	MVZ 265070	klauberi	1	1547	33.3348	-116.897	K	KK	KK	KK	0.99	0.01	0.996974	0	0	0.000804	0.00222	0
TJD 549	MVZ 265071	klauberi	1	1583	33.3355	-116.898	K	KK	KK	KK	0.9898	0.0102	0.996984	0	0	0.000798	0.002218	0
TJD 550	MVZ 265072	klauberi	1	1446	33.3316	-116.893	K	KK	KK	KK	0.99	0.01	0.996992	0	0	0.000796	0.002216	0
TJD 551	MVZ 265073	klauberi	1	1463	33.3314	-116.893	K	KK	KK	KK	0.9896	0.0104	0.996932	0	0	0.000818	0.002248	0
TJD 552	MVZ 265074	klauberi	0	1410	33.3422	-116.902	K	KK	KK	KK	0.99	0.01	0.996982	0	0	0.000798	0.002218	0
TJD 553	MVZ 265075	klauberi	1	1433	33.331	-116.892	K	KK	KK	KK	0.9898	0.0102	0.996982	0	0	0.000798	0.002218	0
TJD 554	MVZ 265076	klauberi	1	1433	33.331	-116.892	K	KK	KK	KK	0.9898	0.0102	0.996982	0	0	0.000798	0.002218	0
TJD 555	-	klauberi	1	1433	33.331	-116.892	K	KK	KK	KK	0.9896	0.0104	0.996974	0	0	0.000804	0.002222	0
TJD 556	MVZ 265077	klauberi	1	1443	33.3308	-116.892	K	KK	KK	KK	0.9896	0.0104	0.996974	0	0	0.000804	0.00222	0
TJD 557	MVZ 265078	klauberi	1	1505	33.3329	-116.894	K	KK	KK	KK	0.9898	0.0102	0.996972	0	0	0.000804	0.002224	0
TJD 558	MVZ 265079	klauberi	1	1484	33.3347	-116.895	K	KK	KK	KK	0.9898	0.0102	0.996922	0	0	0.000828	0.002252	0
TJD 559	MVZ 265080	klauberi	1	1481	33.3313	-116.892	K	KK	KK	KK	0.99	0.01	0.996972	0	0	0.000804	0.002226	0
TJD 560	MVZ 265081	klauberi	1	1475	33.3331	-116.895	K	KK	KK	KK	0.99	0.01	0.996992	0	0	0.000796	0.002216	0
TJD 561	MVZ 265082	klauberi	1	1458	33.3331	-116.895	K	KK	KK	KK	0.9896	0.0104	0.996974	0	0	0.000804	0.00222	0
TJD 562	MVZ 265083	klauberi	0	1450	33.3423	-116.902	K	KK	KK	KK	0.9896	0.0104	0.996972	0	0	0.000804	0.002224	0
TJD 563	MVZ 265091	klauberi	1	1449	33.3321	-116.893	K	KK	KK	KK	0.9892	0.0108	0.996932	0	0	0.000818	0.002248	0
TJD 564	MVZ 265092	klauberi	1	1479	33.3326	-116.893	K	KK	KK	KK	0.9892	0.0108	0.996918	0	0	0.000828	0.002254	0
TJD 565	MVZ 265093	klauberi	1	1560	33.3336	-116.896	K	KK	KK	KK	0.9898	0.0102	0.996974	0	0	0.000804	0.002222	0
TJD 566	MVZ 265094	klauberi	1	1478	33.3324	-116.894	K	KK	KK	KK	0.9896	0.0104	0.996974	0	0	0.000804	0.00222	0
TJD 567	MVZ 265095	klauberi	1	1476	33.3357	-116.898	K	KK	KK	KK	0.9892	0.0108	0.996934	0	0	0.000818	0.002246	0
TJD 568	MVZ 265096	klauberi	1	1556	33.3344	-116.894	K	KK	KK	KK	0.9896	0.0104	0.996882	0	0	0.000844	0.002276	0
TJD 569	MVZ 265097	klauberi	1	1573	33.3328	-116.895	K	KK	KK	KK	0.99	0.01	0.996982	0	0	0.000798	0.002218	0
TJD 570	MVZ 265098	klauberi	1	1478	33.3324	-116.894	K	KK	KK	KK	0.9896	0.0104	0.996994	0	0	0.000794	0.00221	0
TJD 571	MVZ 265099	klauberi	1	1526	33.3302	-116.892	K	KK	KK	KK	0.987	0.013	0.994508	0	0	0.001884	0.003608	0
TJD 572	MVZ 265100	klauberi	1	1540	33.3348	-116.897	K	KK	KK	KK	0.9898	0.0102	0.996972	0	0	0.000804	0.002224	0
TJD 573	MVZ 265101	klauberi	0	1396	33.3416	-116.905	K	KK	KK	KK	0.99	0.01	0.996972	0	0	0.000804	0.002224	0
TJD 574	MVZ 265102	klauberi	0	1384	33.3436	-116.908	K	KK	KK	KK	0.9898	0.0102	0.996982	0	0	0.000798	0.002218	0
TJD 575	MVZ 265103	klauberi	0	1384	33.3436	-116.908	K	EK	EK	EK	0.4924	0.5076	0	0	0.845956	0.05214	0.017982	0.083916
TJD 576	MVZ 265104	klauberi	0	1356	33.3435	-116.908	K	KK	KK	KK	0.9896	0.0104	0.996922	0	0	0.000826	0.002254	0
TJD 577	MVZ 264949	hybrid	0	1383	33.3449	-116.908	K	EK	EK	EE	0.2502	0.7498	0	0.04761	0.007158	0.247978	0.000136	0.697118
TJD 578	-	hybrid	0	1393	33.3426	-116.906	K	EE	EE	EK	0.0866	0.9134	0	0.303888	3.2e-05	0.104544	0	0.591534
TJD 579	MVZ 265105	klauberi	0	1381	33.3437	-116.908	K	KK	KK	KK	0.9896	0.0104	0.996968	0	0	0.000808	0.002226	0
TJD 580	MVZ 265106	klauberi	0	1370	33.3425	-116.905	K	KK	KK	KK	0.9898	0.0102	0.996968	0	0	0.000808	0.002226	0
TJD 581	MVZ 265107	klauberi	0	1397	33.3447	-116.909	K	KK	KK	KK	0.99	0.01	0.996974	0	0	0.000804	0.00222	0
TJD 582	MVZ 265108	klauberi	0	1384	33.3436	-116.907	K	KK	KK	KK	0.9898	0.0102	0.996984	0	0	0.000798	0.002218	0
TJD 583	MVZ 265109	klauberi	0	1361	33.3455	-116.91	K	KK	KK	KK	0.99	0.01	0.996992	0	0	0.000796	0.002216	0
TJD 584	MVZ 264840	eschscholtzii	0	1394	33.3432	-116.906	E	EE	EE	EE	0.01	0.99	0	0.983882	0	0.001168	0	0.014952
TJD 585	MVZ 265110	klauberi	0	1388	33.3426	-116.906	K	KK	KK	KK	0.989	0.011	0.996918	0	0	0.000828	0.002254	0
TJD 586	MVZ 265111	klauberi	0	1376	33.3422	-116.906	K	KK	KK	KK	0.9896	0.0104	0.996918	0	0	0.000828	0.002254	0
TJD 587	MVZ 265112	klauberi	0	1438	33.3418	-116.903	-9	KK	KK	KK	0.9894	0.0106	0.996924	0	0	0.000824	0.002248	0
TJD 588	MVZ 265113	klauberi	0	1412	33.3434	-116.908	-9	KK	KK	KK	0.9898	0.0102	0.996972	0	0	0.000804	0.002224	0
TJD 589	MVZ 264950	hybrid	0	1398	33.3436	-116.908	K	KK	EK	KK	0.8782	0.1218	0.457276	0	9e-05	0.265688	0.276938	1e-05
TJD 590	MVZ 265114	klauberi	0	1394	33.3441	-116.908	K	KK	KK	KK	0.9896	0.0104	0.996988	0	0	0.000798	0.002212	0
TJD 591	MVZ 264841	eschscholtzii	0	1394	33.3441	-116.908	E	EE	EE	EE	0.01	0.99	0	0.983888	0	0.001164	0	0.014948
TJD 592	MVZ 265115	klauberi	0	1380	33.3459	-116.911	K	KK	KK	KK	0.99	0.01	0.996982	0	0	0.000798	0.002218	0
TJD 593	MVZ 265116	klauberi	0	1406	33.3426	-116.905	K	KK	KK	KK	0.99	0.01	0.996974	0	0	0.000804	0.00222	0
TJD 594	MVZ 265117	klauberi	0	1393	33.3426	-116.906	K	KK	KK	KK	0.9898	0.0102	0.996984	0	0	0.000798	0.002218	0
TJD 595	MVZ 265118	klauberi	0	1396	33.3417	-116.905	-9	KK	KK	KK	0.9896	0.0104	0.996972	0	0	0.000804	0.002226	0
TJD 596	MVZ 265119	klauberi	0	1412	33.3423	-116.905	K	KK	KK	KK	0.9896	0.0104	0.996972	0	0	0.000804	0.002224	0
TJD 597	MVZ 265120	klauberi	0	1406	33.3414	-116.903	-9	KK	KK	KK	0.9896	0.0104	0.996972	0	0	0.000804	0.002226	0
TJD 598	MVZ 265121	klauberi	0	1392	33.3424	-116.906	K	KK	KK	KK	0.9898	0.0102	0.996972	0	0	0.000804	0.002226	0
TJD 599	MVZ 264842	eschscholtzii	0	1383	33.3443	-116.908	K	EE	EE	EK	0.087	0.913	0	0.304118	2e-05	0.104332	0	0.591528
TJD 600	MVZ 264843	eschscholtzii	0	1356	33.3435	-116.908	E	EE	EE	EE	0.01	0.99	0	0.983878	0	0.00117	0	0.014956
TJD 601	-	eschscholtzii	0	1395	33.3438	-116.909	E	EE	EE	EE	0.01	0.99	0	0.98391	0	0.001162	0	0.014926
TJD 602	MVZ 264951	hybrid	0	1399	33.3441	-116.908	K	EK	ambiguous	EK	0.379	0.621	0	2.2e-05	0.804128	0.063414	0.017426	0.11501
TJD 603	MVZ 265122	klauberi	0	1406	33.3411	-116.904	K	KK	KK	KK	0.9894	0.0106	0.996922	0	0	0.000828	0.002252	0
TJD 604	MVZ 265123	klauberi	0	1401	33.3426	-116.906	K	KK	KK	KK	0.99	0.01	0.996934	0	0	0.000818	0.002246	0
TJD 605	MVZ 265124	klauberi	0	1366	33.3438	-116.908	K	KK	KK	KK	0.9896	0.0104	0.996968	0	0	0.000808	0.002226	0
TJD 606	MVZ 265125	klauberi	0	1411	33.3423	-116.906	K	KK	KK	KK	0.9892	0.0108	0.996932	0	0	0.000818	0.002248	0
TJD 607	MVZ 265126	klauberi	0	1382	33.3444	-116.909	K	KK	KK	KK	0.99	0.01	0.996972	0	0	0.000804	0.002224	0
TJD 608	MVZ 265127	klauberi	0	1430	33.3427	-116.907	K	KK	KK	KK	0.99	0.01	0.99698	0	0	0.000804	0.002218	0
TJD 609	MVZ 265128	klauberi	0	1375	33.345	-116.91	K	KK	KK	KK	0.9896	0.0104	0.996972	0	0	0.000804	0.002226	0
TJD 610	MVZ 265129	klauberi	0	1401	33.3426	-116.906	K	KK	KK	KK	0.99	0.01	0.996972	0	0	0.000804	0.002224	0
TJD 611	MVZ 265130	klauberi	0	1383	33.3449	-116.908	K	KK	KK	KK	0.99	0.01	0.996968	0	0	0.000808	0.002226	0
TJD 612	MVZ 265131	klauberi	0	1392	33.3447	-116.909	K	KK	KK	KK	0.9892	0.0108	0.996932	0	0	0.000818	0.002248	0
TJD 613	MVZ 264844	klauberi	0	1393	33.3426	-116.906	K	KK	KK	KK	0.9896	0.0104	0.996938	0	0	0.000818	0.002242	0
TJD 614	MVZ 264845	eschscholtzii	0	1383	33.3449	-116.908	E	EE	EE	EE	0.01	0.99	0	0.983858	0	0.00117	0	0.014972
TJD 615	MVZ 264846	eschscholtzii	0	1242	33.3471	-116.924	E	EE	EE	EE	0.01	0.99	0	0.983916	0	0.00116	0	0.014922
TJD 616	MVZ 264859	eschscholtzii	0	1242	33.3471	-116.924	E	EE	EE	EE	0.01	0.99	0	0.983908	0	0.001162	0	0.014928
TJD 617	-	eschscholtzii	0	1247	33.3466	-116.924	E	EE	EE	EE	0.01	0.99	0	0.983844	0	0.00117	0	0.014982
TJD 618	-	eschscholtzii	0	1263	33.347	-116.924	E	EE	EE	EE	0.0118	0.9882	0	0.9777	0	0.001988	0	0.020312
TJD 619	MVZ 264865	eschscholtzii	0	1276	33.3443	-116.918	E	EE	EE	EE	0.01	0.99	0	0.983854	0	0.00117	0	0.014976
TJD 620	MVZ 264866	eschscholtzii	0	1268	33.3468	-116.925	E	EE	EE	EE	0.011	0.989	0	0.983636	0	0.0012	0	0.015164
TJD 621	MVZ 264867	eschscholtzii	0	1200	33.3475	-116.923	E	EE	EE	EE	0.01	0.99	0	0.983882	0	0.001168	0	0.014952
TJD 622	MVZ 264868	eschscholtzii	0	1294	33.3474	-116.923	-9	EE	EE	EE	0.01	0.99	0	0.983882	0	0.001168	0	0.014952
TJD 623	MVZ 264869	eschscholtzii	0	1263	33.347	-116.924	E	EE	EE	EE	0.01	0.99	0	0.983854	0	0.00117	0	0.014976
TJD 624	MVZ 264870	eschscholtzii	0	1242	33.3471	-116.924	E	EE	EE	EE	0.01	0.99	0	0.983874	0	0.00117	0	0.014958
TJD 625	MVZ 264871	eschscholtzii	0	1251	33.3465	-116.926	E	EE	EE	EE	0.011	0.989	0	0.983636	0	0.0012	0	0.015164
TJD 626	MVZ 264872	eschscholtzii	0	1251	33.3465	-116.926	E	EE	EE	EE	0.0102	0.9898	0	0.983916	0	0.00116	0	0.014922
TJD 627	MVZ 264873	eschscholtzii	0	1251	33.3465	-116.926	E	EE	EE	EE	0.01	0.99	0	0.98384	0	0.001172	0	0.014988
TJD 628	MVZ 264874	eschscholtzii	0	1251	33.3465	-116.926	E	EE	EE	EE	0.01	0.99	0	0.98385	0	0.00117	0	0.014978
TJD 629	MVZ 264875	eschscholtzii	0	1251	33.3465	-116.926	E	EE	EE	EE	0.01	0.99	0	0.98384	0	0.001172	0	0.014988
TJD 630	MVZ 264876	eschscholtzii	0	1242	33.3471	-116.924	E	EE	EE	EE	0.01	0.99	0	0.983916	0	0.00116	0	0.014922
TJD 631	MVZ 264877	eschscholtzii	0	1251	33.3465	-116.926	E	EE	EE	EE	0.01	0.99	0	0.983854	0	0.00117	0	0.014976
TJD 632	MVZ 264887	eschscholtzii	0	1311	33.35	-116.921	E	EE	EE	EE	0.01	0.99	0	0.98385	0	0.00117	0	0.014978
TJD 633	MVZ 264888	eschscholtzii	0	1312	33.3502	-116.921	E	EE	EE	EE	0.01	0.99	0	0.983858	0	0.00117	0	0.014972
TJD 634	MVZ 264889	eschscholtzii	0	1326	33.3434	-116.917	E	EE	EE	EE	0.01	0.99	0	0.983844	0	0.00117	0	0.014982
TJD 635	MVZ 264890	eschscholtzii	0	1263	33.3472	-116.924	E	EE	EE	EE	0.01	0.99	0	0.983854	0	0.00117	0	0.014976
TJD 636	MVZ 264891	eschscholtzii	0	1252	33.3473	-116.923	E	EE	EE	EE	0.01	0.99	0	0.983916	0	0.00116	0	0.014922
TJD 637	MVZ 264892	eschscholtzii	0	1258	33.3458	-116.923	E	EE	EE	EE	0.01	0.99	0	0.983908	0	0.001162	0	0.014928
TJD 638	MVZ 264893	eschscholtzii	0	1258	33.3458	-116.923	E	EE	-9	EE	0.0152	0.9848	0	0.96622	0	0.004566	0	0.029212
TJD 639	MVZ 264894	eschscholtzii	0	1263	33.3459	-116.923	E	EE	EE	EE	0.01	0.99	0	0.983854	0	0.00117	0	0.014976
TJD 640	MVZ 264895	eschscholtzii	0	1225	33.3469	-116.924	E	EE	EE	EE	0.0102	0.9898	0	0.98384	0	0.001172	0	0.014988
TJD 641	MVZ 264896	eschscholtzii	0	1222	33.3468	-116.925	E	EE	EE	EE	0.01	0.99	0	0.98391	0	0.001162	0	0.014926
TJD 642	MVZ 264897	eschscholtzii	0	1240	33.346	-116.924	E	EE	EE	EE	0.01	0.99	0	0.983874	0	0.00117	0	0.014958
TJD 643	MVZ 264952	hybrid	1	1500	33.3372	-116.901	E	EK	EK	EK	0.4926	0.5074	0	0	0.84575	0.0523	0.01805	0.083896
TJD 644	MVZ 264898	hybrid	1	1509	33.3371	-116.901	K	EK	EK	EE	0.3326	0.6674	0	0.008732	0.003508	0.286076	9e-05	0.701594
TJD 645	MVZ 265132	klauberi	1	1509	33.3371	-116.901	K	KK	KK	KK	0.9898	0.0102	0.996982	0	0	0.000798	0.002218	0
TJD 646	MVZ 265133	klauberi	1	1548	33.3342	-116.897	K	KK	KK	KK	0.9898	0.0102	0.996982	0	0	0.000798	0.002218	0
TJD 647	MVZ 265134	klauberi	1	1463	33.3381	-116.901	K	KK	KK	KK	0.9896	0.0104	0.996922	0	0	0.000828	0.002252	0
TJD 648	MVZ 264899	eschscholtzii	0	1311	33.35	-116.921	E	EE	EE	EE	0.01	0.99	0	0.983844	0	0.00117	0	0.014982
TJD 649	MVZ 264906	eschscholtzii	0	1313	33.3451	-116.921	E	EE	EE	EE	0.01	0.99	0	0.983882	0	0.001168	0	0.014952
TJD 650	MVZ 264912	eschscholtzii	0	1352	33.344	-116.918	E	EE	EE	EE	0.01	0.99	0	0.98385	0	0.00117	0	0.014978
TJD 651	MVZ 264913	eschscholtzii	0	1359	33.3438	-116.918	E	EE	EE	EE	0.01	0.99	0	0.983882	0	0.001168	0	0.014952
TJD 652	MVZ 264924	eschscholtzii	0	1293	33.3472	-116.923	E	EE	EE	EE	0.01	0.99	0	0.983888	0	0.001164	0	0.014948
TJD 653	MVZ 264925	eschscholtzii	0	1293	33.3472	-116.923	E	EE	EE	EE	0.01	0.99	0	0.983882	0	0.001168	0	0.014952
TJD 654	MVZ 265135	klauberi	0	1427	33.3429	-116.902	K	KK	KK	KK	0.99	0.01	0.996982	0	0	0.000798	0.002218	0
TJD 655	MVZ 265136	klauberi	0	1427	33.3429	-116.902	K	KK	KK	KK	0.99	0.01	0.996972	0	0	0.000804	0.002224	0
TJD 656	MVZ 265137	klauberi	0	1427	33.3429	-116.902	K	KK	KK	KK	0.9896	0.0104	0.996984	0	0	0.000798	0.002218	0
TJD 657	MVZ 264953	hybrid	0	1455	33.3432	-116.903	K	EE	EK	EK	0.2974	0.7026	0	0.006186	0.009026	0.266164	0.000174	0.71845
TJD 658	MVZ 264933	eschscholtzii	0	1487	33.3475	-116.922	E	EE	EE	EE	0.01	0.99	0	0.983882	0	0.001168	0	0.014952
TJD 659	MVZ 265149	klauberi	0	1297	33.346	-116.901	K	KK	KK	KK	0.9898	0.0102	0.996972	0	0	0.000804	0.002224	0
TJD 660	MVZ 265162	klauberi	0	1442	33.343	-116.907	K	KK	KK	KK	0.9898	0.0102	0.996972	0	0	0.000804	0.002226	0
TJD 661	MVZ 265175	klauberi	0	1503	33.3431	-116.907	K	KK	KK	KK	0.9896	0.0104	0.996992	0	0	0.000796	0.002216	0
TJD 662	MVZ 265176	klauberi	0	1541	33.3428	-116.902	-9	KK	KK	KK	0.9894	0.0106	0.996932	0	0	0.000818	0.002248	0
TJD 663	-	hybrid	0	1435	33.3423	-116.902	K	EK	EK	EK	0.4926	0.5074	0	0	0.846692	0.05192	0.017994	0.083388
TJD 664	MVZ 265186	klauberi	0	1434	33.3411	-116.902	K	KK	KK	KK	0.99	0.01	0.996974	0	0	0.000804	0.002222	0
