# Supplementary material for: Asymmetric reproductive isolation between terminal forms of the salamander ring species Ensatina eschscholtzii revealed by fine-scale genetic analysis of a hybrid zone
Source: BMC Evol Biol. 2011 Aug 22;11:245. doi: 10.1186/1471-2148-11-245 (PMC3175475; doi:10.1186/1471-2148-11-245)
Supplement: Additional file 2 — Sequence alignment for CXCR4 in FASTA format. [file 1471-2148-11-245-S2.FASTA]

>TJD_295
CTTTGCCAGCGTCAGCTTGGAAGAGGGCACCTACCAATGCAACCACATCTATCCCTACGACACCCGAGAACAGTGGACGGTTGGGTTTCGTTTCATACACATTGCAGTAGGCTTTG
>TJD_605
CTTTGCCAGCGTCAGCTTGGAAGAGGGAACCTACCAATGCAACCACATCTATCCCTACGACACCCGAGAACAGTGGACGGTTGGGTTTCGTTTCATACACATTGCAGTGGGCTTTN
>TJD_221
CTTTGCCAGCGTCAGCTTGGAAGAGGGCACCTACCAATGCAACCACATCTATCCCTACGACACCCGAGAACAGTGGACGGTTGGGTTTCGTTTCATACACATTGCAGTAGGCTTTG
>CM_55 
CTTTGCYAGCGTCAGCTTGGAAGAGGGCACCTACCAATGCAACCACATCTATCCCTACGACACCCGAGAACAGTGGACGGTTGGGTTTCGTTTCATACACATTGCAGTRGGCTTTG
>CM_56 
CTTTGCCAGCGTCAGCTTGGAAGAGGGCACCTACCAATGCAACCACATCTATCCCTACGACACCCGAGAACAGTGGACGGTTGGGTTTCGTTTCATACACATTGCAGTGGGCTTTG
>CM_57 
CTTTGCCAGCGTCAGCTTGGAAGAGGGCACCTACCAATGCAACCACATCTATCCCTACGAYACCCGAGAACAGTGGACGGTTGGGTTTCGTTTCATACACATTGCAGTRGGCTTTG
>CM_58 
CTTTGCCAGCGTCAGCTTGGAAGAGGGCACCTACCAATGCAACCACATCTATCCCTACGAYACCCGAGAACAGTGGACGGTTGGGTTTCGTTTCATACACATTGCAGTAGGCTTTG
>CM_59 
CTTTGCCAGCGTCAGCTTGGAAGAGGGCACCTACCAATGCAACCACATCTATCCCTACGAYACCCGAGAACAGTGGACGGTTGGGTTTCGTTTCATACACATTGCAGTAGGCTTTG
>TJD_196
CTTTGCCAGCGTCAGCTTGGAAGAGGGCACCTACCAATGCAACCACATCTATCCCTACGACACCCGAGAACAGTGGACGGTTGGGTTTCGTTTCATACACATTGCAGTAGGCTTTG
>TJD_197
CTTTGCCAGCGTCAGCTTGGAAGAGGGCACCTACCAATGCAACCACATCTATCCCTACGACACCCGAGAACAGTGGACGGTTGGGTTTCGTTTCATACACATTGCAGTGGGCTTTG
>TJD_198
CTTTGCCAGCGTCAGCTTGGAAGAGGGCACCTACCAATGCAACCACATCTATCCCTACGAYACCCGAGAACAGTGGACGGTTGGGTTTCGTTTCATACACATTGCAGTAGGCTTTG
>TJD_199
CTTTGCYAGCGTCAGCTTGGAAGAGGGCACCTACCAATGCAACCACATCTATCCCTACGACACCCGAGAACAGTGGACGGTTGGGTTTCGTTTCATACACATTGCAGTGGGCTTTG
>TJD_200
CTTTGCCAGCGTCAGCTTGGAAGAGGGCACCTACCAATGCAACCNCATCNNNCCNNACGATACCCGAGAACAGTGGACGGTTGGGTTTCKTTTCATACACATTGSAGTAGGCTTTG
>TJD_202
CTTTGCCAGCGTCAGCTTGGAAGAGGGCACCTACCAATGCAACCACATCTATCCCTACGACACCCGAGAACAGTGGACGGTTGGGTTTCGTTTCATACACATTGCAGTAGGCTTTG
>TJD_203
CTTTGCCAGCGTCAGCTTGGAAGAGGGCACCTACCAATGCAACCACATCTATCCCTACGACACCCGAGAACAGTGGACGGTTGGGTTTCGTTTCATACACATTGCAGTAGGCTTTG
>TJD_204
CTTTGCCAGCGTCAGCTTGGAAGAGGGCACCTACCAATGCAACCACATCTATCCCTACGACACCCGAGAACAGTGGACGGTTGGGTTTCGTTTCATACACATTGCAGTAGGCTTTG
>TJD_205
CTTTGCCAGCGTCAGCTTGGAAGAGGGCACCTACCAATGCAACCACATCTATCCCTACGACACCCGAGAACAGTGGACGGTTGGGTTTCGTTTCATACACATTGCAGTAGGCTTTG
>TJD_206
CTTTGCCAGCGTCAGCTTGGAAGAGGGCACCTACCAATGCAACCACATCTATCCCTACGACACCCGAGAACAGTGGACGGTTGGGTTTCGTTTCATACACATTGCAGTAGGCTTTG
>TJD_207
CTTTGCCAGCGTCAGCTTGGAAGAGGGCACCTACCAATGCAACCACATCTATCCCTACGATACCCGAGAACAGTGGACGGTTGGGTTTCGTTTCATACACATTGCAGTAGGCTTTG
>TJD_208
CTTTGCCAGCGTCAGCTTGGAAGAGGGCACCTACCAATGCAACCACATCTATCCCTACGACACCCGAGAACAGTGGACGGTTGGGTTTCGTTTCATACACATTGCAGTAGGCTTTG
>TJD_209
CTTTGCCAGCGTCAGCTTGGAAGAGGGCACCTACCAATGCAACCACATCTATCCCTACGATACCCGAGAACAGTGGACGGTTGGGTTTCGTTTCATACACATTGCAGTAGGCTTTG
>TJD_210
CTTTGCCAGCGTCAGCTTGGAAGAGGGCACCTACCAATGCAACCACATCTATCCCTACGACACCCGAGAACAGTGGACGGTTGGGTTTCGTTTCATACACATTGCAGTAGGCTTTG
>TJD_216
CTTTGCCAGCGTCAGCTTGGAAGAGGGCACCTACCAATGCAACCACATCTATCCCTACGACACCCGAGAACAGTGGACGGTTGGGTTTCGTTTCATACACATTGCAGTAGGCTTTG
>TJD_217
CTTTGCYAGCGTCAGCTTGGAAGAGGGCACCTACCAATGCAACCACATCTATCCCTACGACACCCGAGAACAGTGGACGGTTGGGTTTCGTTTCATACACATTGCAGTGGGCTTTG
>TJD_218
CTTTGCCAGCGTCAGCTTGGAAGAGGGAACCTACCAATGCAACCACATCTATCCCTACGACACCCGAGAACAGTGGACGGTTGGGTTTCGTTTCATACACATTGCAGTRGGCTTTG
>TJD_219
CTTTGCCAGCGTCAGCTTGGAAGAGGGMACCTACCAATGCAACCACATCTATCCCTACGACACCCGAGAACAGTGGACGGTTGGGTTTCGTTTCATACACATTGCAGTRGGCTTTG
>TJD_220
CTTTGCCAGCGTCAGCTTGGAAGAGGGCACCTACCAATGCAACCACATCTATCCCTACGAYACCCGAGAACAGTGGACGGTTGGGTTTCGTTTCATACACATTGCAGTAGGCTTTG
>TJD_222
CTTTGCCAGCGTCAGCTTGGAAGAGGGCACCTACCAATGCAACCACATCTATCCCTACGACACCCGAGAACAGTGGACGGTTGGGTTTCGTTTCATACACATTGCAGTAGGCTTTG
>TJD_223
CTTTGCCAGCGTCAGCTTGGAAGAGGGCACCTACCAATGCAACCACATCTATCCCTACGACACCCGAGAACAGTGGACGGTTGGGTTTCGTTTCATACACATTGCAGTAGGCTTTG
>TJD_224
CTTTGCCAGCGTCAGCTTGGAAGAGGGCACCTACCAATGCAACCACATCTATCCCTACGACACCCGAGAACAGTGGACGGTTGGGTTTCGTTTCATACACATTGCAGTAGGCTTTG
>TJD_227
CTTTGCCAGCGTCAGCTTGGAAGAGGGCACCTACCAATGCAACCACATCTATCCCTACGACACCCGAGAACAGTGGACGGTTGGGTTTCGTTTCATACACATTGCAGTGGGCTTTG
>TJD_226
CTTTGCCAGCGTCAGCTTGGAAGAGGGCACCTACCAATGCAACCACATCTATCCCTACGACACCCGAGAACAGTGGACGGTTGGGTTTCGTTTCATACACATTGCAGTAGGCTTTG
>TJD_228
CTTTGCCAGCGTCAGCTTGGAAGAGGGMACCTACCAATGCAACCACATCTATCCCTACGACACCCGAGAACAGTGGACGGTTGGGTTTCGTTTCATACACATTGCAGTGGGCTTTG
>TJD_229
CTTTGCCAGCGTCAGCTTGGAAGAGGGCACCTACCAATGCAACCACATCTATCCCTACGACACCCGAGAACAGTGGACGGTTGGGTTTCGTTTCATACACATTGCAGTRGGCTTTG
>TJD_230
CTTTGCCAGCGTCAGCTTGGAAGAGGGCACCTACCAATGCAACCACATCTATCCCTACGACACCCGAGAACAGTGGACGGTTGGGTTTCGTTTCATACACATTGCAGTRGGCTTTG
>TJD_231
CTTTGCCAGCGTCAGCTTGGAAGAGGGCACCTACCAATGCAACCACATCTATCCCTACGACACCCGAGAACAGTGGACGGTTGGGTTTCGTTTCATACACATTGCAGTAGGCTTTG
>TJD_232
CTTTGCYAGCGTCAGCTTGGAAGAGGGCACCTACCAATGCAACCACATCTATCCCTACGACACCCGAGAACAGTGGACGGTTGGGTTTCGTTTCATACACATTGCAGTGGGCTTTG
>TJD_245
CTTTGCCAGCGTCAGCTTGGAAGAGGGCACCTACCAATGCAACCACATCTATCCCTACGACACCCGAGAACAGTGGACGGTTGGGTTTCGTTTCATACACATTGCAGTAGGCTTTG
>TJD_246
CTTTGCYAGCGTCAGCTTGGAAGAGGGCACCTACCAATGCAACCACATCTATCCCTACGACACCCGAGAACAGTGGACGGTTGGGTTTCGTTTCATACACATTGCAGTGGGCTTTG
>TJD_247
CTTTGCCAGCGTCAGCTTGGAAGAGGGCACCTACCAATGCAACCACATCTATCCCTACGACACCCGAGAACAGTGGACGGTTGGGTTTCGTTTCATACACATTGCAGTGGGCTTTG
>TJD_248
CTTTGCCAGCGTCAGCTTGGAAGWGGGCACCTACCAATGCAACCACATCTATCCCTACGACACCCGAGAACAGTGGACGGTTGGGTTTCGTTTCATACACATTGCAGTAGGCTTTG
>TJD_249
CTTTGCCAGCGTCAGCTTGGAAGAGGGCACCTACCAATGCAACCACATCTATCCCTACGAYACCCGAGAACAGTGGACGGTTGGGTTTCGTTTCATACACATTGCAGTAGGCTTTG
>TJD_250
CTTTGCCAGCGTCAGCTTGGAAGAGGGCACCTACCAATGCAACCACATCTATCCCTACGAYACCCGAGAACAGTGGACGGTTGGGTTTCGTTTCATACACATTGCAGTRGGCTTTG
>TJD_251
CTTTGCCAGCGTCAGCTTGGAAGAGGGCACCTACCAATGCAACCACATCTATCCCTACGACACCCGAGAACAGTGGACGGTTGGGTTTCGTTTCATACACATTGCAGTAGGCTTTG
>TJD_252
CTTTGCCAGCGTCAGCTTGGAAGAGGGCACCTACCAATGCAACCACATCTATCCCTACGAYACCCGAGAACAGTGGACGGTTGGGTTTCGTTTCATACACATTGCAGTRGGCTTTG
>TJD_253
CTTTGCYAGCGTCAGCTTGGAAGAGGGCACCTACCAATGCAACCACATCTATCCCTACGACACCCGAGAACAGTGGACGGTTGGGTTTCGTTTCATACACATTGCAGTRGGCTTTG
>TJD_254
CTTTGCCAGCGTCAGCTTGGAAGAGGGCACCTACCAATGCAACCACATCTATCCCTACGACACCCGAGAACAGTGGACGGTTGGGTTTCGTTTCATACACATTGCAGTRGGCTTTG
>TJD_255
CTTTGCCAGCGTCAGCTTGGAAGAGGGCACCTACCAATGCAACCACATCTATCCCTACGAYACCCGAGAACAGTGGACGGTTGGGTTTCGTTTCATACACATTGCAGTAGGCTTTG
>TJD_256
CTTTGCCAGCGTCAGCTTGGAAGAGGGCACCTACCAATGCAACCACATCTATCCCTACGACACCCGAGAACAGTGGACGGTTGGGTTTCGTTTCATACACATTGCAGTGGGCTTTG
>TJD_257
CTTTGCCAGCGTCAGCTTGGAAGAGGGCACCTACCAATGCAACCACATCTATCCCTACGACACCCGAGAACAGTGGACGGTTGGGTTTCGTTTCATACACATTGCAGTGGGCTTTG
>TJD_258
CTTTGCCAGCGTCAGCTTGGAAGAGGGCACCTACCAATGCAACCACATCTATCCCTACGAYACCCGAGAACAGTGGACGGTTGGGTTTCGTTTCATACACATTGCAGTAGGCTTTG
>TJD_259
CTTTGCCAGCGTCAGCTTGGAAGAGGGCACCTACCAATGCAACCACATCTATCCCTACGACACCCGAGAACAGTGGACGGTTGGGTTTCGTTTCATACACATTGCAGTGGGCTTTG
>TJD_260
CTTTGCCAGCGTCAGCTTGGAAGAGGGCACCTACCAATGCAACCACATCTATCCCTACGACACCCGAGAACAGTGGACGGTTGGGTTTCGTTTCATACACATTGCAGTGGGCTTTG
>TJD_261
CTTTGCCAGCGTCAGCTTGGAAGAGGGCACCTACCAATGCAACCACATCTATCCCTACGACACCCGAGAACAGTGGACGGTTGGGTTTCGTTTCATACACATTGCAGTGGGCTTTG
>TJD_262
CTTTGCCAGCGTCAGCTTGGAAGAGGGCACCTACCAATGCAACCACATCTATCCCTACGACACCCGAGAACAGTGGACGGTTGGGTTTCGTTTCATACACATTGCAGTGGGCTTTG
>TJD_263
CTTTGCCAGCGTCAGCTTGGAAGAGGGCACCTACCAATGCAACCACATCTATCCCTACGACACCCGAGAACAGTGGACGGTTGGGTTTCGTTTCATACACATTGCAGTRGGCTTTG
>TJD_264
CTTTGCYAGCGTCAGCTTGGAAGAGGGCACCTACCAATGCAACCACATCTATCCCTACGACACCCGAGAACAGTGGACGGTTGGGTTTCGTTTCATACACATTGCAGTRGGCTTTG
>TJD_275
CTTTGCCAGCGTCAGCTTGGAAGAGGGCACCTACCAATGCAACCACATCTATCCCTACGACACCCGAGAACAGTGGACGGTTGGGTTTCGTTTCATACACATTGCAGTRGGCTTTG
>TJD_276
CTTTGCCAGCGTCAGCTTGGAAGAGGGCACCTACCAATGCAACCACATCTATCCCTACGACACCCGAGAACAGTGGACGGTTGGGTTTCGTTTCATACACATTGCAGTAGGCTTTG
>TJD_277
CTTTGCCAGCGTCAGCTTGGAAGAGGGCACCTACCAATGCAACCACATCTATCCCTACGACACCCGAGAACAGTGGACGGTTGGGTTTCGTTTCATACACATTGCAGTAGGCTTTG
>TJD_278
CTTTGCCAGCGTCAGCTTGGAAGAGGGCACCTACCAATGCAACCACATCTATCCCTACGACACCCGAGAACAGTGGACGGTTGGGTTTCGTTTCATACACATTGCAGTAGGCTTTG
>TJD_279
CTTTGCCAGCGTCAGCTTGGAAGAGGGCACCTACCAATGCAACCACATCTATCCCTACGAYACCCGAGAACAGTGGACGGTTGGGTTTCGTTTCATACACATTGCAGTAGGCTTTG
>TJD_280
CTTTGCCAGCGTCAGCTTGGAAGAGGGCACCTACCAATGCAACCACATCTATCCCTACGACACCCGAGAACAGTGGACGGTTGGGTTTCGTTTCATACACATTGCAGTAGGCTTTG
>TJD_281
CTTTGCCAGCGTCAGCTTGGAAGAGGGCACCTACCAATGCAACCACATCTATCCCTACGACACCCGAGAACAGTGGACGGTTGGGTTTCGTTTCATACACATTGCAGTAGGCTTTG
>TJD_282
CTTTGCCAGCGTCAGCTTGGAAGAGGGCACCTACCAATGCAACCACATCTATCCCTACGAYACCCGAGAACAGTGGACGGTTGGGTTTCGTTTCATACACATTGCAGTAGGCTTTG
>TJD_283
CTTTGCCAGCGTCAGCTTGGAAGAGGGCACCTACCAATGCAACCACATCTATCCCTACGACACCCGAGAACAGTGGACGGTTGGGTTTCGTTTCATACACATTGCAGTAGGCTTTG
>TJD_284
CTTTGCCAGCGTCAGCTTGGAAGAGGGCACCTACCAATGCAACCACATCTATCCCTACGACACCCGAGAACAGTGGACGGTTGGGTTTCGTTTCATACACATTGCAGTAGGCTTTG
>TJD_285
CTTTGCCAGCGTCAGCTTGGAAGAGGGCACCTACCAATGCAACCACATCTATCCCTACGACACCCGAGAACAGTGGACGGTTGGGTTTCGTTTCATACACATTGCAGTAGGCTTTG
>TJD_286
CTTTGCCAGCGTCAGCTTGGAAGAGGGCACCTACCAATGCAACCACATCTATCCCTACGAYACCCGAGAACAGTGGACGGTTGGGTTTCGTTTCATACACATTGCAGTAGGCTTTG
>TJD_287
CTTTGCCAGCGTCAGCTTGGAAGAGGGCACCTACCAATGCAACCACATCTATCCCTACGACACCCGAGAACAGTGGACGGTTGGGTTTCGTTTCATACACATTGCAGTAGGCTTTG
>TJD_288
CTTTGCCAGCGTCAGCTTGGAAGAGGGCACCTACCAATGCAACCACATCTATCCCTACGACACCCGAGAACAGTGGACGGTTGGGTTTCGTTTCATACACATTGCAGTAGGCTTTG
>TJD_289
CTTTGCCAGCGTCAGCTTGGAAGAGGGCACCTACCAATGCAACCACATCTATCCCTACGAYACCCGAGAACAGTGGACGGTTGGGTTTCGTTTCATACACATTGCAGTAGGCTTTG
>TJD_290
CTTTGCCAGCGTCAGCTTGGAAGAGGGCACCTACCAATGCAACCACATCTATCCCTACGACACCCGAGAACAGTGGACGGTTGGGTTTCGTTTCATACACATTGCAGTAGGCTTTG
>TJD_291
CTTTGCCAGCGTCAGCTTGGAAGAGGGCACCTACCAATGCAACCACATCTATCCCTACGAYACCCGAGAACAGTGGACGGTTGGGTTTCGTTTCATACACATTGCAGTAGGCTTTG
>TJD_292
CTTTGCCAGCGTCAGCTTGGAAGAGGGCACCTACCAATGCAACCACATCTATCCCTACGACACCCGAGAACAGTGGACGGTTGGGTTTCGTTTCATACACATTGCAGTAGGCTTTG
>TJD_293
CTTTGCCAGCGTCAGCTTGGAAGAGGGCACCTACCAATGCAACCACATCTATCCCTACGACACCCGAGAACAGTGGACGGTTGGGTTTCGTTTCATACACATTGCAGTAGGCTTTG
>TJD_294
CTTTGCCAGCGTCAGCTTGGAAGAGGGCACCTACCAATGCAACCACATCTATCCCTACGACACCCGAGAACAGTGGACGGTTGGGTTTCGTTTCATACACATTGCAGTAGGCTTTG
>TJD_296
CTTTGCCAGCGTCAGCTTGGAAGAGGGCACCTACCAATGCAACCACATCTATCCCTACGACACCCGAGAACAGTGGACGGTTGGGTTTCGTTTCATACACATTGCAGTAGGCTTTG
>TJD_335
CTTTGCCAGCGTCAGCTTGGAAGAGGGMACCTACCAATGCAACCACATCTATCCCTACGACACCCGAGAACAGTGGACGGTTGGGTTTCGTTTCATACACATTGCAGTGGGCTTTG
>TJD_336
CTTTGCYAGCGTCAGCTTGGAAGAGGGCACCTACCAATGCAACCACATCTATCCCTACGACACCCGAGAACAGTGGACGGTTGGGTTTCGTTTCATACACATTGCAGTGGGCTTTG
>TJD_337
CTTWGCCAGCGTCAGCTTGGAAGAGGGCACCTACCAATGCAACCACATCTATCCCTACGACACCCGAGAACAGTGGACGGTTGGGTTTCGTTTCATACACATTGCAGTAGGCTTTG
>TJD_338
CTTTGCCAGCGTCAGCTTGGAAGAGGGCACCTACCAATGCAACCACATCTATCCCTACGACACCCGAGAACAGTGGACGGTTGGGTTTCGTTTCATACACATTGCAGTGGGCTTTG
>TJD_339
CTTTGCCAGCGTCAGCTTGGAAGAGGGCACCTACCAATGCAACCACATCTATCCCTACGACACCCGAGAACAGTGGACGGTTGGGTTTCGTTTCATACACATTGCAGTAGGCTTTG
>TJD_340
CTTTGCYAGCGTCAGCTTGGAAGAGGGMACCTACCAATGCAACCACATCTATCCCTACGACACCCGAGAACAGTGGACGGTTGGGTTTCGTTTCATACACATTGCAGTGGGCTTTG
>TJD_341
CTTTGCYAGCGTCAGCTTGGAAGAGGGCACCTACCAATGCAACCACATCTATCCCTACGACACCCGAGAACAGTGGACGGTTGGGTTTCGTTTCATACACATTGCAGTGGGCTTTG
>TJD_342
CTTTGCCAGCGTCAGCTTGGAAGAGGGCACCTACCAATGCAACCACATCTATCCCTACGACACCCGAGAACAGTGGACGGTTGGGTTTCGTTTCATACACATTGCAGTAGGCTTTG
>TJD_343
CTTTGCCAGCGTCAGCTTGGAAGAGGGCACCTACCAATGCAACCACATCTATCCCTACGACACCCGAGAACAGTGGACGGTTGGGTTTCGTTTCATACACATTGCAGTAGGCTTTG
>TJD_344
CTTTGCCAGCGTCAGCTTGGAAGAGGGCACCTACCAATGCAACCACATCTATCCCTACGACACCCGAGAACAGTGGACGGTTGGGTTTCGTTTCATACACATTGCAGTGGGCTTTG
>TJD_345
CTTTGCCAGCGTCAGCTTGGAAGAGGGMACCTACCAATGCAACCACATCTATCCCTACGACACCCGAGAACAGTGGACGGTTGGGTTTCGTTTCATACACATTGCAGTRGGCTTTG
>TJD_346
CTTTGCCAGCGTCAGCTTGGAAGAGGGMACCTACCAATGCAACCACATCTATCCCTACGACACCCGAGAACAGTGGACGGTTGGGTTTCGTTTCATACACATTGCAGTGGGCTTTG
>TJD_347
CTTTGCYAGCGTCAGCTTGGAAGAGGGMACCTACCAATGCAACCACATCTATCCCTACGACACCCGAGAACAGTGGACGGTTGGGTTTCGTTTCATACACATTGCAGTGGGCTTTG
>TJD_348
CTTTGCCAGCGTCAGCTTGGAAGAGGGCACCTACCAATGCAACCACATCTATCCCTACGAYACCCGAGAACAGTGGACGGTTGGGTTTCGTTTCATACACATTGCAGTAGGCTTTG
>TJD_349
CTTTGCCAGCGTCAGCTTGGAAGAGGGMACCTACCAATGCAACCACATCTATCCCTACGACACCCGAGAACAGTGGACGGTTGGGTTTCGTTTCATACACATTGCAGTGGGCTTTG
>TJD_350
CTTTGCCAGCGTCAGCTTGGAAGAGGGCACCTACCAATGCAACCACATCTATCCCTACGAYACCCGAGAACAGTGGACGGTTGGGTTTCGTTTCATACACATTGCAGTAGGCTTTG
>TJD_351
CTTTGCCAGCGTCAGCTTGGAAGAGGGCACCTACCAATGCAACCACATCTATCCCTACGAYACCCGAGAACAGTGGACGGTTGGGTTTCGTTTCATACACATTGCAGTAGGCTTTG
>TJD_352
CTTTGCCAGCGTCAGCTTGGAAGAGGGCACCTACCAATGCAACCACATCTATCCCTACGAYACCCGAGAACAGTGGACGGTTGGGTTTCGTTTCATACACATTGCAGTAGGCTTTG
>TJD_353
CTTTGCCAGCGTCAGCTTGGAAGAGGGCACCTACCAATGCAACCACATCTATCCCTACGAYACCCGAGAACAGTGGACGGTTGGGTTTCGTTTCATACACATTGCAGTAGGCTTTG
>TJD_354
CTTTGCCAGCGTCAGCTTGGAAGAGGGCACCTACCAATGCAACCACATCTATCCCTACGACACCCGAGAACAGTGGACGGTTGGGTTTCGTTTCATACACATTGCAGTAGGCTTTG
>TJD_355
CTTTGCCAGCGTCAGCTTGGAAGAGGGCACCTACCAATGCAACCACATCTATCCCTACGACACCCGAGAACAGTGGACGGTTGGGTTTCGTTTCATACACATTGCAGTGGGCTTTG
>TJD_356
CTTTGCCAGCGTCAGCTTGGAAGAGGGCACCTACCAATGCAACCACATCTATCCCTACGACACCCGAGAACAGTGGACGGTTGGGTTTCGTTTCATACACATTGCAGTGGGCTTTG
>TJD_357
CTTTGCCAGCGTCAGCTTGGAAGAGGGCACCTACCAATGCAACCACATCTATCCCTACGACACCCGAGAACAGTGGACGGTTGGGTTTCGTTTCATACACATTGCAGTGGGCTTTG
>TJD_358
CTTTGCYAGCGTCAGCTTGGAAGAGGGCACCTACCAATGCAACCACATCTATCCCTACGACACCCGAGAACAGTGGACGGTTGGGTTTCGTTTCATACACATTGCAGTGGGCTTTG
>TJD_359
CTTTGCTAGCGTCAGCTTGGAAGAGGGCACCTACCAATGCAACCACATCTATCCCTACGACACCCGAGAACAGTGGACGGTTGGGTTTCGTTTCATACACATTGCAGTGGGCTTTG
>TJD_360
CTTTGCYAGCGTCAGCTTGGAAGAGGGCACCTACCAATGCAACCACATCTATCCCTACGACACCCGAGAACAGTGGACGGTTGGGTTTCGTTTCATACACATTGCAGTGGGCTTTG
>TJD_361
CTTTGCYAGCGTCAGCTTGGAAGAGGGCACCTACCAATGCAACCACATCTATCCCTACGACACCCGAGAACAGTGGACGGTTGGGTTTCGTTTCATACACATTGCAGTRGGCTTTG
>TJD_362
CTTTGCCAGCGTCAGCTTGGAAGAGGGCACCTACCAATGCAACCACATCTATCCCTACGACACCCGAGAACAGTGGACGGTTGGGTTTCGTTTCATACACATTGCAGTGGGCTTTG
>TJD_363
CTTTGCCAGCGTCAGCTTGGAAGAGGGCACCTACCAATGCAACCACATCTATCCCTACGACACCCGAGAACAGTGGACGGTTGGGTTTCGTTTCATACACATTGCAGTGGGCTTTG
>TJD_364
CTTTGCCAGCGTCAGCTTGGAAGAGGGCACCTACCAATGCAACCACATCTATCCCTACGACACCCGAGAACAGTGGACGGTTGGGTTTCGTTTCATACACATTGCAGTGGGCTTTG
>TJD_365
CTTTGCCAGCGTCAGCTTGGAAGAGGGCACCTACCAATGCAACCACATCTATCCCTACGACACCCGAGAACAGTGGACGGTTGGGTTTCGTTTCATACACATTGCAGTGGGCTTTG
>TJD_366
CTTTGCCAGCGTCAGCTTGGAAGAGGGCACCTACCAATGCAACCACATCTATCCCTACGACACCCGAGAACAGTGGACGGTTGGGTTTCGTTTCATACACATTGCAGTGGGCTTTG
>TJD_367
CTTTGCCAGCGTCAGCTTGGAAGAGGGCACCTACCAATGCAACCACATCTATCCCTACGACACCCGAGAACAGTGGACGGTTGGGTTTCGTTTCATACACATTGCAGTGGGCTTTG
>TJD_368
CTTTGCYAGCGTCAGCTTGGAAGAGGGCACCTACCAATGCAACCACATCTATCCCTACGACACCCGAGAACAGTGGACGGTTGGGTTTCGTTTCATACACATTGCAGTGGGCTTTG
>TJD_369
CTTTGCCAGCGTCAGCTTGGAAGAGGGCACCTACCAATGCAACCACATCTATCCCTACGACACCCGAGAACAGTGGACGGTTGGGTTTCGTTTCATACACATTGCAGTGGGCTTTG
>TJD_370
CTTTGCCAGCGTCAGCTTGGAAGAGGGCACCTACCAATGCAACCACATCTATCCCTACGACACCCGAGAACAGTGGACGGTTGGGTTTCGTTTCATACACATTGCAGTAGGCTTTG
>TJD_371
CTTTGCCAGCGTCAGCTTGGAAGAGGGCACCTACCAATGCAACCACATCTATCCCTACGACACCCGAGAACAGTGGACGGTTGGGTTTCGTTTCATACACATTGCAGTAGGCTTTG
>TJD_372
CTTTGCCAGCGTCAGCTTGGAAGAGGGCACCTACCAATGCAACCACATCTATCCCTACGACACCCGAGAACAGTGGACGGTTGGGTTTCGTTTCATACACATTGCAGTGGGCTTTG
>TJD_373
CTTTGCYAGCGTCAGCTTGGAAGAGGGCACCTACCAATGCAACCACATCTATCCCTACGACACCCGAGAACAGTGGACGGTTGGGTTTCGTTTCATACACATTGCAGTGGGCTTTG
>TJD_374
CTTTGCCAGCGTCAGCTTGGAAGAGGGCACCTACCAATGCAACCACATCTATCCCTACGAYACCCGAGAACAGTGGACGGTTGGGTTTCGTTTCATACACATTGCAGTAGGCTTTG
>TJD_375
CTTTGCYAGCGTCAGCTTGGAAGAGGGCACCTACCAATGCAACCACATCTATCCCTACGACACCCGAGAACAGTGGACGGTTGGGTTTCGTTTCATACACATTGCAGTGGGCTTTG
>TJD_376
CTTTGCCAGCGTCAGCTTGGAAGAGGGMACCTACCAATGCAACCACATCTATCCCTACGACACCCGAGAACAGTGGACGGTTGGGTTTCGTTTCATACACATTGCAGTGGGCTTTG
>TJD_377
CTTTGCCAGCGTCAGCTTGGAAGAGGGCACCTACCAATGCAACCACATCTATCCCTACGACACCCGAGAACAGTGGACGGTTGGGTTTCGTTTCATACACATTGCAGTGGGCTTTG
>TJD_378
CTTTGCCAGCGTCAGCTTGGAAGAGGGCACCTACCAATGCAACCACATCTATCCCTACGACACCCGAGAACAGTGGACGGTTGGGTTTCGTTTCATACACATTGCAGTAGGCTTTG
>TJD_379
CTTTGCCAGCGTCAGCTTGGAAGAGGGCACCTACCAATGCAACCACATCTATCCCTACGACACCCGAGAACAGTGGACGGTTGGGTTTCGTTTCATACACATTGCAGTAGGCTTTG
>TJD_380
CTTTGCYAGCGTCAGCTTGGAAGAGGGCACCTACCAATGCAACCACATCTATCCCTACGACACCCGAGAACAGTGGACGGTTGGGTTTCGTTTCATACACATTGCAGTGGGCTTTG
>TJD_381
CTTTGCCAGCGTCAGCTTGGAAGAGGGMACCTACCAATGCAACCACATCTATCCCTACGACACCCGAGAACAGTGGACGGTTGGGTTTCGTTTCATACACATTGCAGTGGGCTTTG
>TJD_382
CTTTGCCAGCGTCAGCTTGGAAGAGGGCACCTACCAATGCAACCACATCTATCCCTACGAYACCCGAGAACAGTGGACGGTTGGGTTTCGTTTCATACACATTGCAGTAGGCTTTG
>TJD_383
CTTTGCCAGCGTCAGCTTGGAAGAGGGCACCTACCAATGCAACCACATCTATCCCTACGACACCCGAGAACAGTGGACGGTTGGGTTTCGTTTCATACACATTGCAGTAGGCTTTG
>TJD_384
CTTTGCCAGCGTCAGCTTGGAAGAGGGCACCTACCAATGCAACCACATCTATCCCTACGAYACCCGAGAACAGTGGACGGTTGGGTTTCGTTTCATACACATTGCAGTAGGCTTTG
>TJD_385
CTTTGCCAGCGTCAGCTTGGAAGAGGGCACCTACCAATGCAACCACATCTATCCCTACGACACCCGAGAACAGTGGACGGTTGGGTTTCGTTTCATACACATTGCAGTRGGCTTTG
>TJD_386
CTTTGCCAGCGTCAGCTTGGAAGAGGGCACCTACCAATGCAACCACATCTATCCCTACGACACCCGAGAACAGTGGACGGTTGGGTTTCGTTTCATACACATTGCAGTRGGCTTTG
>TJD_387
CTTTGCCAGCGTCAGCTTGGAAGAGGGMACCTACCAATGCAACCACATCTATCCCTACGACACCCGAGAACAGTGGACGGTTGGGTTTCGTTTCATACACATTGCAGTGGGCTTTG
>TJD_388
CTTTGCYAGCGTCAGCTTGGAAGAGGGCACCTACCAATGCAACCACATCTATCCCTACGACACCCGAGAACAGTGGACGGTTGGGTTTCGTTTCATACACATTGCAGTGGGCTTTG
>TJD_389
CTTTGCCAGCGTCAGCTTGGAAGAGGGCACCTACCAATGCAACCACATCTATCCCTACGACACCCGAGAACAGTGGACGGTTGGGTTTCGTTTCATACACATTGCAGTGGGCTTTG
>TJD_390
CTTTGCCAGCGTCAGCTTGGAAGAGGGCACCTACCAATGCAACCACATCTATCCCTACGACACCCGAGAACAGTGGACGGTTGGGTTTCGTTTCATACACATTGCAGTRGGCTTTG
>TJD_391
CTTTGCCAGCGTCAGCTTGGAAGAGGGCACCTACCAATGCAACCACATCTATCCCTACGACACCCGAGAACAGTGGACGGTTGGGTTTCGTTTCATACACATTGCAGTGGGCTTTG
>TJD_392
CTTTGCCAGCGTCAGCTTGGAAGAGGGCACCTACCAATGCAACCACATCTATCCCTACGATACCCGAGAACAGTGGACGGTTGGGTTTCGTTTCATACACATTGCAGTAGGCTTTG
>TJD_393
CTTTGCCAGCGTCAGCTTGGAAGAGGGCACCTACCAATGCAACCACATCTATCCCTACGACACCCGAGAACAGTGGACGGTTGGGTTTCGTTTCATACACATTGCAGTGGGCTTTG
>TJD_394
CTTTGCCAGCGTCAGCTTGGAAGAGGGCACCTACCAATGCAACCACATCTATCCCTACGACACCCGAGAACAGTGGACGGTTGGGTTTCGTTTCATACACATTGCAGTAGGCTTTG
>TJD_395
CTTTGCCAGCGTCAGCTTGGAAGAGGGCACCTACCAATGCAACCACATCTATCCCTACGAYACCCGAGAACAGTGGACGGTTGGGTTTCGTTTCATACACATTGCAGTAGGCTTTG
>TJD_396
CTTTGCCAGCGTCAGCTTGGAAGAGGGCACCTACCAATGCAACCACATCTATCCCTACGACACCCGAGAACAGTGGACGGTTGGGTTTCGTTTCATACACATTGCAGTGGGCTTTG
>TJD_397
CTTTGCCAGCGTCAGCTTGGAAGAGGGCACCTACCAATGCAACCACATCTATCCCTACGACACCCGAGAACAGTGGACGGTTGGGTTTCGTTTCATACACATTGCAGTGGGCTTTG
>TJD_398
CTTTGCCAGCGTCAGCTTGGAAGAGGGMACCTACCAATGCAACCACATCTATCCCTACGACACCCGAGAACAGTGGACGGTTGGGTTTCGTTTCATACACATTGCAGTGGGCTTTG
>TJD_399
CTTTGCCAGCGTCAGCTTGGAAGAGGGCACCTACCAATGCAACCACATCTATCCCTACGATACCCGAGAACAGTGGACGGTTGGGTTTCGTTTCATACACATTGCAGTAGGCTTTG
>TJD_400
CTTTGCCAGCGTCAGCTTGGAAGAGGGCACCTACCAATGCAACCACATCTATCCCTACGACACCCGAGAACAGTGGACGGTTGGGTTTCGTTTCATACACATTGCAGTRGGCTTTG
>TJD_401
CTTTGCCAGCGTCAGCTTGGAAGAGGGCACCTACCAATGCAACCACATCTATCCCTACGACACCCGAGAACAGTGGACGGTTGGGTTTCGTTTCATACACATTGCAGTGGGCTTTG
>TJD_402
CTTTGCCAGCGTCAGCTTGGAAGAGGGCACCTACCAATGCAACCACATCTATCCCTACGACACCCGAGAACAGTGGACGGTTGGGTTTCGTTTCATACACATTGCAGTGGGCTTTG
>TJD_403
CTTTGCCAGCGTCAGCTTGGAAGAGGGCACCTACCAATGCAACCACATCTATCCCTACGACACCCGAGAACAGTGGACGGTTGGGTTTCGTTTCATACACATTGCAGTRGGCTTTG
>TJD_404
CTTTGCYAGCGTCAGCTTGGAAGAGGGCACCTACCAATGCAACCACATCTATCCCTACGACACCCGAGAACAGTGGACGGTTGGGTTTCGTTTCATACACATTGCAGTGGGCTTTG
>TJD_405
CTTTGCYAGCGTCAGCTTGGAAGAGGGCACCTACCAATGCAACCACATCTATCCCTACGACACCCGAGAACAGTGGACGGTTGGGTTTCGTTTCATACACATTGCAGTGGGCTTTG
>TJD_406
CTTTGCTAGCGTCAGCTTGGAAGAGGGCACCTACCAATGCAACCACATCTATCCCTACGACACCCGAGAACAGTGGACGGTTGGGTTTCGTTTCATACACATTGCAGTGGGCTTTG
>TJD_407
CTTTGCCAGCGTCAGCTTGGAAGAGGGMACCTACCAATGCAACCACATCTATCCCTACGACACCCGAGAACAGTGGACGGTTGGGTTTCGTTTCATACACATTGCAGTGGGCTTTG
>TJD_408
CTTTGCYAGCGTCAGCTTGGAAGAGGGCACCTACCAATGCAACCACATCTATCCCTACGACACCCGAGAACAGTGGACGGTTGGGTTTCGTTTCATACACATTGCAGTRGGCTTTG
>TJD_409
CTTTGCCAGCGTCAGCTTGGAAGAGGGCACCTACCAATGCAACCACATCTATCCCTACGACACCCGAGAACAGTGGACGGTTGGGTTTCGTTTCATACACATTGCAGTRGGCTTTG
>TJD_410
CTTTGCCAGCGTCAGCTTGGAAGAGGGCACCTACCAATGCAACCACATCTATCCCTACGACACCCGAGAACAGTGGACGGTTGGGTTTCGTTTCATACACATTGCAGTGGGCTTTG
>TJD_411
CTTTGCCAGCGTCAGCTTGGAAGAGGGCACCTACCAATGCAACCACATCTATCCCTACGACACCCGAGAACAGTGGACGGTTGGGTTTCGTTTCATACACATTGCAGTAGGCTTTG
>TJD_412
CTTTGCCAGCGTCAGCTTGGAAGAGGGCACCTACCAATGCAACCACATCTATCCCTACGAYACCCGAGAACAGTGGACGGTTGGGTTTCGTTTCATACACATTGCAGTAGGCTTTG
>TJD_413
CTTTGCCAGCGTCAGCTTGGAAGAGGGCACCTACCAATGCAACCACATCTATCCCTACGACACCCGAGAACAGTGGACGGTTGGGTTTCGTTTCATACACATTGCAGTAGGCTTTG
>TJD_414
CTTTGCTAGCGTCAGCTTGGAAGAGGGCACCTACCAATGCAACCACATCTATCCCTACGACACCCGAGAACAGTGGACGGTTGGGTTTCGTTTCATACACATTGCAGTRGGCTTTG
>TJD_415
CTTTGCCAGCGTCAGCTTGGAAGAGGGCACCTACCAATGCAACCACATCTATCCCTACGACACCCGAGAACAGTGGACGGTTGGGTTTCGTTTCATACACATTGCAGTAGGCTTTG
>TJD_416
CTTTGCYAGCGTCAGCTTGGAAGAGGGCACCTACCAATGCAACCACATCTATCCCTACGACACCCGAGAACAGTGGACGGTTGGGTTTCGTTTCATACACATTGCAGTGGGCTTTG
>TJD_417
CTTTGCYAGCGTCAGCTTGGAAGAGGGCACCTACCAATGCAACCACATCTATCCCTACGACACCCGAGAACAGTGGACGGTTGGGTTTCGTTTCATACACATTGCAGTGGGCTTTG
>TJD_418
CTTTGCCAGCGTCAGCTTGGAAGAGGGCACCTACCAATGCAACCACATCTATCCCTACGACACCCGAGAACAGTGGACGGTTGGGTTTCGTTTCATACACATTGCAGTGGGCTTTG
>TJD_419
CTTTGCCAGCGTCAGCTTGGAAGAGGGCACCTACCAATGCAACCACATCTATCCCTACGACACCCGAGAACAGTGGACGGTTGGGTTTCGTTTCATACACATTGCAGTGGGCTTTG
>TJD_420
CTTTGCCAGCGTCAGCTTGGAAGAGGGCACCTACCAATGCAACCACATCTATCCCTACGACACCCGAGAACAGTGGACGGTTGGGTTTCGTTTCATACACATTGCAGTAGGCTTTG
>TJD_421
CTTTGCCAGCGTCAGCTTGGAAGAGGGCACCTACCAATGCAACCACATCTATCCCTACGACACCCGAGAACAGTGGACGGTTGGGTTTCGTTTCATACACATTGCAGTGGGCTTTG
>TJD_476
CTTTGCCAGCGTCAGCTTGGAAGAGGGCACCTACCAATGCAACCACATCTATCCCTACGAYACCCGAGAACAGTGGACGGTTGGGTTTCGTTTCATACACATTGCAGTAGGCTTTG
>TJD_477
CTTTGCTAGCGTCAGCTTGGAAGAGGGCACCTACCAATGCAACCACATCTATCCCTACGACACCCGAGAACAGTGGACGGTTGGGTTTCGTTTCATACACATTGCAGTGGGCTTTG
>TJD_478
CTTTGCCAGCGTCAGCTTGGAAGAGGGCACCTACCAATGCAACCACATCTATCCCTACGACACCCGAGAACAGTGGACGGTTGGGTTTCGTTTCATACACATTGCAGTRGGCTTTG
>TJD_479
CTTTGCCAGCGTCAGCTTGGAAGAGGGCACCTACCAATGCAACCACATCTATCCCTACGAYACCCGAGAACAGTGGACGGTTGGGTTTCGTTTCATACACATTGCAGTAGGCTTTG
>TJD_480
CTTTGCCAGCGTCAGCTTGGAAGAGGGMACCTACCAATGCAACCACATCTATCCCTACGACACCCGAGAACAGTGGACGGTTGGGTTTCGTTTCATACACATTGCAGTGGGCTTTG
>TJD_481
CTTTGCCAGCGTCAGCTTGGAAGAGGGCACCTACCAATGCAACCACATCTATCCCTACGAYACCCGAGAACAGTGGACGGTTGGGTTTCGTTTCATACACATTGCAGTAGGCTTTG
>TJD_482
CTTTGCCAGCGTCAGCTTGGAAGAGGGCACCTACCAATGCAACCACATCTATCCCTACGAYACCCGAGAACAGTGGACGGTTGGGTTTCGTTTCATACACATTGCAGTAGGCTTTG
>TJD_483
CTTTGCTAGCGTCAGCTTGGAAGAGGGCACCTACCAATGCAACCACATCTATCCCTACGACACCCGAGAACAGTGGACGGTTGGGTTTCGTTTCATACACATTGCAGTGGGCTTTG
>TJD_484
CTTTGCCAGCGTCAGCTTGGAAGAGGGCACCTACCAATGCAACCACATCTATCCCTACGACACCCGAGAACAGTGGACGGTTGGGTTTCGTTTCATACACATTGCAGTGGGCTTTG
>TJD_485
CTTTGCCAGCGTCAGCTTGGAAGAGGGCACCTACCAATGCAACCACATCTATCCCTACGACACCCGAGAACAGTGGACGGTTGGGTTTCGTTTCATACACATTGCAGTGGGCTTTG
>TJD_486
CTTTGCCAGCGTCAGCTTGGAAGAGGGCACCTACCAATGCAACCACATCTATCCCTACGAYACCCGAGAACAGTGGACGGTTGGGTTTCGTTTCATACACATTGCAGTRGGCTTTG
>TJD_487
CTTTGCCAGCGTCAGCTTGGAAGAGGGCACCTACCAATGCAACCACATCTATCCCTACGACACCCGAGAACAGTGGACGGTTGGGTTTCGTTTCATACACATTGCAGTGGGCTTTG
>TJD_488
CTTTGCCAGCGTCAGCTTGGAAGAGGGCACCTACCAATGCAACCACATCTATCCCTACGACACCCGAGAACAGTGGACGGTTGGGTTTCGTTTCATACACATTGCAGTGGGCTTTG
>TJD_489
CTTTGCYAGCGTCAGCTTGGAAGAGGGMACCTACCAATGCAACCACATCTATCCCTACGACACCCGAGAACAGTGGACGGTTGGGTTTCGTTTCATACACATTGCAGTGGGCTTTG
>TJD_490
CTTTGCYAGCGTCAGCTTGGAAGAGGGCACCTACCAATGCAACCACATCTATCCCTACGACACCCGAGAACAGTGGACGGTTGGGTTTCGTTTCATACACATTGCAGTGGGCTTTG
>TJD_491
CTTTGCCAGCGTCAGCTTGGAAGAGGGCACCTACCAATGCAACCACATCTATCCCTACGACACCCGAGAACAGTGGACGGTTGGGTTTCGTTTCATACACATTGCAGTGGGCTTTG
>TJD_492
CTTTGCCAGCGTCAGCTTGGAAGAGGGCACCTACCAATGCAACCACATCTATCCCTACGACACCCGAGAACAGTGGACGGTTGGGTTTCGTTTCATACACATTGCAGTGGGCTTTG
>TJD_493
CTTTGCCAGCGTCAGCTTGGAAGAGGGCACCTACCAATGCAACCACATCTATCCCTACGACACCCGAGAACAGTGGACGGTTGGGTTTCGTTTCATACACATTGCAGTGGGCTTTG
>TJD_494
CTTTGCCAGCGTCAGCTTGGAAGAGGGCACCTACCAATGCAACCACATCTATCCCTACGACACCCGAGAACAGTGGACGGTTGGGTTTCGTTTCATACACATTGCAGTAGGCTTTG
>TJD_512
CTTTGCCAGCGTCAGCTTGGAAGAGGGCACCTACCAATGCAACCACATCTATCCCTACGACACCCGAGAACAGTGGACGGTTGGGTTTCGTTTCATACACATTGCAGTGGGCTTTG
>TJD_513
CTTTGCCAGCGTCAGCTTGGAAGAGGGCACCTACCAATGCAACCACATCTATCCCTACGAYACCCGAGAACAGTGGACGGTTGGGTTTCGTTTCATACACATTGCAGTAGGCTTTG
>TJD_514
CTTTGCCAGCGTCAGCTTGGAAGAGGGCACCTACCAATGCAACCACATCTATCCCTACGACACCCGAGAACAGTGGACGGTTGGGTTTCGTTTCATACACATTGCAGTGGGCTTTG
>TJD_515
CTTTGCCAGCGTCAGCTTGGAAGAGGGCACCTACCAATGCAACCACATCTATCCCTACGACACCCGAGAACAGTGGACGGTTGGGTTTCGTTTCATACACATTGCAGTGGGCTTTG
>TJD_516
CTTTGCCAGCGTCAGCTTGGAAGAGGGCACCTACCAATGCAACCACATCTATCCCTACGACACCCGAGAACAGTGGACGGTTGGGTTTCGTTTCATACACATTGCAGTRGGCTTTG
>TJD_517
CTTTGCCAGCGTCAGCTTGGAAGAGGGCACCTACCAATGCAACCACATCTATCCCTACGACACCCGAGAACAGTGGACGGTTGGGTTTCGTTTCATACACATTGCAGTGGGCTTTG
>TJD_518
CTTTGCCAGCGTCAGCTTGGAAGAGGGMACCTACCAATGCAACCACATCTATCCCTACGACACCCGAGAACAGTGGACGGTTGGGTTTCGTTTCATACACATTGCAGTGGGCTTTG
>TJD_519
CTTTGCYAGCGTCAGCTTGGAAGAGGGCACCTACCAATGCAACCACATCTATCCCTACGACACCCGAGAACAGTGGACGGTTGGGTTTCGTTTCATACACATTGCAGTGGGCTTTG
>TJD_520
CTTTGCYAGCGTCAGCTTGGAAGAGGGCACCTACCAATGCAACCACATCTATCCCTACGACACCCGAGAACAGTGGACGGTTGGGTTTCGTTTCATACACATTGCAGTGGGCTTTG
>TJD_521
CTTTGCCAGCGTCAGCTTGGAAGAGGGCACCTACCAATGCAACCACATCTATCCCTACGACACCCGAGAACAGTGGACGGTTGGGTTTCGTTTCATACACATTGCAGTGGGCTTTG
>TJD_522
CTTTGCCAGCGTCAGCTTGGAAGAGGGCACCTACCAATGCAACCACATCTATCCCTACGACACCCGAGAACAGTGGACGGTTGGGTTTCGTTTCATACACATTGCAGTGGGCTTTG
>TJD_524
CTTTGCCAGCGTCAGCTTGGAAGAGGGMACCTACCAATGCAACCACATCTATCCCTACGACACCCGAGAACAGTGGACGGTTGGGTTTCGTTTCATACACATTGCAGTGGGCTTTG
>TJD_525
CTTTGCCAGCGTCAGCTTGGAAGAGGGCACCTACCAATGCAACCACATCTATCCCTACGACACCCGAGAACAGTGGACGGTTGGGTTTCGTTTCATACACATTGCAGTGGGCTTTG
>TJD_526
CTTTGCCAGCGTCAGCTTGGAAGAGGGMACCTACCAATGCAACCACATCTATCCCTACGACACCCGAGAACAGTGGACGGTTGGGTTTCGTTTCATACACATTGCAGTGGGCTTTG
>TJD_527
CTTTGCYAGCGTCAGCTTGGAAGAGGGMACCTACCAATGCAACCACATCTATCCCTACGACACCCGAGAACAGTGGACGGTTGGGTTTCGTTTCATACACATTGCAGTGGGCTTTG
>TJD_528
CTTTGCTAGCGTCAGCTTGGAAGAGGGCACCTACCAATGCAACCACATCTATCCCTACGACACCCGAGAACAGTGGACGGTTGGGTTTCGTTTCATACACATTGCAGTGGGCTTTG
>TJD_529
CTTTGCYAGCGTCAGCTTGGAAGAGGGMACCTACCAATGCAACCACATCTATCCCTACGACACCCGAGAACAGTGGACGGTTGGGTTTCGTTTCATACACATTGCAGTGGGCTTTG
>TJD_530
CTTTGCCAGCGTCAGCTTGGAAGAGGGCACCTACCAATGCAACCACATCTATCCCTACGACACCCGAGAACAGTGGACGGTTGGGTTTCGTTTCATACACATTGCAGTGGGCTTTG
>TJD_531
CTTTGCCAGCGTCAGCTTGGAAGAGGGCACCTACCAATGCAACCACATCTATCCCTACGACACCCGAGAACAGTGGACGGTTGGGTTTCGTTTCATACACATTGCAGTGGGCTTTG
>TJD_532
CTTTGCYAGCGTCAGCTTGGAAGAGGGMACCTACCAATGCAACCACATCTATCCCTACGACACCCGAGAACAGTGGACGGTTGGGTTTCGTTTCATACACATTGCAGTGGGCTTTG
>TJD_533
CTTTGCYAGCGTCAGCTTGGAAGAGGGCACCTACCAATGCAACCACATCTATCCCTACGACACCCGAGAACAGTGGACGGTTGGGTTTCGTTTCATACACATTGCAGTGGGCTTTG
>TJD_535
CTTTGCYAGCGTCAGCTTGGAAGAGGGCACCTACCAATGCAACCACATCTATCCCTACGACACCCGAGAACAGTGGACGGTTGGGTTTCGTTTCATACACATTGCAGTGGGCTTTG
>TJD_536
CTTTGCCAGCGTCAGCTTGGAAGAGGGCACCTACCAATGCAACCACATCTATCCCTACGACACCCGAGAACAGTGGACGGTTGGGTTTCGTTTCATACACATTGCAGTGGGCTTTG
>TJD_537
CTTTGCYAGCGTCAGCTTGGAAGAGGGCACCTACCAATGCAACCACATCTATCCCTACGACACCCGAGAACAGTGGACGGTTGGGTTTCGTTTCATACACATTGCAGTGGGCTTTG
>TJD_538
CTTTGCCAGCGTCAGCTTGGAAGAGGGCACCTACCAATGCAACCACATCTATCCCTACGACACCCGAGAACAGTGGACGGTTGGGTTTCGTTTCATACACATTGCAGTGGGCTTTG
>TJD_539
CTTTGCYAGCGTCAGCTTGGAAGAGGGMACCTACCAATGCAACCACATCTATCCCTACGACACCCGAGAACAGTGGACGGTTGGGTTTCGTTTCATACACATTGCAGTGGGCTTTG
>TJD_540
CTTTGCCAGCGTCAGCTTGGAAGAGGGCACCTACCAATGCAACCACATCTATCCCTACGACACCCGAGAACAGTGGACGGTTGGGTTTCGTTTCATACACATTGCAGTGGGCTTTG
>TJD_541
CTTTGCYAGCGTCAGCTTGGAAGAGGGCACCTACCAATGCAACCACATCTATCCCTACGACACCCGAGAACAGTGGACGGTTGGGTTTCGTTTCATACACATTGCAGTGGGCTTTG
>TJD_542
CTTTGCCAGCGTCAGCTTGGAAGAGGGMACCTACCAATGCAACCACATCTATCCCTACGACACCCGAGAACAGTGGACGGTTGGGTTTCGTTTCATACACATTGCAGTGGGCTTTG
>TJD_543
CTTTGCCAGCGTCAGCTTGGAAGAGGGMACCTACCAATGCAACCACATCTATCCCTACGACACCCGAGAACAGTGGACGGTTGGGTTTCGTTTCATACACATTGCAGTGGGCTTTG
>TJD_544
CTTTGCYAGCGTCAGCTTGGAAGAGGGCACCTACCAATGCAACCACATCTATCCCTACGACACCCGAGAACAGTGGACGGTTGGGTTTCGTTTCATACACATTGCAGTGGGCTTTG
>TJD_545
CTTTGCYAGCGTCAGCTTGGAAGAGGGCACCTACCAATGCAACCACATCTATCCCTACGACACCCGAGAACAGTGGACGGTTGGGTTTCGTTTCATACACATTGCAGTGGGCTTTG
>TJD_546
CTTTGCCAGCGTCAGCTTGGAAGAGGGCACCTACCAATGCAACCACATCTATCCCTACGACACCCGAGAACAGTGGACGGTTGGGTTTCGTTTCATACACATTGCAGTGGGCTTTG
>TJD_547
CTTTGCCAGCGTCAGCTTGGAAGAGGGMACCTACCAATGCAACCACATCTATCCCTACGACACCCGAGAACAGTGGACGGTTGGGTTTCGTTTCATACACATTGCAGTGGGCTTTG
>TJD_548
CTTTGCCAGCGTCAGCTTGGAAGAGGGCACCTACCAATGCAACCACATCTATCCCTACGACACCCGAGAACAGTGGACGGTTGGGTTTCGTTTCATACACATTGCAGTGGGCTTTG
>TJD_549
CTTTGCCAGCGTCAGCTTGGAAGAGGGCACCTACCAATGCAACCACATCTATCCCTACGACACCCGAGAACAGTGGACGGTTGGGTTTCGTTTCATACACATTGCAGTGGGCTTTG
>TJD_550
CTTTGCCAGCGTCAGCTTGGAAGAGGGCACCTACCAATGCAACCACATCTATCCCTACGACACCCGAGAACAGTGGACGGTTGGGTTTCGTTTCATACACATTGCAGTGGGCTTTG
>TJD_551
CTTTGCYAGCGTCAGCTTGGAAGAGGGCACCTACCAATGCAACCACATCTATCCCTACGACACCCGAGAACAGTGGACGGTTGGGTTTCGTTTCATACACATTGCAGTGGGCTTTG
>TJD_552
CTTTGCCAGCGTCAGCTTGGAAGAGGGCACCTACCAATGCAACCACATCTATCCCTACGACACCCGAGAACAGTGGACGGTTGGGTTTCGTTTCATACACATTGCAGTGGGCTTTG
>TJD_553
CTTTGCCAGCGTCAGCTTGGAAGAGGGCACCTACCAATGCAACCACATCTATCCCTACGACACCCGAGAACAGTGGACGGTTGGGTTTCGTTTCATACACATTGCAGTGGGCTTTG
>TJD_554
CTTTGCCAGCGTCAGCTTGGAAGAGGGCACCTACCAATGCAACCACATCTATCCCTACGACACCCGAGAACAGTGGACGGTTGGGTTTCGTTTCATACACATTGCAGTGGGCTTTG
>TJD_555
CTTTGCCAGCGTCAGCTTGGAAGAGGGMACCTACCAATGCAACCACATCTATCCCTACGACACCCGAGAACAGTGGACGGTTGGGTTTCGTTTCATACACATTGCAGTGGGCTTTG
>TJD_556
CTTTGCCAGCGTCAGCTTGGAAGAGGGCACCTACCAATGCAACCACATCTATCCCTACGACACCCGAGAACAGTGGACGGTTGGGTTTCGTTTCATACACATTGCAGTGGGCTTTG
>TJD_557
CTTTGCCAGCGTCAGCTTGGAAGAGGGCACCTACCAATGCAACCACATCTATCCCTACGACACCCGAGAACAGTGGACGGTTGGGTTTCGTTTCATACACATTGCAGTGGGCTTTG
>TJD_558
CTTTGCYAGCGTCAGCTTGGAAGAGGGCACCTACCAATGCAACCACATCTATCCCTACGACACCCGAGAACAGTGGACGGTTGGGTTTCGTTTCATACACATTGCAGTGGGCTTTG
>TJD_559
CTTTGCCAGCGTCAGCTTGGAAGAGGGMACCTACCAATGCAACCACATCTATCCCTACGACACCCGAGAACAGTGGACGGTTGGGTTTCGTTTCATACACATTGCAGTGGGCTTTG
>TJD_560
CTTTGCCAGCGTCAGCTTGGAAGAGGGCACCTACCAATGCAACCACATCTATCCCTACGACACCCGAGAACAGTGGACGGTTGGGTTTCGTTTCATACACATTGCAGTGGGCTTTG
>TJD_561
CTTTGCCAGCGTCAGCTTGGAAGAGGGCACCTACCAATGCAACCACATCTATCCCTACGACACCCGAGAACAGTGGACGGTTGGGTTTCGTTTCATACACATTGCAGTGGGCTTTG
>TJD_562
CTTTGCCAGCGTCAGCTTGGAAGAGGGCACCTACCAATGCAACCACATCTATCCCTACGACACCCGAGAACAGTGGACGGTTGGGTTTCGTTTCATACACATTGCAGTGGGCTTTG
>TJD_563
CTTTGCYAGCGTCAGCTTGGAAGAGGGMACCTACCAATGCAACCACATCTATCCCTACGACACCCGAGAACAGTGGACGGTTGGGTTTCGTTTCATACACATTGCAGTGGGCTTTG
>TJD_564
CTTTGCYAGCGTCAGCTTGGAAGAGGGMACCTACCAATGCAACCACATCTATCCCTACGACACCCGAGAACAGTGGACGGTTGGGTTTCGTTTCATACACATTGCAGTGGGCTTTG
>TJD_565
CTTTGCCAGCGTCAGCTTGGAAGAGGGMACCTACCAATGCAACCACATCTATCCCTACGACACCCGAGAACAGTGGACGGTTGGGTTTCGTTTCATACACATTGCAGTGGGCTTTG
>TJD_566
CTTTGCCAGCGTCAGCTTGGAAGAGGGCACCTACCAATGCAACCACATCTATCCCTACGACACCCGAGAACAGTGGACGGTTGGGTTTCGTTTCATACACATTGCAGTGGGCTTTG
>TJD_567
CTTTGCYAGCGTCAGCTTGGAAGAGGGCACCTACCAATGCAACCACATCTATCCCTACGACACCCGAGAACAGTGGACGGTTGGGTTTCGTTTCATACACATTGCAGTGGGCTTTG
>TJD_568
CTTTGCTAGCGTCAGCTTGGAAGAGGGCACCTACCAATGCAACCACATCTATCCCTACGACACCCGAGAACAGTGGACGGTTGGGTTTCGTTTCATACACATTGCAGTGGGCTTTG
>TJD_569
CTTTGCCAGCGTCAGCTTGGAAGAGGGCACCTACCAATGCAACCACATCTATCCCTACGACACCCGAGAACAGTGGACGGTTGGGTTTCGTTTCATACACATTGCAGTGGGCTTTG
>TJD_570
CTTTGCCAGCGTCAGCTTGGAAGAGGGCACCTACCAATGCAACCACATCTATCCCTACGACACCCGAGAACAGTGGACGGTTGGGTTTCGTTTCATACACATTGCAGTGGGCTTTG
>TJD_571
CTTTGCCAGCGTCAGCTTGGAAGAGGGCACCTACCAATGCAACCACATCTATCCCTACGACACCCGAGAACAGTGGACGGTTGGGTTTCGTTTCATACACATTGCAGTGGGCTTTG
>TJD_572
CTTTGCCAGCGTCAGCTTGGAAGAGGGCACCTACCAATGCAACCACATCTATCCCTACGACACCCGAGAACAGTGGACGGTTGGGTTTCGTTTCATACACATTGCAGTGGGCTTTG
>TJD_573
CTTTGCCAGCGTCAGCTTGGAAGAGGGCACCTACCAATGCAACCACATCTATCCCTACGACACCCGAGAACAGTGGACGGTTGGGTTTCGTTTCATACACATTGCAGTGGGCTTTG
>TJD_574
CTTTGCCAGCGTCAGCTTGGAAGAGGGCACCTACCAATGCAACCACATCTATCCCTACGACACCCGAGAACAGTGGACGGTTGGGTTTCGTTTCATACACATTGCAGTGGGCTTTG
>TJD_575
CTTTGCCAGCGTCAGCTTGGAAGAGGGCACCTACCAATGCAACCACATCTATCCCTACGACACCCGAGAACAGTGGACGGTTGGGTTTCGTTTCATACACATTGCAGTRGGCTTTG
>TJD_576
CTTTGCYAGCGTCAGCTTGGAAGAGGGCACCTACCAATGCAACCACATCTATCCCTACGACACCCGAGAACAGTGGACGGTTGGGTTTCGTTTCATACACATTGCAGTGGGCTTTG
>TJD_577
CTTTGCYAGCGTCAGCTTGGAAGAGGGCACCTACCAATGCAACCACATCTATCCCTACGACACCCGAGAACAGTGGACGGTTGGGTTTCGTTTCATACACATTGCAGTRGGCTTTG
>TJD_578
CTTTGCCAGCGTCAGCTTGGAAGAGGGCACCTACCAATGCAACCACATCTATCCCTACGACACCCGAGAACAGTGGACGGTTGGGTTTCGTTTCATACACATTGCAGTAGGCTTTG
>TJD_579
CTTTGCCAGCGTCAGCTTGGAAGAGGGAACCTACCAATGCAACCACATCTATCCCTACGACACCCGAGAACAGTGGACGGTTGGGTTTCGTTTCATACACATTGCAGTGGGCTTTG
>TJD_580
CTTTGCCAGCGTCAGCTTGGAAGAGGGMACCTACCAATGCAACCACATCTATCCCTACGACACCCGAGAACAGTGGACGGTTGGGTTTCGTTTCATACACATTGCAGTGGGCTTTG
>TJD_581
CTTTGCCAGCGTCAGCTTGGAAGAGGGCACCTACCAATGCAACCACATCTATCCCTACGACACCCGAGAACAGTGGACGGTTGGGTTTCGTTTCATACACATTGCAGTGGGCTTTG
>TJD_582
CTTTGCCAGCGTCAGCTTGGAAGAGGGCACCTACCAATGCAACCACATCTATCCCTACGACACCCGAGAACAGTGGACGGTTGGGTTTCGTTTCATACACATTGCAGTGGGCTTTG
>TJD_583
CTTTGCCAGCGTCAGCTTGGAAGAGGGCACCTACCAATGCAACCACATCTATCCCTACGACACCCGAGAACAGTGGACGGTTGGGTTTCGTTTCATACACATTGCAGTGGGCTTTG
>TJD_584
CTTTGCCAGCGTCAGCTTGGAAGAGGGCACCTACCAATGCAACCACATCTATCCCTACGACACCCGAGAACAGTGGACGGTTGGGTTTCGTTTCATACACATTGCAGTAGGCTTTG
>TJD_585
CTTTGCYAGCGTCAGCTTGGAAGAGGGMACCTACCAATGCAACCACATCTATCCCTACGACACCCGAGAACAGTGGACGGTTGGGTTTCGTTTCATACACATTGCAGTGGGCTTTG
>TJD_586
CTTTGCYAGCGTCAGCTTGGAAGAGGGMACCTACCAATGCAACCACATCTATCCCTACGACACCCGAGAACAGTGGACGGTTGGGTTTCGTTTCATACACATTGCAGTGGGCTTTG
>TJD_587
CTTTGCYAGCGTCAGCTTGGAAGAGGGMACCTACCAATGCAACCACATCTATCCCTACGACACCCGAGAACAGTGGACGGTTGGGTTTCGTTTCATACACATTGCAGTGGGCTTTG
>TJD_588
CTTTGCCAGCGTCAGCTTGGAAGAGGGCACCTACCAATGCAACCACATCTATCCCTACGACACCCGAGAACAGTGGACGGTTGGGTTTCGTTTCATACACATTGCAGTGGGCTTTG
>TJD_589
CTTTGCCAGCGTCAGCTTGGAAGAGGGCACCTACCAATGCAACCACATCTATCCCTACGACACCCGAGAACAGTGGACGGTTGGGTTTCGTTTCATACACATTGCAGTGGGCTTTG
>TJD_590
CTTTGCCAGCGTCAGCTTGGAAGAGGGCACCTACCAATGCAACCACATCTATCCCTACGACACCCGAGAACAGTGGACGGTTGGGTTTCGTTTCATACACATTGCAGTGGGCTTTG
>TJD_591
CTTTGCCAGCGTCAGCTTGGAAGAGGGCACCTACCAATGCAACCACATCTATCCCTACGACACCCGAGAACAGTGGACGGTTGGGTTTCGTTTCATACACATTGCAGTAGGCTTTG
>TJD_592
CTTTGCCAGCGTCAGCTTGGAAGAGGGCACCTACCAATGCAACCACATCTATCCCTACGACACCCGAGAACAGTGGACGGTTGGGTTTCGTTTCATACACATTGCAGTGGGCTTTG
>TJD_593
CTTTGCCAGCGTCAGCTTGGAAGAGGGCACCTACCAATGCAACCACATCTATCCCTACGACACCCGAGAACAGTGGACGGTTGGGTTTCGTTTCATACACATTGCAGTGGGCTTTG
>TJD_594
CTTTGCCAGCGTCAGCTTGGAAGAGGGCACCTACCAATGCAACCACATCTATCCCTACGACACCCGAGAACAGTGGACGGTTGGGTTTCGTTTCATACACATTGCAGTGGGCTTTG
>TJD_595
CTTTGCCAGCGTCAGCTTGGAAGAGGGCACCTACCAATGCAACCACATCTATCCCTACGACACCCGAGAACAGTGGACGGTTGGGTTTCGTTTCATACACATTGCAGTGGGCTTTG
>TJD_596
CTTTGCCAGCGTCAGCTTGGAAGAGGGCACCTACCAATGCAACCACATCTATCCCTACGACACCCGAGAACAGTGGACGGTTGGGTTTCGTTTCATACACATTGCAGTGGGCTTTG
>TJD_597
CTTTGCCAGCGTCAGCTTGGAAGAGGGCACCTACCAATGCAACCACATCTATCCCTACGACACCCGAGAACAGTGGACGGTTGGGTTTCGTTTCATACACATTGCAGTGGGCTTTG
>TJD_598
CTTTGCCAGCGTCAGCTTGGAAGAGGGMACCTACCAATGCAACCACATCTATCCCTACGACACCCGAGAACAGTGGACGGTTGGGTTTCGTTTCATACACATTGCAGTGGGCTTTG
>TJD_599
CTTTGCCAGCGTCAGCTTGGAAGAGGGCACCTACCAATGCAACCACATCTATCCCTACGACACCCGAGAACAGTGGACGGTTGGGTTTCGTTTCATACACATTGCAGTAGGCTTTG
>TJD_600
CTTTGCCAGCGTCAGCTTGGAAGAGGGCACCTACCAATGCAACCACATCTATCCCTACGAYACCCGAGAACAGTGGACGGTTGGGTTTCGTTTCATACACATTGCAGTAGGCTTTG
>TJD_601
CTTTGCCAGCGTCAGCTTGGAAGAGGGCACCTACCAATGCAACCACATCTATCCCTACGACACCCGAGAACAGTGGACGGTTGGGTTTCGTTTCATACACATTGCAGTAGGCTTTG
>TJD_602
CTTTGCCAGCGTCAGCTTGGAAGAGGGCACCTACCAATGCAACCACATCTATCCCTACGACACCCGAGAACAGTGGACGGTTGGGTTTCGTTTCATACACATTGCAGTRGGCTTTG
>TJD_603
CTTTGCYAGCGTCAGCTTGGAAGAGGGCACCTACCAATGCAACCACATCTATCCCTACGACACCCGAGAACAGTGGACGGTTGGGTTTCGTTTCATACACATTGCAGTGGGCTTTG
>TJD_604
CTTTGCYAGCGTCAGCTTGGAAGAGGGCACCTACCAATGCAACCACATCTATCCCTACGACACCCGAGAACAGTGGACGGTTGGGTTTCGTTTCATACACATTGCAGTGGGCTTTG
>TJD_606
CTTTGCYAGCGTCAGCTTGGAAGAGGGCACCTACCAATGCAACCACATCTATCCCTACGACACCCGAGAACAGTGGACGGTTGGGTTTCGTTTCATACACATTGCAGTGGGCTTTG
>TJD_607
CTTTGCCAGCGTCAGCTTGGAAGAGGGCACCTACCAATGCAACCACATCTATCCCTACGACACCCGAGAACAGTGGACGGTTGGGTTTCGTTTCATACACATTGCAGTGGGCTTTG
>TJD_608
CTTTGCCAGCGTCAGCTTGGAAGAGGGCACCTACCAATGCAACCACATCTATCCCTACGACACCCGAGAACAGTGGACGGTTGGGTTTCGTTTCATACACATTGCAGTGGGCTTTG
>TJD_609
CTTTGCCAGCGTCAGCTTGGAAGAGGGMACCTACCAATGCAACCACATCTATCCCTACGACACCCGAGAACAGTGGACGGTTGGGTTTCGTTTCATACACATTGCAGTGGGCTTTG
>TJD_610
CTTTGCCAGCGTCAGCTTGGAAGAGGGCACCTACCAATGCAACCACATCTATCCCTACGACACCCGAGAACAGTGGACGGTTGGGTTTCGTTTCATACACATTGCAGTGGGCTTTG
>TJD_611
CTTTGCCAGCGTCAGCTTGGAAGAGGGMACCTACCAATGCAACCACATCTATCCCTACGACACCCGAGAACAGTGGACGGTTGGGTTTCGTTTCATACACATTGCAGTGGGCTTTG
>TJD_612
CTTTGCYAGCGTCAGCTTGGAAGAGGGCACCTACCAATGCAACCACATCTATCCCTACGACACCCGAGAACAGTGGACGGTTGGGTTTCGTTTCATACACATTGCAGTGGGCTTTG
>TJD_613
CTTTGCYAGCGTCAGCTTGGAAGAGGGCACCTACCAATGCAACCACATCTATCCCTACGACACCCGAGAACAGTGGACGGTTGGGTTTCGTTTCATACACATTGCAGTGGGCTTTG
>TJD_614
CTTTGCCAGCGTCAGCTTGGAAGAGGGCACCTACCAATGCAACCACATCTATCCCTACGACACCCGAGAACAGTGGACGGTTGGGTTTCGTTTCATACACATTGCAGTAGGCTTTG
>TJD_615
CTTTGCCAGCGTCAGCTTGGAAGAGGGCACCTACCAATGCAACCACATCTATCCCTACGACACCCGAGAACAGTGGACGGTTGGGTTTCGTTTCATACACATTGCAGTAGGCTTTG
>TJD_616
CTTTGCCAGCGTCAGCTTGGAAGAGGGCACCTACCAATGCAACCACATCTATCCCTACGACACCCGAGAACAGTGGACGGTTGGGTTTCGTTTCATACACATTGCAGTAGGCTTTG
>TJD_617
CTTTGCCAGCGTCAGCTTGGAAGAGGGCACCTACCAATGCAACCACATCTATCCCTACGAYACCCGAGAACAGTGGACGGTTGGGTTTCGTTTCATACACATTGCAGTAGGCTTTG
>TJD_618
CTTTGCCAGCGTCAGCTTGGAAGAGGGCACCTACCAATGCAACCACATCTATCCCTACGAYACCCGAGAACAGTGGACGGTTGGGTTTCGTTTCATACACATTGCAGTAGGCTTTG
>TJD_619
CTTTGCCAGCGTCAGCTTGGAAGAGGGCACCTACCAATGCAACCACATCTATCCCTACGACACCCGAGAACAGTGGACGGTTGGGTTTCGTTTCATACACATTGCAGTAGGCTTTG
>TJD_620
CTTTGCCAGCGTCAGCTTGGAAGAGGGCACCTACCAATGCAACCACATCTATCCCTACGACACCCGAGAACAGTGGACGGTTGGGTTTCGTTTCATACACATTGCAGTAGGCTTTG
>TJD_621
CTTTGCCAGCGTCAGCTTGGAAGAGGGCACCTACCAATGCAACCACATCTATCCCTACGACACCCGAGAACAGTGGACGGTTGGGTTTCGTTTCATACACATTGCAGTAGGCTTTG
>TJD_622
CTTTGCCAGCGTCAGCTTGGAAGAGGGCACCTACCAATGCAACCACATCTATCCCTACGACACCCGAGAACAGTGGACGGTTGGGTTTCGTTTCATACACATTGCAGTAGGCTTTG
>TJD_623
CTTTGCCAGCGTCAGCTTGGAAGAGGGCACCTACCAATGCAACCACATCTATCCCTACGACACCCGAGAACAGTGGACGGTTGGGTTTCGTTTCATACACATTGCAGTAGGCTTTG
>TJD_624
CTTTGCCAGCGTCAGCTTGGAAGAGGGCACCTACCAATGCAACCACATCTATCCCTACGAYACCCGAGAACAGTGGACGGTTGGGTTTCGTTTCATACACATTGCAGTAGGCTTTG
>TJD_625
CTTTGCCAGCGTCAGCTTGGAAGAGGGCACCTACCAATGCAACCACATCTATCCCTACGACACCCGAGAACAGTGGACGGTTGGGTTTCGTTTCATACACATTGCAGTAGGCTTTG
>TJD_626
CTTTGCCAGCGTCAGCTTGGAAGAGGGCACCTACCAATGCAACCACATCTATCCCTACGACACCCGAGAACAGTGGACGGTTGGGTTTCGTTTCATACACATTGCAGTAGGCTTTG
>TJD_627
CTTTGCCAGCGTCAGCTTGGAAGAGGGCACCTACCAATGCAACCACATCTATCCCTACGAYACCCGAGAACAGTGGACGGTTGGGTTTCGTTTCATACACATTGCAGTAGGCTTTG
>TJD_628
CTTTGCCAGCGTCAGCTTGGAAGAGGGCACCTACCAATGCAACCACATCTATCCCTACGAYACCCGAGAACAGTGGACGGTTGGGTTTCGTTTCATACACATTGCAGTAGGCTTTG
>TJD_629
CTTTGCCAGCGTCAGCTTGGAAGAGGGCACCTACCAATGCAACCACATCTATCCCTACGAYACCCGAGAACAGTGGACGGTTGGGTTTCGTTTCATACACATTGCAGTAGGCTTTG
>TJD_630
CTTTGCCAGCGTCAGCTTGGAAGAGGGCACCTACCAATGCAACCACATCTATCCCTACGACACCCGAGAACAGTGGACGGTTGGGTTTCGTTTCATACACATTGCAGTAGGCTTTG
>TJD_631
CTTTGCCAGCGTCAGCTTGGAAGAGGGCACCTACCAATGCAACCACATCTATCCCTACGACACCCGAGAACAGTGGACGGTTGGGTTTCGTTTCATACACATTGCAGTAGGCTTTG
>TJD_632
CTTTGCCAGCGTCAGCTTGGAAGAGGGCACCTACCAATGCAACCACATCTATCCCTACGACACCCGAGAACAGTGGACGGTTGGGTTTCGTTTCATACACATTGCAGTAGGCTTTG
>TJD_633
CTTTGCCAGCGTCAGCTTGGAAGAGGGCACCTACCAATGCAACCACATCTATCCCTACGACACCCGAGAACAGTGGACGGTTGGGTTTCGTTTCATACACATTGCAGTAGGCTTTG
>TJD_634
CTTTGCCAGCGTCAGCTTGGAAGAGGGCACCTACCAATGCAACCACATCTATCCCTACGAYACCCGAGAACAGTGGACGGTTGGGTTTCGTTTCATACACATTGCAGTAGGCTTTG
>TJD_635
CTTTGCCAGCGTCAGCTTGGAAGAGGGCACCTACCAATGCAACCACATCTATCCCTACGACACCCGAGAACAGTGGACGGTTGGGTTTCGTTTCATACACATTGCAGTAGGCTTTG
>TJD_636
CTTTGCCAGCGTCAGCTTGGAAGAGGGCACCTACCAATGCAACCACATCTATCCCTACGACACCCGAGAACAGTGGACGGTTGGGTTTCGTTTCATACACATTGCAGTAGGCTTTG
>TJD_637
CTTTGCCAGCGTCAGCTTGGAAGAGGGCACCTACCAATGCAACCACATCTATCCCTACGACACCCGAGAACAGTGGACGGTTGGGTTTCGTTTCATACACATTGCAGTAGGCTTTG
>TJD_638
CTTTGCCAGCGTCAGCTTGGAAGAGGGCACCTACCAATGCAACCACATCTATCCCTACGAYACCCGAGAACAGTGGACGGTTGGGTTTCGTTTCATACACATTGCAGTAGGCTTTG
>TJD_639
CTTTGCCAGCGTCAGCTTGGAAGAGGGCACCTACCAATGCAACCACATCTATCCCTACGACACCCGAGAACAGTGGACGGTTGGGTTTCGTTTCATACACATTGCAGTAGGCTTTG
>TJD_640
CTTTGCCAGCGTCAGCTTGGAAGAGGGCACCTACCAATGCAACCACATCTATCCCTACGATACCCGAGAACAGTGGACGGTTGGGTTTCGTTTCATACACATTGCAGTAGGCTTTG
>TJD_641
CTTTGCCAGCGTCAGCTTGGAAGAGGGCACCTACCAATGCAACCACATCTATCCCTACGACACCCGAGAACAGTGGACGGTTGGGTTTCGTTTCATACACATTGCAGTAGGCTTTG
>TJD_642
CTTTGCCAGCGTCAGCTTGGAAGAGGGCACCTACCAATGCAACCACATCTATCCCTACGAYACCCGAGAACAGTGGACGGTTGGGTTTCGTTTCATACACATTGCAGTAGGCTTTG
>TJD_643
CTTTGCCAGCGTCAGCTTGGAAGAGGGCACCTACCAATGCAACCACATCTATCCCTACGACACCCGAGAACAGTGGACGGTTGGGTTTCGTTTCATACACATTGCAGTRGGCTTTG
>TJD_644
CTTTGCCAGCGTCAGCTTGGAAGAGGGAACCTACCAATGCAACCACATCTATCCCTACGACACCCGAGAACAGTGGACGGTTGGGTTTCGTTTCATACACATTGCAGTRGGCTTTG
>TJD_645
CTTTGCCAGCGTCAGCTTGGAAGAGGGCACCTACCAATGCAACCACATCTATCCCTACGACACCCGAGAACAGTGGACGGTTGGGTTTCGTTTCATACACATTGCAGTGGGCTTTG
>TJD_646
CTTTGCCAGCGTCAGCTTGGAAGAGGGCACCTACCAATGCAACCACATCTATCCCTACGACACCCGAGAACAGTGGACGGTTGGGTTTCGTTTCATACACATTGCAGTGGGCTTTG
>TJD_647
CTTTGCYAGCGTCAGCTTGGAAGAGGGCACCTACCAATGCAACCACATCTATCCCTACGACACCCGAGAACAGTGGACGGTTGGGTTTCGTTTCATACACATTGCAGTGGGCTTTG
>TJD_648
CTTTGCCAGCGTCAGCTTGGAAGAGGGCACCTACCAATGCAACCACATCTATCCCTACGAYACCCGAGAACAGTGGACGGTTGGGTTTCGTTTCATACACATTGCAGTAGGCTTTG
>TJD_649
CTTTGCCAGCGTCAGCTTGGAAGAGGGCACCTACCAATGCAACCACATCTATCCCTACGACACCCGAGAACAGTGGACGGTTGGGTTTCGTTTCATACACATTGCAGTAGGCTTTG
>TJD_650
CTTTGCCAGCGTCAGCTTGGAAGAGGGCACCTACCAATGCAACCACATCTATCCCTACGAYACCCGAGAACAGTGGACGGTTGGGTTTCGTTTCATACACATTGCAGTAGGCTTTG
>TJD_651
CTTTGCCAGCGTCAGCTTGGAAGAGGGCACCTACCAATGCAACCACATCTATCCCTACGACACCCGAGAACAGTGGACGGTTGGGTTTCGTTTCATACACATTGCAGTAGGCTTTG
>TJD_652
CTTTGCCAGCGTCAGCTTGGAAGAGGGCACCTACCAATGCAACCACATCTATCCCTACGACACCCGAGAACAGTGGACGGTTGGGTTTCGTTTCATACACATTGCAGTAGGCTTTG
>TJD_653
CTTTGCCAGCGTCAGCTTGGAAGAGGGCACCTACCAATGCAACCACATCTATCCCTACGACACCCGAGAACAGTGGACGGTTGGGTTTCGTTTCATACACATTGCAGTAGGCTTTG
>TJD_654
CTTTGCCAGCGTCAGCTTGGAAGAGGGCACCTACCAATGCAACCACATCTATCCCTACGACACCCGAGAACAGTGGACGGTTGGGTTTCGTTTCATACACATTGCAGTGGGCTTTG
>TJD_655
CTTTGCCAGCGTCAGCTTGGAAGAGGGCACCTACCAATGCAACCACATCTATCCCTACGACACCCGAGAACAGTGGACGGTTGGGTTTCGTTTCATACACATTGCAGTGGGCTTTG
>TJD_656
CTTTGCCAGCGTCAGCTTGGAAGAGGGCACCTACCAATGCAACCACATCTATCCCTACGACACCCGAGAACAGTGGACGGTTGGGTTTCGTTTCATACACATTGCAGTGGGCTTTG
>TJD_657
CTTTGCCAGCGTCAGCTTGGAAGAGGGCACCTACCAATGCAACCACATCTATCCCTACGACACCCGAGAACAGTGGACGGTTGGGTTTCGTTTCATACACATTGCAGTAGGCTTTG
>TJD_658
CTTTGCCAGCGTCAGCTTGGAAGAGGGCACCTACCAATGCAACCACATCTATCCCTACGACACCCGAGAACAGTGGACGGTTGGGTTTCGTTTCATACACATTGCAGTAGGCTTTG
>TJD_659
CTTTGCCAGCGTCAGCTTGGAAGAGGGCACCTACCAATGCAACCACATCTATCCCTACGACACCCGAGAACAGTGGACGGTTGGGTTTCGTTTCATACACATTGCAGTGGGCTTTG
>TJD_660
CTTTGCCAGCGTCAGCTTGGAAGAGGGMACCTACCAATGCAACCACATCTATCCCTACGACACCCGAGAACAGTGGACGGTTGGGTTTCGTTTCATACACATTGCAGTGGGCTTTG
>TJD_661
CTTTGCCAGCGTCAGCTTGGAAGAGGGCACCTACCAATGCAACCACATCTATCCCTACGACACCCGAGAACAGTGGACGGTTGGGTTTCGTTTCATACACATTGCAGTGGGCTTTG
>TJD_662
CTTTGCYAGCGTCAGCTTGGAAGAGGGCACCTACCAATGCAACCACATCTATCCCTACGACACCCGAGAACAGTGGACGGTTGGGTTTCGTTTCATACACATTGCAGTGGGCTTTG
>TJD_663
CTTTGCCAGCGTCAGCTTGGAAGAGGGCACCTACCAATGCAACCACATCTATCCCTACGACACCCGAGAACAGTGGACGGTTGGGTTTCGTTTCATACACATTGCAGTRGGCTTTG
>TJD_664
CTTTGCCAGCGTCAGCTTGGAAGAGGGMACCTACCAATGCAACCACATCTATCCCTACGACACCCGAGAACAGTGGACGGTTGGGTTTCGTTTCATACACATTGCAGTGGGCTTTG
>TJD_201
CTTTGCCAGCGTCAGCTTGGAAGAGGGCACCTACCAATGCAACCNNNNNNNNNNNTACGATACCCGAGAACAGTGGACGGTTGGGTTTCGTTTCATACACATTGCAGTAGGCTTTN
