# Supplementary material for: Asymmetric reproductive isolation between terminal forms of the salamander ring species Ensatina eschscholtzii revealed by fine-scale genetic analysis of a hybrid zone
Source: BMC Evol Biol. 2011 Aug 22;11:245. doi: 10.1186/1471-2148-11-245 (PMC3175475; doi:10.1186/1471-2148-11-245)
Supplement: Additional file 3 — Sequence alignment for RAG1 in FASTA format. [file 1471-2148-11-245-S3.FASTA]

>TJD_295
AACCTGGAGCGCTATGAGATGTGGCGGTCCAACTCGCACCATGAGTCAGCCGATGATCTGCGGGACCGAGTGAAGGGTGTGTCTGCCAAGCCCTTCATTGAGACCCTGCCATCCATTGATGCATTGCACTGTGACATTGGGAATGCTGCAGAGTTCTACAAGATCTTTCAGCTGGAGATAGGGGAGGTCTACAAGAAACCAGATGCCTCCAAAGAGGAGAGAAAACGGTGGCAGTCGACTCTCGACAAGCATTTGAGGAAGAAGATGAACTTGAAGCCTATCATGAGAATGAATGGAAACTTTGCACGGAAGCTGATGGCACATGACACAGCTGAAGCCGTCTGTGA
>TJD_590
NNNNNNNNRNNNNNNNNNNNNNNNNNNNNNNNNNNNNNNNNNNNNNNNNCCGATGNNCNGCGNGACCGANTGNNNGNNGTGTCTGCCAAGCCCTNCATTGNNACCCTGNCATCCATTGATGCATTGCACNGNGANATTGGGAATGCTGCAGAGTTCTACAAGATCTTTCAGCTGGAGATAGGGGAGGTCTACAAGAAACCAGATGCCTCCAAAGAGGAGAGAAAACGGTGGCAGTCGACTCTCGACAAGCATTTGAGGAAGAAGATGAACTTGAAGCCTATCATGAGAATGAATGGAAACTTTGCACGGAAGCTGATGGCACATGATACAGTTGAAGCTGTCTGTGA
>TJD_594
ANNCNNNNRCNCNNTNNNNTGTGNCNNTNNAANNNNNANCANNNNNNAGCCGATGNNCNGCGGGACCGANTGAAGNNNGTGTCTGCCAAGCCCTNCATTGNGACCCTGNCATCCATTGATGCATTGCACNGNGANATTGGGAATGCTGCAGAGTTCTACAAGATCTTTCAGCTGGAGATAGGGGAGGTCTACAAGAAACCAGATGCCTCCAAAGAGGAGAGAAAACGGTGGCAGTCGACTCTCGACAAGCATTTGAGGAAGAAGATGAACTTGAAGCCTATCATGAGAATGAATGGAAACTTTGCACGGAAGCTGATGGCACATGATACAGTTGAAGCTGTCTGTGA
>TJD_553
AACCTGGARCGCTATGAGATGTGGCGGTCCAACTCGCACCATGAGTCAGCCGATGATCTGCGGGACCGAGTGAAGGGTGTGTCTGCCAAGCCCTTCATTGAGACCCTGCCATCCATTGATGCATTGCACTGTGACATTGGGAATGCTGCAGAGTTCTACAAGATCTTTCAGCTGGAGATAGGGGAGGTCTACAAGAAACCAGATGCCTCCAAAGAGGAGAGAAAACGGTGGCAGTCGACTCTCGACAAGCATTTGAGGAAGAAGATGAACTTGAAGCCTATCATGAGAATGAATGGAAACTTTGCACGGAAGCTGATGGCACATGATACAGTTGAAGCTGTCTGTGA
>TJD_368
AACCTGGAGCGCTATGAGATGTGGCGGTCCAACTCGCACCATGAGTCAGCCGATGATCTGCGGGACCGAGTGAAGGGTGTGTCTGCCAAGCCCTTCATTGAGACCCTGCCATCCATTGATGCATTGCACTGTGACATTGGGAATGCTGCAGAGTTCTACAAGATCTTTCAGCTGGAGATAGGGGAGGTCTACAAGAAACCAGATGCCTCCAAAGAGGAGAGAAAACGGTGGCAGTCGACTCTCGACAAGCATTTGAGGAAGAAGATGAACTTGAAGCCTATCATGAGAATGAATGGAAACTTTGCACGGAAGCTGATGGCACATGATACAGTTGAAGCTGTCTGTGA
>CM_56 
AACCTGGARCGCTATGAGATGTGGCGGTCCAACTCGCACCATGAGTCAGCCGATGATCTGCGGGACCGAGTGAAGGGTGTGTCTGCCAAGCCCTTCATTGAGACCCTGCCATCCATTGATGCATTGCACTGTGACATTGGGAATGCTGCAGAGTTCTACAAGATCTTTCAGCTGGAGATAGGGGAGGTCTACAAGAAACCAGATGCCTCCAAAGAGGAGAGAAAACGGTGGCAGTCGACTCTCGACAAGCATTTGAGGAAGAAGATGAACTTGAAGCCTATCATGAGAATGAATGGAAACTTTGCACGGAAGCTGATGGCACATGATACAGTTGAAGCTGTCTGTGA
>CM_57 
AACCTGGAGCGCTATGAGATGTGGCGGTCCAACTCGCACCATGAGTCAGCCGATGATCTGCGGGACCGAGTGAAGGGTGTGTCTGCCAAGCCCTTCATTGAGACCCTGCCATCCATTGATGCATTGCACTGTGACATTGGGAATGCTGCAGAGTTCTACAAGATCTTTCAGCTGGAGATAGGGGAGGTCTACAAGAAACCAGATGCCTCCAAAGAGGAGAGAAAACGGTGGCAGTCGACTCTCGACAAGCATTTGAGGAAGAAGATGAACTTGAAGCCTATCATGAGAATGAATGGAAACTTTGCACGGAAGCTGATGGCACATGAYACAGYTGAAGCYGTCTGTGA
>CM_58 
AACCTGGAGCGCTATGAGATGTGGCGGTCCAACTCGCACCATGAGTCAGCCGATGATCTGCGGGAYCGAGTGAAGGGTGTGTCTGCCAAGCCCTTCATTGAGACCCTGCCATCCATTGATGCATTGCACTGTGACATTGGGAATGCTGCAGAGTTCTACAAGATCTTTCAGCTGGAGATAGGGGAGGTCTACAAGAAACCAGATGCCTCCAAAGAGGAGAGAAAACGGTGGCAGTCGACTCTCGACAAGCATTTGAGGAAGAAGATGAACTTGAAGCCTATCATGAGAATGAATGGAAACTTTGCACGGAAGCTGATGGCACATGACACAGCTGAAGCCGTCTGTGA
>CM_59 
AACCTGGAGCGCTATGAGATGTGGCGGTCCAACTCGCACCATGAGTCAGCCGATGATCTGCGGGACCGAGTGAAGGGTGTGTCTGCCAAGCCCTTCATTGAGACCCTGCCATCCATTGATGCATTGCACTGTGACATTGGGAATGCTGCAGAGTTCTACAAGATCTTTCAGCTGGAGATAGGGGAGGTCTACAAGAAACCAGATGCCTCCAAAGAGGAGAGAAAACGGTGGCAGTCGACTCTCGACAAGCATTTGAGGAAGAAGATGAACTTGAAGCCTATCATGAGAATGAATGGAAACTTTGCACGGAAGCTGATGGCACATGACACAGCTGAAGCCGTCTGTGA
>TJD_196
AACCTGGAGCGCTATGAGATGTGGCGGTCCAACTCGCACCATGAGTCAGCCGATGATCTGCGGGAYCGAGTGAAGGGTGTGTCTGCCAAGCCCTTCATTGAGACCCTGCCATCCATTGATGCATTGCACTGTGACATTGGGAATGCTGCAGAGTTCTACAAGATCTTTCAGCTGGAGATAGGGGAGGTCTACAAGAAACCAGATGCCTCCAAAGAGGAGAGAAAACGGTGGCAGTCGACTCTCGACAAGCATTTGAGGAAGAAGATGAACTTGAAGCCTATCATGAGAATGAATGGAAACTTTGCACGGAAGCTGATGGCACATGACACAGCTGAAGCCGTCTGTGA
>TJD_197
AACCTGGAGCGCTATGAGATGTGGCGGTCCAACTCGCACCATGAGTCAGCCGATGATCTGCGGGACCGAGTGAAGGGTGTGTCTGCCAAGCCCTTCATTGAGACCCTGCCATCCATTGATGCATTGCACTGTGACATTGGGAATGCTGCAGAGTTCTACAAGATCTTTCAGCTGGAGATAGGGGAGGTCTACAAGAAACCAGATGCCTCCAAAGAGGAGAGAAAACGGTGGCAGTCGACTCTCGACAAGCATTTGAGGAAGAAGATGAACTTGAAGCCTATCATGAGAATGAATGGAAACTTTGCACGGAAGCTGATGGCACATGATACAGTTGAAGCTGTCTGTGA
>TJD_198
AACCTGGAGCGCTATGAGATGTGGCGGTCCAACTCGCACCATGAGTCAGCCGATGATCTGCGGGACCGAGTGAAGGGTGTGTCTGCCAAGCCCTTCATTGAGACCCTGCCATCCATTGATGCATTGCACTGTGACATTGGGAATGCTGCAGAGTTCTACAAGATCTTTCAGCTGGAGATAGGGGAGGTCTACAAGAAACCAGATGCCTCCAAAGAGGAGAGAAAACGGTGGCAGTCGACTCTCGACAAGCATTTGAGGAAGAAGATGAACTTGAAGCCTATCATGAGAATGAATGGAAACTTTGCACGGAAGCTGATGGCACATGACACAGCTGAAGCCGTCTGTGA
>TJD_199
AACCTGGARCGCTATGAGATGTGGCGGTCCAACTCGCACCATGAGTCAGCCGATGATCTGCGGGACCGAGTGAAGGGTGTGTCTGCCAAGCCCTTCATTGAGACCCTGCCATCCATTGATGCATTGCACTGTGACATTGGGAATGCTGCAGAGTTCTACAAGATCTTTCAGCTGGAGATAGGGGAGGTCTACAAGAAACCAGATGCCTCCAAAGAGGAGAGAAAACGGTGGCAGTCGACTCTCGACAAGCATTTGAGGAAGAAGATGAACTTGAAGCCTATCATGAGAATGAATGGAAACTTTGCACGGAAGCTGATGGCACATGATACAGTTGAAGCTGTCTGTGA
>TJD_200
AACCTGGAGCGCTATGAGATGTGGCGGTCCAACTCGCACCATGAGTCAGCCGATGATCTGCGGGAYCGAGTGAAGGGTGTGTCTGCCAAGCCCTTCATTGAGACCCTGCCATCCATTGATGCATTGCACTGTGACATTGGGAATGCTGCAGAGTTCTACAAGATCTTTCAGCTGGAGATAGGGGAGGTCTACAAGAAACCAGATGCCTCCAAAGAGGAGAGAAAACGGTGGCAGTCGACTCTCGACAAGCATTTGAGGAAGAAGATGAACTTGAAGCCTATCATGAGAATGAATGGAAACTTTGCACGGAAGCTGATGGCACATGACACAGCTGAAGCCGTCTGTGA
>TJD_201
AACCTGGAGCGCTATGAGATGTGGCGGTCCAACTCGCACCATGAGTCAGCCGATGATCTGCGGGAYCGAGTGAAGGGTGTGTCTGCCAAGCCCTTCATTGAGACCCTGCCATCCATTGATGCATTGCACTGTGACATTGGGAATGCTGCAGAGTTCTACAAGATCTTTCAGCTGGAGATAGGGGAGGTCTACAAGAAACCAGATGCCTCCAAAGAGGAGAGAAAACGGTGGCAGTCGACTCTCGACAAGCATTTGAGGAAGAAGATGAACTTGAAGCCTATCATGAGAATGAATGGAAACTTTGCACGGAAGCTGATGGCACATGACACAGCTGAAGCCGTCTGTGA
>TJD_202
AACCTGGAGCGCTATGAGATGTGGCGGTCCAACTCGCACCATGAGTCAGCCGATGATCTGCGGGACCGAGTGAAGGGTGTGTCTGCCAAGCCCTTCATTGAGACCCTGCCATCCATTGATGCATTGCACTGTGACATTGGGAATGCTGCAGAGTTCTACAAGATCTTTCAGCTGGAGATAGGGGAGGTCTACAAGAAACCAGATGCCTCCAAAGAGGAGAGAAAACGGTGGCAGTCGACTCTCGACAAGCATTTGAGGAAGAAGATGAACTTGAAGCCTATCATGAGAATGAATGGAAACTTTGCACGGAAGCTGATGGCACATGACACAGCTGAAGCCGTCTGTGA
>TJD_203
AACCTGGAGCGCTATGAGATGTGGCGGTCCAACTCGCACCATGAGTCAGCCGATGATCTGCGGGACCGAGTGAAGGGTGTGTCTGCCAAGCCCTTCATTGAGACCCTGCCATCCATTGATGCATTGCACTGTGACATTGGGAATGCTGCAGAGTTCTACAAGATCTTTCAGCTGGAGATAGGGGAGGTCTACAAGAAACCAGATGCCTCCAAAGAGGAGAGAAAACGGTGGCAGTCGACTCTCGACAAGCATTTGAGGAAGAAGATGAACTTGAAGCCTATCATGAGAATGAATGGAAACTTTGCACGGAAGCTGATGGCACATGACACAGCTGAAGCCGTCTGTGA
>TJD_204
AACCTGGAGCGCTATGAGATGTGGCGGTCCAACTCGCACCATGAGTCAGCCGATGATCTGCGGGACCGAGTGAAGGGTGTGTCTGCCAAGCCCTTCATTGAGACCCTGCCATCCATTGATGCATTGCACTGTGACATTGGGAATGCTGCAGAGTTCTACAAGATCTTTCAGCTGGAGATAGGGGAGGTCTACAAGAAACCAGATGCCTCCAAAGAGGAGAGAAAACGGTGGCAGTCGACTCTCGACAAGCATTTGAGGAAGAAGATGAACTTGAAGCCTATCATGAGAATGAATGGAAACTTTGCACGGAAGCTGATGGCACATGACACAGCTGAAGCCGTCTGTGA
>TJD_205
AACCTGGAGCGCTATGAGATGTGGCGGTCCAACTCGCACCATGAGTCAGCCGATGATCTGCGGGAYCGAGTGAAGGGTGTGTCTGCCAAGCCCTTCATTGAGACCCTGCCATCCATTGATGCATTGCACTGTGACATTGGGAATGCTGCAGAGTTCTACAAGATCTTTCAGCTGGAGATAGGGGAGGTCTACAAGAAACCAGATGCCTCCAAAGAGGAGAGAAAACGGTGGCAGTCGACTCTCGACAAGCATTTGAGGAAGAAGATGAACTTGAAGCCTATCATGAGAATGAATGGAAACTTTGCACGGAAGCTGATGGCACATGACACAGCTGAAGCCGTCTGTGA
>TJD_206
AACCTGGAGCGCTATGAGATGTGGCGGTCCAACTCGCACCATGAGTCAGCCGATGATCTGCGGGAYCGAGTGAAGGGTGTGTCTGCCAAGCCCTTCATTGAGACCCTGCCATCCATTGATGCATTGCACTGTGACATTGGGAATGCTGCAGAGTTCTACAAGATCTTTCAGCTGGAGATAGGGGAGGTCTACAAGAAACCAGATGCCTCCAAAGAGGAGAGAAAACGGTGGCAGTCGACTCTCGACAAGCATTTGAGGAAGAAGATGAACTTGAAGCCTATCATGAGAATGAATGGAAACTTTGCACGGAAGCTGATGGCACATGACACAGCTGAAGCCGTCTGTGA
>TJD_207
AACCTGGAGCGCTATGAGATGTGGCGGTCCAACTCGCACCATGAGTCAGCCGATGATCTGCGGGACCGAGTGAAGGGTGTGTCTGCCAAGCCCTTCATTGAGACCCTGCCATCCATTGATGCATTGCACTGTGACATTGGGAATGCTGCAGAGTTCTACAAGATCTTTCAGCTGGAGATAGGGGAGGTCTACAAGAAACCAGATGCCTCCAAAGAGGAGAGAAAACGGTGGCAGTCGACTCTCGACAAGCATTTGAGGAAGAAGATGAACTTGAAGCCTATCATGAGAATGAATGGAAACTTTGCACGGAAGCTGATGGCACATGACACAGCTGAAGCCGTCTGTGA
>TJD_208
AACCTGGAGCGCTATGAGATGTGGCGGTCCAACTCGCACCATGAGTCAGCCGATGATCTGCGGGAYCGAGTGAAGGGTGTGTCTGCCAAGCCCTTCATTGAGACCCTGCCATCCATTGATGCATTGCACTGTGACATTGGGAATGCTGCAGAGTTCTACAAGATCTTTCAGCTGGAGATAGGGGAGGTCTACAAGAAACCAGATGCCTCCAAAGAGGAGAGAAAACGGTGGCAGTCGACTCTCGACAAGCATTTGAGGAAGAAGATGAACTTGAAGCCTATCATGAGAATGAATGGAAACTTTGCACGGAAGCTGATGGCACATGACACAGCTGAAGCCGTCTGTGA
>TJD_209
AACCTGGAGCGCTATGAGATGTGGCGGTCCAACTCGCACCATGAGTCAGCCGATGATCTGCGGGAYCGAGTGAAGGGTGTGTCTGCCAAGCCCTTCATTGAGACCCTGCCATCCATTGATGCATTGCACTGTGACATTGGGAATGCTGCAGAGTTCTACAAGATCTTTCAGCTGGAGATAGGGGAGGTCTACAAGAAACCAGATGCCTCCAAAGAGGAGAGAAAACGGTGGCAGTCGACTCTCGACAAGCATTTGAGGAAGAAGATGAACTTGAAGCCTATCATGAGAATGAATGGAAACTTTGCACGGAAGCTGATGGCACATGACACAGCTGAAGCCGTCTGTGA
>TJD_210
AACCTGGAGCGCTATGAGATGTGGCGGTCCAACTCGCACCATGAGTCAGCCGATGATCTGCGGGACCGAGTGAAGGGTGTGTCTGCCAAGCCCTTCATTGAGACCCTGCCATCCATTGATGCATTGCACTGTGACATTGGGAATGCTGCAGAGTTCTACAAGATCTTTCAGCTGGAGATAGGGGAGGTCTACAAGAAACCAGATGCCTCCAAAGAGGAGAGAAAACGGTGGCAGTCGACTCTCGACAAGCATTTGAGGAAGAAGATGAACTTGAAGCCTATCATGAGAATGAATGGAAACTTTGCACGGAAGCTGATGGCACATGACACAGCTGAAGCCGTCTGTGA
>TJD_216
AACCTGGAGCGCTATGAGATGTGGCGGTCCAACTCGCACCATGAGTCAGCCGATGATCTGCGGGAYCGAGTGAAGGGTGTGTCTGCCAAGCCCTTCATTGAGACCCTGCCATCCATTGATGCATTGCACTGTGACATTGGGAATGCTGCAGAGTTCTACAAGATCTTTCAGCTGGAGATAGGGGAGGTCTACAAGAAACCAGATGCCTCCAAAGAGGAGAGAAAACGGTGGCAGTCGACTCTCGACAAGCATTTGAGGAAGAAGATGAACTTGAAGCCTATCATGAGAATGAATGGAAACTTTGCACGGAAGCTGATGGCACATGACACAGCTGAAGCCGTCTGTGA
>TJD_217
AACCTGGAGCGCTATGAGATGTGGCGGTCCAACTCGCACCATGAGTCAGCCGATGATCTGCGGGACCGAGTGAAGGGTGTGTCTGCCAAGCCCTTCATTGAGACCCTGCCATCCATTGATGCATTGCACTGTGACATTGGGAATGCTGCAGAGTTCTACAAGATCTTTCAGCTGGAGATAGGGGAGGTCTACAAGAAACCAGATGCCTCCAAAGAGGAGAGAAAACGGTGGCAGTCGACTCTCGACAAGCATTTGAGGAAGAAGATGAACTTGAAGCCTATCATGAGAATGAATGGAAACTTTGCACGGAAGCTGATGGCACATGATACAGTTGAAGCTGTCTGTGA
>TJD_218
AACCTGGARCGCTATGAGATGTGGCGGTCCAACTCGCACCATGAGTCAGCCGATGATCTGCGGGACCGAGTGAAGGGTGTGTCTGCCAAGCCCTTCATTGAGACCCTGCCATCCATTGATGCATTGCACTGTGACATTGGGAATGCTGCAGAGTTCTACAAGATCTTTCAGCTGGAGATAGGGGAGGTCTACAAGAAACCAGATGCCTCCAAAGAGGAGAGAAAACGGTGGCAGTCGACTCTCGACAAGCATTTGAGGAAGAAGATGAACTTGAAGCCTATCATGAGAATGAATGGAAACTTTGCACGGAAGCTGATGGCACATGAYACAGYTGAAGCYGTCTGTGA
>TJD_219
AACCTGGAGCGCTATGAGATGTGGCGGTCCAACTCGCACCATGAGTCAGCCGATGATCTGCGGGACCGAGTGAAGGGTGTGTCTGCCAAGCCCTTCATTGAGACCCTGCCATCCATTGATGCATTGCACTGTGACATTGGGAATGCTGCAGAGTTCTACAAGATCTTTCAGCTGGAGATAGGGGAGGTCTACAAGAAACCAGATGCCTCCAAAGAGGAGAGAAAACGGTGGCAGTCGACTCTCGACAAGCATTTGAGGAAGAAGATGAACTTGAAGCCTATCATGAGAATGAATGGAAACTTTGCACGGAAGCTGATGGCACATGAYACAGYTGAAGCYGTCTGTGA
>TJD_220
AACCTGGAGCGCTATGAGATGTGGCGGTCCAACTCGCACCATGAGTCAGCCGATGATCTGCGGGATCGAGTGAAGGGTGTGTCTGCCAAGCCCTTCATTGAGACCCTGCCATCCATTGATGCATTGCACTGTGACATTGGGAATGCTGCAGAGTTCTACAAGATCTTTCAGCTGGAGATAGGGGAGGTCTACAAGAAACCAGATGCCTCCAAAGAGGAGAGAAAACGGTGGCAGTCGACTCTCGACAAGCATTTGAGGAAGAAGATGAACTTGAAGCCTATCATGAGAATGAATGGAAACTTTGCACGGAAGCTGATGGCACATGACACAGCTGAAGCCGTCTGTGA
>TJD_221
AACCTGGAGCGCTATGAGATGTGGCGGTCCAACTCGCACCATGAGTCAGCCGATGATCTGCGGGACCGAGTGAAGGGTGTGTCTGCCAAGCCCTTCATTGAGACCCTGCCATCCATTGATGCATTGCACTGTGACATTGGGAATGCTGCAGAGTTCTACAAGATCTTTCAGCTGGAGATAGGGGAGGTCTACAAGAAACCAGATGCCTCCAAAGAGGAGAGAAAACGGTGGCAGTCGACTCTCGACAAGCATTTGAGGAAGAAGATGAACTTGAAGCCTATCATGAGAATGAATGGAAACTTTGCACGGAAGCTGATGGCACATGACACAGCTGAAGCCGTCTGTGA
>TJD_222
AACCTGGAGCGCTATGAGATGTGGCGGTCCAACTCGCACCATGAGTCAGCCGATGATCTGCGGGAYCGAGTGAAGGGTGTGTCTGCCAAGCCCTTCATTGAGACCCTGCCATCCATTGATGCATTGCACTGTGACATTGGGAATGCTGCAGAGTTCTACAAGATCTTTCAGCTGGAGATAGGGGAGGTCTACAAGAAACCAGATGCCTCCAAAGAGGAGAGAAAACGGTGGCAGTCGACTCTCGACAAGCATTTGAGGAAGAAGATGAACTTGAAGCCTATCATGAGAATGAATGGAAACTTTGCACGGAAGCTGATGGCACATGACACAGCTGAAGCCGTCTGTGA
>TJD_223
AACCTGGAGCGCTATGAGATGTGGCGGTCCAACTCGCACCATGAGTCAGCCGATGATCTGCGGGACCGAGTGAAGGGTGTGTCTGCCAAGCCCTTCATTGAGACCCTGCCATCCATTGATGCATTGCACTGTGACATTGGGAATGCTGCAGAGTTCTACAAGATCTTTCAGCTGGAGATAGGGGAGGTCTACAAGAAACCAGATGCCTCCAAAGAGGAGAGAAAACGGTGGCAGTCGACTCTCGACAAGCATTTGAGGAAGAAGATGAACTTGAAGCCTATCATGAGAATGAATGGAAACTTTGCACGGAAGCTGATGGCACATGACACAGCTGAAGCCGTCTGTGA
>TJD_224
AACCTGGAGCGCTATGAGATGTGGCGGTCCAACTCGCACCATGAGTCAGCCGATGATCTGCGGGACCGAGTGAAGGGTGTGTCTGCCAAGCCCTTCATTGAGACCCTGCCATCCATTGATGCATTGCACTGTGACATTGGGAATGCTGCAGAGTTCTACAAGATCTTTCAGCTGGAGATAGGGGAGGTCTACAAGAAACCAGATGCCTCCAAAGAGGAGAGAAAACGGTGGCAGTCGACTCTCGACAAGCATTTGAGGAAGAAGATGAACTTGAAGCCTATCATGAGAATGAATGGAAACTTTGCACGGAAGCTGATGGCACATGACACAGCTGAAGCCGTCTGTGA
>TJD_226
AACCTGGAGCGCTATGAGATGTGGCGGTCCAACTCGCACCATGAGTCAGCCGATGATCTGCGGGAYCGAGTGAAGGGTGTGTCTGCCAAGCCCTTCATTGAGACCCTGCCATCCATTGATGCATTGCACTGTGACATTGGGAATGCTGCAGAGTTCTACAAGATCTTTCAGCTGGAGATAGGGGAGGTCTACAAGAAACCAGATGCCTCCAAAGAGGAGAGAAAACGGTGGCAGTCGACTCTCGACAAGCATTTGAGGAAGAAGATGAACTTGAAGCCTATCATGAGAATGAATGGAAACTTTGCACGGAAGCTGATGGCACATGACACAGCTGAAGCCGTCTGTGA
>TJD_227
AACCTGGAACGCTATGAGATGTGGCGGTCCAACTCGCACCATGAGTCAGCCGATGATCTGCGGGACCGAGTGAAGGGTGTGTCTGCCAAGCCCTTCATTGAGACCCTGCCATCCATTGATGCATTGCACTGTGACATTGGGAATGCTGCAGAGTTCTACAAGATCTTTCAGCTGGAGATAGGGGAGGTCTACAAGAAACCAGATGCCTCCAAAGAGGAGAGAAAACGGTGGCAGTCGACTCTCGACAAGCATTTGAGGAAGAAGATGAACTTGAAGCCTATCATGAGAATGAATGGAAACTTTGCACGGAAGCTGATGGCACATGATACAGTTGAAGCTGTCTGTGA
>TJD_228
AACCTGGAGCGCTATGAGATGTGGCGGTCCAACTCGCACCATGAGTCAGCCGATGATCTGCGGGACCGAGTGAAGGGTGTGTCTGCCAAGCCCTTCATTGAGACCCTGCCATCCATTGATGCATTGCACTGTGACATTGGGAATGCTGCAGAGTTCTACAAGATCTTTCAGCTGGAGATAGGGGAGGTCTACAAGAAACCAGATGCCTCCAAAGATGAGAGAAAACGGTGGCAGTCGACTCTCGACAAGCATTTGAGGAAGAAGATGAACTTGAAGCCTATCATGAGAATGAATGGAAACTTTGCACGGAAGCTGATGGCACATGATACAGTTGAAGCTGTCTGTGA
>TJD_229
AACCTGGARCGCTATGAGATGTGGCGGTCCAACTCGCACCATGAGTCAGCCGATGATCTGCGGGACCGAGTGAAGGGTGTGTCTGCCAAGCCCTTCATTGAGACCCTGCCATCCATTGATGCATTGCACTGTGACATTGGGAATGCTGCAGAGTTCTACAAGATCTTTCAGCTGGAGATAGGGGAGGTCTACAAGAAACCAGATGCCTCCAAAGAGGAGAGAAAACGGTGGCAGTCGACTCTCGACAAGCATTTGAGGAAGAAGATGAACTTGAAGCCTATCATGAGAATGAATGGAAACTTTGCACGGAAGCTGATGGCACATGAYACAGYTGAAGCYGTCTGTGA
>TJD_230
AACCTGGAGCGCTATGAGATGTGGCGGTCCAACTCGCACCATGAGTCAGCCGATGATCTGCGGGACCGAGTGAAGGGTGTGTCTGCCAAGCCCTTCATTGAGACCCTGCCATCCATTGATGCATTGCACTGTGACATTGGGAATGCTGCAGAGTTCTACAAGATCTTTCAGCTGGAGATAGGGGAGGTCTACAAGAAACCAGATGCCTCCAAAGAGGAGAGAAAACGGTGGCAGTCGACTCTCGACAAGCATTTGAGGAAGAAGATGAACTTGAAGCCTATCATGAGAATGAATGGAAACTTTGCACGGAAGCTGATGGCACATGAYACAGYTGAAGCYGTCTGTGA
>TJD_231
AACCTGGAGCGCTATGAGATGTGGCGGTCCAACTCGCACCATGAGTCAGCCGATGATCTGCGGGAYCGAGTGAAGGGTGTGTCTGCCAAGCCCTTCATTGAGACCCTGCCATCCATTGATGCATTGCACTGTGACATTGGGAATGCTGCAGAGTTCTACAAGATCTTTCAGCTGGAGATAGGGGAGGTCTACAAGAAACCAGATGCCTCCAAAGAGGAGAGAAAACGGTGGCAGTCGACTCTCGACAAGCATTTGAGGAAGAAGATGAACTTGAAGCCTATCATGAGAATGAATGGAAACTTTGCACGGAAGCTGATGGCACATGACACAGCTGAAGCCGTCTGTGA
>TJD_232
AACCTGGAACGCTATGAGATGTGGCGGTCCAACTCGCACCATGAGTCAGCCGATGATCTGCGGGACCGAGTGAAGGGTGTGTCTGCCAAGCCCTTCATTGAGACCCTGCCATCCATTGATGCATTGCACTGTGACATTGGGAATGCTGCAGAGTTCTACAAGATCTTTCAGCTGGAGATAGGGGAGGTCTACAAGAAACCAGATGCCTCCAAAGAGGAGAGAAAACGGTGGCAGTCGACTCTCGACAAGCATTTGAGGAAGAAGATGAACTTGAAGCCTATCATGAGAATGAATGGAAACTTTGCACGGAAGCTGATGGCACATGATACAGTTGAAGCTGTCTGTGA
>TJD_245
AACCTGGAGCGCTATGAGATGTGGCGGTCCAACTCGCACCATGAGTCAGCCGATGATCTGCGGGACCGAGTGAAGGGTGTGTCTGCCAAGCCCTTCATTGAGACCCTGCCATCCATTGATGCATTGCACTGTGACATTGGGAATGCTGCAGAGTTCTACAAGATCTTTCAGCTGGAGATAGGGGAGGTCTACAAGAAACCAGATGCCTCCAAAGAGGAGAGAAAACGGTGGCAGTCGACTCTCGACAAGCATTTGAGGAAGAAGATGAACTTGAAGCCTATCATGAGAATGAATGGAAACTTTGCACGGAAGCTGATGGCACATGACACAGCTGAAGCCGTCTGTGA
>TJD_246
AACCTGGAGCGCTATGAGATGTGGCGGTCCAACTCGCACCATGAGTCAGCCGATGATCTGCGGGACCGAGTGAAGGGTGTGTCTGCCAAGCCCTTCATTGAGACCCTGCCATCCATTGATGCATTGCACTGTGACATTGGGAATGCTGCAGAGTTCTACAAGATCTTTCAGCTGGAGATAGGGGAGGTCTACAAGAAACCAGATGCCTCCAAAGAGGAGAGAAAACGGTGGCAGTCGACTCTCGACAAGCATTTGAGGAAGAAGATGAACTTGAAGCCTATCATGAGAATGAATGGAAACTTTGCACGGAAGCTGATGGCACATGATACAGTTGAAGCTGTCTGTGA
>TJD_247
AACCTGGARCGCTATGAGATGTGGCGGTCCAACTCGCACCATGAGTCAGCCGATGATCTGCGGGACCGAGTGAAGGGTGTGTCTGCCAAGCCCTTCATTGAGACCCTGCCATCCATTGATGCATTGCACTGTGACATTGGGAATGCTGCAGAGTTCTACAAGATCTTTCAGCTGGAGATAGGGGAGGTCTACAAGAAACCAGATGCCTCCAAAGAGGAGAGAAAACGGTGGCAGTCGACTCTCGACAAGCATTTGAGGAAGAAGATGAACTTGAAGCCTATCATGAGAATGAATGGAAACTTTGCACGGAAGCTGATGGCACATGATACAGTTGAAGCTGTCTGTGA
>TJD_248
AACCTGGAGCGCTATGAGATGTGGCGGTCCAACTCGCACCATGAGTCAGCCGATGATCTGCGGGACCGAGTGAAGGGTGTGTCTGCCAAGCCCTTCATTGAGACCCTGCCATCCATTGATGCATTGCACTGTGACATTGGGAATGCTGCAGAGTTCTACAAGATCTTTCAGCTGGAGATAGGGGAGGTCTACAAGAAACCAGATGCCTCCAAAGAGGAGAGAAAACGGTGGCAGTCGACTCTCGACAAGCATTTGAGGAAGAAGATGAACTTGAAGCCTATCATGAGAATGAATGGAAACTTTGCACGGAAGCTGATGGCACATGACACAGCTGAAGCCGTCTGTGA
>TJD_249
AACCTGGAGCGCTATGAGATGTGGCGGTCCAACTCGCACCATGAGTCAGCCGATGATCTGCGGGACCGAGTGAAGGGTGTGTCTGCCAAGCCCTTCATTGAGACCCTGCCATCCATTGATGCATTGCACTGTGACATTGGGAATGCTGCAGAGTTCTACAAGATCTTTCAGCTGGAGATAGGGGAGGTCTACAAGAAACCAGATGCCTCCAAAGAGGAGAGAAAACGGTGGCAGTCGACTCTCGACAAGCATTTGAGGAAGAAGATGAACTTGAAGCCTATCATGAGAATGAATGGAAACTTTGCACGGAAGCTGATGGCACATGACACAGCTGAAGCCGTCTGTGA
>TJD_250
AACCTGGARCGCTATGAGATGTGGCGGTCCAACTCGCACCATGAGTCAGCCGATGATCTGCGGGAYCGAGTGAAGGGTGTGTCTGCCAAGCCCTTCATTGAGACCCTGCCATCCATTGATGCATTGCACTGTGACATTGGGAATGCTGCAGAGTTCTACAAGATCTTTCAGCTGGAGATAGGGGAGGTCTACAAGAAACCAGATGCCTCCAAAGAGGAGAGAAAACGGTGGCAGTCGACTCTCGACAAGCATTTGAGGAAGAAGATGAACTTGAAGCCTATCATGAGAATGAATGGAAACTTTGCACGGAAGCTGATGGCACATGAYACAGYTGAAGCYGTCTGTGA
>TJD_251
AACCTGGAGCGCTATGAGATGTGGCGGTCCAACTCGCACCATGAGTCAGCCGATGATCTGCGGGAYCGAGTGAAGGGTGTGTCTGCCAAGCCCTTCATTGAGACCCTGCCATCCATTGATGCATTGCACTGTGACATTGGGAATGCTGCAGAGTTCTACAAGATCTTTCAGCTGGAGATAGGGGAGGTCTACAAGAAACCAGATGCCTCCAAAGAGGAGAGAAAACGGTGGCAGTCGACTCTCGACAAGCATTTGAGGAAGAAGATGAACTTGAAGCCTATCATGAGAATGAATGGAAACTTTGCACGGAAGCTGATGGCACATGACACAGCTGAAGCCGTCTGTGA
>TJD_252
AACCTGGARCGCTATGAGATGTGGCGGTCCAACTCGCACCATGAGTCAGCCGATGATCTGCGGGACCGAGTGAAGGGTGTGTCTGCCAAGCCCTTCATTGAGACCCTGCCATCCATTGATGCATTGCACTGTGACATTGGGAATGCTGCAGAGTTCTACAAGATCTTTCAGCTGGAGATAGGGGAGGTCTACAAGAAACCAGATGCCTCCAAAGAGGAGAGAAAACGGTGGCAGTCGACTCTCGACAAGCATTTGAGGAAGAAGATGAACTTGAAGCCTATCATGAGAATGAATGGAAACTTTGCACGGAAGCTGATGGCACATGAYACAGYTGAAGCYGTCTGTGA
>TJD_253
AACCTGGARCGCTATGAGATGTGGCGGTCCAACTCGCACCATGAGTCAGCCGATGATCTGCGGGACCGAGTGAAGGGTGTGTCTGCCAAGCCCTTCATTGAGACCCTGCCATCCATTGATGCATTGCACTGTGACATTGGGAATGCTGCAGAGTTCTACAAGATCTTTCAGCTGGAGATAGGGGAGGTCTACAAGAAACCAGATGCCTCCAAAGAGGAGAGAAAACGGTGGCAGTCGACTCTCGACAAGCATTTGAGGAAGAAGATGAACTTGAAGCCTATCATGAGAATGAATGGAAACTTTGCACGGAAGCTGATGGCACATGAYACAGYTGAAGCYGTCTGTGA
>TJD_254
AACCTGGARCGCTATGAGATGTGGCGGTCCAACTCGCACCATGAGTCAGCCGATGATCTGCGGGACCGAGTGAAGGGTGTGTCTGCCAAGCCCTTCATTGAGACCCTGCCATCCATTGATGCATTGCACTGTGACATTGGGAATGCTGCAGAGTTCTACAAGATCTTTCAGCTGGAGATAGGGGAGGTCTACAAGAAACCAGATGCCTCCAAAGAGGAGAGAAAACGGTGGCAGTCGACTCTCGACAAGCATTTGAGGAAGAAGATGAACTTGAAGCCTATCATGAGAATGAATGGAAACTTTGCACGGAAGCTGATGGCACATGAYACAGYTGAAGCYGTCTGTGA
>TJD_255
AACCTGGAGCGCTATGAGATGTGGCGGTCCAACTCGCACCATGAGTCAGCCGATGATCTGCGGGACCGAGTGAAGGGTGTGTCTGCCAAGCCCTTCATTGAGACCCTGCCATCCATTGATGCATTGCACTGTGACATTGGGAATGCTGCAGAGTTCTACAAGATCTTTCAGCTGGAGATAGGGGAGGTCTACAAGAAACCAGATGCCTCCAAAGAGGAGAGAAAACGGTGGCAGTCGACTCTCGACAAGCATTTGAGGAAGAAGATGAACTTGAAGCCTATCATGAGAATGAATGGAAACTTTGCACGGAAGCTGATGGCACATGACACAGCTGAAGCCGTCTGTGA
>TJD_256
AACCTGGARCGCTATGAGATGTGGCGGTCCAACTCGCACCATGAGTCAGCCGATGATCTGCGGGACCGAGTGAAGGGTGTGTCTGCCAAGCCCTTCATTGAGACCCTGCCATCCATTGATGCATTGCACTGTGACATTGGGAATGCTGCAGAGTTCTACAAGATCTTTCAGCTGGAGATAGGGGAGGTCTACAAGAAACCAGATGCCTCCAAAGAGGAGAGAAAACGGTGGCAGTCGACTCTCGACAAGCATTTGAGGAAGAAGATGAACTTGAAGCCTATCATGAGAATGAATGGAAACTTTGCACGGAAGCTGATGGCACATGATACAGTTGAAGCTGTCTGTGA
>TJD_257
AACCTGGARCGCTATGAGATGTGGCGGTCCAACTCGCACCATGAGTCAGCCGATGATCTGCGGGACCGAGTGAAGGGTGTGTCTGCCAAGCCCTTCATTGAGACCCTGCCATCCATTGATGCATTGCACTGTGACATTGGGAATGCTGCAGAGTTCTACAAGATCTTTCAGCTGGAGATAGGGGAGGTCTACAAGAAACCAGATGCCTCCAAAGAGGAGAGAAAACGGTGGCAGTCGACTCTCGACAAGCATTTGAGGAAGAAGATGAACTTGAAGCCTATCATGAGAATGAATGGAAACTTTGCACGGAAGCTGATGGCACATGATACAGTTGAAGCTGTCTGTGA
>TJD_258
AACCTGGAGCGCTATGAGATGTGGCGGTCCAACTCGCACCATGAGTCAGCCGATGATCTGCGGGAYCGAGTGAAGGGTGTGTCTGCCAAGCCCTTCATTGAGACCCTGCCATCCATTGATGCATTGCACTGTGACATTGGGAATGCTGCAGAGTTCTACAAGATCTTTCAGCTGGAGATAGGGGAGGTCTACAAGAAACCAGATGCCTCCAAAGAGGAGAGAAAACGGTGGCAGTCGACTCTCGACAAGCATTTGAGGAAGAAGATGAACTTGAAGCCTATCATGAGAATGAATGGAAACTTTGCACGGAAGCTGATGGCACATGAYACAGYTGAAGCYGTCTGTGA
>TJD_259
AACCTGGARCGCTATGAGATGTGGCGGTCCAACTCGCACCATGAGTCAGCCGATGATCTGCGGGACCGAGTGAAGGGTGTGTCTGCCAAGCCCTTCATTGAGACCCTGCCATCCATTGATGCATTGCACTGTGACATTGGGAATGCTGCAGAGTTCTACAAGATCTTTCAGCTGGAGATAGGGGAGGTCTACAAGAAACCAGATGCCTCCAAAGAGGAGAGAAAACGGTGGCAGTCGACTCTCGACAAGCATTTGAGGAAGAAGATGAACTTGAAGCCTATCATGAGAATGAATGGAAACTTTGCACGGAAGCTGATGGCACATGATACAGTTGAAGCTGTCTGTGA
>TJD_260
AACCTGGAGCGCTATGAGATGTGGCGGTCCAACTCGCACCATGAGTCAGCCGATGATCTGCGGGACCGAGTGAAGGGTGTGTCTGCCAAGCCCTTCATTGAGACCCTGCCATCCATTGATGCATTGCACTGTGACATTGGGAATGCTGCAGAGTTCTACAAGATCTTTCAGCTGGAGATAGGGGAGGTCTACAAGAAACCAGATGCCTCCAAAGAGGAGAGAAAACGGTGGCAGTCGACTCTCGACAAGCATTTGAGGAAGAAGATGAACTTGAAGCCTATCATGAGAATGAATGGAAACTTTGCACGGAAGCTGATGGCACATGATACAGTTGAAGCTGTCTGTGA
>TJD_261
AACCTGGARCGCTATGAGATGTGGCGGTCCAACTCGCACCATGAGTCAGCCGATGATCTGCGGGACCGAGTGAAGGGTGTGTCTGCCAAGCCCTTCATTGAGACCCTGCCATCCATTGATGCATTGCACTGTGACATTGGGAATGCTGCAGAGTTCTACAAGATCTTTCAGCTGGAGATAGGGGAGGTCTACAAGAAACCAGATGCCTCCAAAGAGGAGAGAAAACGGTGGCAGTCGACTCTCGACAAGCATTTGAGGAAGAAGATGAACTTGAAGCCTATCATGAGAATGAATGGAAACTTTGCACGGAAGCTGATGGCACATGATACAGTTGAAGCTGTCTGTGA
>TJD_262
AACCTGGARCGCTATGAGATGTGGCGGTCCAACTCGCACCATGAGTCAGCCGATGATCTGCGGGACCGAGTGAAGGGTGTGTCTGCCAAGCCCTTCATTGAGACCCTGCCATCCATTGATGCATTGCACTGTGACATTGGGAATGCTGCAGAGTTCTACAAGATCTTTCAGCTGGAGATAGGGGAGGTCTACAAGAAACCAGATGCCTCCAAAGAGGAGAGAAAACGGTGGCAGTCGACTCTCGACAAGCATTTGAGGAAGAAGATGAACTTGAAGCCTATCATGAGAATGAATGGAAACTTTGCACGGAAGCTGATGGCACATGATACAGTTGAAGCTGTCTGTGA
>TJD_263
AACCTGGAGCGCTATGAGATGTGGCGGTCCAACTCGCACCATGAGTCAGCCGATGATCTGCGGGAYCGAGTGAAGGGTGTGTCTGCCAAGCCCTTCATTGAGACCCTGCCATCCATTGATGCATTGCACTGTGACATTGGGAATGCTGCAGAGTTCTACAAGATCTTTCAGCTGGAGATAGGGGAGGTCTACAAGAAACCAGATGCCTCCAAAGAGGAGAGAAAACGGTGGCAGTCGACTCTCGACAAGCATTTGAGGAAGAAGATGAACTTGAAGCCTATCATGAGAATGAATGGAAACTTTGCACGGAAGCTGATGGCACATGACACAGCTGAAGCCGTCTGTGA
>TJD_264
AACCTGGARCGCTATGAGATGTGGCGGTCCAACTCGCACCATGAGTCAGCCGATGATCTGCGGGACCGAGTGAAGGGTGTGTCTGCCAAGCCCTTCATTGAGACCCTGCCATCCATTGATGCATTGCACTGTGACATTGGGAATGCTGCAGAGTTCTACAAGATCTTTCAGCTGGAGATAGGGGAGGTCTACAAGAAACCAGATGCCTCCAAAGAGGAGAGAAAACGGTGGCAGTCGACTCTCGACAAGCATTTGAGGAAGAAGATGAACTTGAAGCCTATCATGAGAATGAATGGAAACTTTGCACGGAAGCTGATGGCACATGATACAGTTGAAGCTGTCTGTGA
>TJD_275
AACCTGGARCGCTATGAGATGTGGCGGTCCAACTCGCACCATGAGTCAGCCGATGATCTGCGGGACCGAGTGAAGGGTGTGTCTGCCAAGCCCTTCATTGAGACCCTGCCATCCATTGATGCATTGCACTGTGACATTGGGAATGCTGCAGAGTTCTACAAGATCTTTCAGCTGGAGATAGGGGAGGTCTACAAGAAACCAGATGCCTCCAAAGAGGAGAGAAAACGGTGGCAGTCGACTCTCGACAAGCATTTGAGGAAGAAGATGAACTTGAAGCCTATCATGAGAATGAATGGAAACTTTGCACGGAAGCTGATGGCACATGAYACAGYTGAAGCYGTCTGTGA
>TJD_276
AACCTGGAGCGCTATGAGATGTGGCGGTCCAACTCGCACCATGAGTCAGCCGATGATCTGCGGGACCGAGTGAAGGGTGTGTCTGCCAAGCCCTTCATTGAGACCCTGCCATCCATTGATGCATTGCACTGTGACATTGGGAATGCTGCAGAGTTCTACAAGATCTTTCAGCTGGAGATAGGGGAGGTCTACAAGAAACCAGATGCCTCCAAAGAGGAGAGAAAACGGTGGCAGTCGACTCTCGACAAGCATTTGAGGAAGAAGATGAACTTGAAGCCTATCATGAGAATGAATGGAAACTTTGCACGGAAGCTGATGGCACATGACACAGCTGAAGCCGTCTGTGA
>TJD_277
AACCTGGAGCGCTATGAGATGTGGCGGTCCAACTCGCACCATGAGTCAGCCGATGATCTGCGGGATCGAGTGAAGGGTGTGTCTGCCAAGCCCTTCATTGAGACCCTGCCATCCATTGATGCATTGCACTGTGACATTGGGAATGCTGCAGAGTTCTACAAGATCTTTCAGCTGGAGATAGGGGAGGTCTACAAGAAACCAGATGCCTCCAAAGAGGAGAGAAAACGGTGGCAGTCGACTCTCGACAAGCATTTGAGGAAGAAGATGAACTTGAAGCCTATCATGAGAATGAATGGAAACTTTGCACGGAAGCTGATGGCACATGACACAGCTGAAGCCGTCTGTGA
>TJD_278
AACCTGGAGCGCTATGAGATGTGGCGGTCCAACTCGCACCATGAGTCAGCCGATGATCTGCGGGACCGAGTGAAGGGTGTGTCTGCCAAGCCCTTCATTGAGACCCTGCCATCCATTGATGCATTGCACTGTGACATTGGGAATGCTGCAGAGTTCTACAAGATCTTTCAGCTGGAGATAGGGGAGGTCTACAAGAAACCAGATGCCTCCAAAGAGGAGAGAAAACGGTGGCAGTCGACTCTCGACAAGCATTTGAGGAAGAAGATGAACTTGAAGCCTATCATGAGAATGAATGGAAACTTTGCACGGAAGCTGATGGCACATGACACAGCTGAAGCCGTCTGTGA
>TJD_279
AACCTGGAGCGCTATGAGATGTGGCGGTCCAACTCGCACCATGAGTCAGCCGATGATCTGCGGGACCGAGTGAAGGGTGTGTCTGCCAAGCCCTTCATTGAGACCCTGCCATCCATTGATGCATTGCACTGTGACATTGGGAATGCTGCAGAGTTCTACAAGATCTTTCAGCTGGAGATAGGGGAGGTCTACAAGAAACCAGATGCCTCCAAAGAGGAGAGAAAACGGTGGCAGTCGACTCTCGACAAGCATTTGAGGAAGAAGATGAACTTGAAGCCTATCATGAGAATGAATGGAAACTTTGCACGGAAGCTGATGGCACATGACACAGCTGAAGCCGTCTGTGA
>TJD_280
AACCTGGAGCGCTATGAGATGTGGCGGTCCAACTCGCACCATGAGTCAGCCGATGATCTGCGGGAYCGAGTGAAGGGTGTGTCTGCCAAGCCCTTCATTGAGACCCTGCCATCCATTGATGCATTGCACTGTGACATTGGGAATGCTGCAGAGTTCTACAAGATCTTTCAGCTGGAGATAGGGGAGGTCTACAAGAAACCAGATGCCTCCAAAGAGGAGAGAAAACGGTGGCAGTCGACTCTCGACAAGCATTTGAGGAAGAAGATGAACTTGAAGCCTATCATGAGAATGAATGGAAACTTTGCACGGAAGCTGATGGCACATGACACAGCTGAAGCCGTCTGTGA
>TJD_281
AACCTGGAGCGCTATGAGATGTGGCGGTCCAACTCGCACCATGAGTCAGCCGATGATCTGCGGGAYCGAGTGAAGGGTGTGTCTGCCAAGCCCTTCATTGAGACCCTGCCATCCATTGATGCATTGCACTGTGACATTGGGAATGCTGCAGAGTTCTACAAGATCTTTCAGCTGGAGATAGGGGAGGTCTACAAGAAACCAGATGCCTCCAAAGAGGAGAGAAAACGGTGGCAGTCGACTCTCGACAAGCATTTGAGGAAGAAGATGAACTTGAAGCCTATCATGAGAATGAATGGAAACTTTGCACGGAAGCTGATGGCACATGACACAGCTGAAGCCGTCTGTGA
>TJD_282
AACCTGGAGCGCTATGAGATGTGGCGGTCCAACTCGCACCATGAGTCAGCCGATGATCTGCGGGACCGAGTGAAGGGTGTGTCTGCCAAGCCCTTCATTGAGACCCTGCCATCCATTGATGCATTGCACTGTGACATTGGGAATGCTGCAGAGTTCTACAAGATCTTTCAGCTGGAGATAGGGGAGGTCTACAAGAAACCAGATGCCTCCAAAGAGGAGAGAAAACGGTGGCAGTCGACTCTCGACAAGCATTTGAGGAAGAAGATGAACTTGAAGCCTATCATGAGAATGAATGGAAACTTTGCACGGAAGCTGATGGCACATGACACAGCTGAAGCCGTCTGTGA
>TJD_283
AACCTGGAGCGCTATGAGATGTGGCGGTCCAACTCGCACCATGAGTCAGCCGATGATCTGCGGGATCGAGTGAAGGGTGTGTCTGCCAAGCCCTTCATTGAGACCCTGCCATCCATTGATGCATTGCACTGTGACATTGGGAATGCTGCAGAGTTCTACAAGATCTTTCAGCTGGAGATAGGGGAGGTCTACAAGAAACCAGATGCCTCCAAAGAGGAGAGAAAACGGTGGCAGTCGACTCTCGACAAGCATTTGAGGAAGAAGATGAACTTGAAGCCTATCATGAGAATGAATGGAAACTTTGCACGGAAGCTGATGGCACATGACACAGCTGAAGCCGTCTGTGA
>TJD_284
AACCTGGAGCGCTATGAGATGTGGCGGTCCAACTCGCACCATGAGTCAGCCGATGATCTGCGGGAYCGAGTGAAGGGTGTGTCTGCCAAGCCCTTCATTGAGACCCTGCCATCCATTGATGCATTGCACTGTGACATTGGGAATGCTGCAGAGTTCTACAAGATCTTTCAGCTGGAGATAGGGGAGGTCTACAAGAAACCAGATGCCTCCAAAGAGGAGAGAAAACGGTGGCAGTCGACTCTCGACAAGCATTTGAGGAAGAAGATGAACTTGAAGCCTATCATGAGAATGAATGGAAACTTTGCACGGAAGCTGATGGCACATGACACAGCTGAAGCCGTCTGTGA
>TJD_285
AACCTGGAGCGCTATGAGATGTGGCGGTCCAACTCGCACCATGAGTCAGCCGATGATCTGCGGGAYCGAGTGAAGGGTGTGTCTGCCAAGCCCTTCATTGAGACCCTGCCATCCATTGATGCATTGCACTGTGACATTGGGAATGCTGCAGAGTTCTACAAGATCTTTCAGCTGGAGATAGGGGAGGTCTACAAGAAACCAGATGCCTCCAAAGAGGAGAGAAAACGGTGGCAGTCGACTCTCGACAAGCATTTGAGGAAGAAGATGAACTTGAAGCCTATCATGAGAATGAATGGAAACTTTGCACGGAAGCTGATGGCACATGACACAGCTGAAGCCGTCTGTGA
>TJD_286
AACCTGGAGCGCTATGAGATGTGGCGGTCCAACTCGCACCATGAGTCAGCCGATGATCTGCGGGAYCGAGTGAAGGGTGTGTCTGCCAAGCCCTTCATTGAGACCCTGCCATCCATTGATGCATTGCACTGTGACATTGGGAATGCTGCAGAGTTCTACAAGATCTTTCAGCTGGAGATAGGGGAGGTCTACAAGAAACCAGATGCCTCCAAAGAGGAGAGAAAACGGTGGCAGTCGACTCTCGACAAGCATTTGAGGAAGAAGATGAACTTGAAGCCTATCATGAGAATGAATGGAAACTTTGCACGGAAGCTGATGGCACATGACACAGCTGAAGCCGTCTGTGA
>TJD_287
AACCTGGAGCGCTATGAGATGTGGCGGTCCAACTCGCACCATGAGTCAGCCGATGATCTGCGGGACCGAGTGAAGGGTGTGTCTGCCAAGCCCTTCATTGAGACCCTGCCATCCATTGATGCATTGCACTGTGACATTGGGAATGTTGCAGAGTTCTACAAGATCTTTCAGCTGGAGATAGGGGAGGTCTACAAGAAACCAGATGCCTCCAAAGAGGAGAGAAAACGGTGGCAGTCGACTCTCGACAAGCATTTGAGGAAGAAGATGAACTTGAAGCCTATCATGAGAATGAATGGAAACTTTGCACGGAAGCTGATGGCACATGACACAGCTGAAGCCGTCTGTGA
>TJD_288
AACCTGGAGCGCTATGAGATGTGGCGGTCCAACTCGCACCATGAGTCAGCCGATGATCTGCGGGAYCGAGTGAAGGGTGTGTCTGCCAAGCCCTTCATTGAGACCCTGCCATCCATTGATGCATTGCACTGTGACATTGGGAATGCTGCAGAGTTCTACAAGATCTTTCAGCTGGAGATAGGGGAGGTCTACAAGAAACCAGATGCCTCCAAAGAGGAGAGAAAACGGTGGCAGTCGACTCTCGACAAGCATTTGAGGAAGAAGATGAACTTGAAGCCTATCATGAGAATGAATGGAAACTTTGCACGGAAGCTGATGGCACATGACACAGCTGAAGCCGTCTGTGA
>TJD_289
AACCTGGAGCGCTATGAGATGTGGCGGTCCAACTCGCACCATGAGTCAGCCGATGATCTGCGGGATCGAGTGAAGGGTGTGTCTGCCAAGCCCTTCATTGAGACCCTGCCATCCATTGATGCATTGCACTGTGACATTGGGAATGCTGCAGAGTTCTACAAGATCTTTCAGCTGGAGATAGGGGAGGTCTACAAGAAACCAGATGCCTCCAAAGAGGAGAGAAAACGGTGGCAGTCGACTCTCGACAAGCATTTGAGGAAGAAGATGAACTTGAAGCCTATCATGAGAATGAATGGAAACTTTGCACGGAAGCTGATGGCACATGACACAGCTGAAGCCGTCTGTGA
>TJD_290
AACCTGGAGCGCTATGAGATGTGGCGGTCCAACTCGCACCATGAGTCAGCCGATGATCTGCGGGACCGAGTGAAGGGTGTGTCTGCCAAGCCCTTCATTGAGACCCTGCCATCCATTGATGCATTGCACTGTGACATTGGGAATGCTGCAGAGTTCTACAAGATCTTTCAGCTGGAGATAGGGGAGGTCTACAAGAAACCAGATGCCTCCAAAGAGGAGAGAAAACGGTGGCAGTCGACTCTCGACAAGCATTTGAGGAAGAAGATGAACTTGAAGCCTATCATGAGAATGAATGGAAACTTTGCACGGAAGCTGATGGCACATGACACAGCTGAAGCCGTCTGTGA
>TJD_291
AACCTGGAGCGCTATGAGATGTGGCGGTCCAACTCGCACCATGAGTCAGCCGATGATCTGCGGGACCGAGTGAAGGGTGTGTCTGCCAAGCCCTTCATTGAGACCCTGCCATCCATTGATGCATTGCACTGTGACATTGGGAATGCTGCAGAGTTCTACAAGATCTTTCAGCTGGAGATAGGGGAGGTCTACAAGAAACCAGATGCCTCCAAAGAGGAGAGAAAACGGTGGCAGTCGACTCTCGACAAGCATTTGAGGAAGAAGATGAACTTGAAGCCTATCATGAGAATGAATGGAAACTTTGCACGGAAGCTGATGGCACATGACACAGCTGAAGCCGTCTGTGA
>TJD_292
AACCTGGAGCGCTATGAGATGTGGCGGTCCAACTCGCACCATGAGTCAGCCGATGATCTGCGGGACCGAGTGAAGGGTGTGTCTGCCAAGCCCTTCATTGAGACCCTGCCATCCATTGATGCATTGCACTGTGACATTGGGAATGCTGCAGAGTTCTACAAGATCTTTCAGCTGGAGATAGGGGAGGTCTACAAGAAACCAGATGCCTCCAAAGAGGAGAGAAAACGGTGGCAGTCGACTCTCGACAAGCATTTGAGGAAGAAGATGAACTTGAAGCCTATCATGAGAATGAATGGAAACTTTGCACGGAAGCTGATGGCACATGACACAGCTGAAGCCGTCTGTGA
>TJD_293
AACCTGGAGCGCTATGAGATGTGGCGGTCCAACTCGCACCATGAGTCAGCCGATGATCTGCGGGACCGAGTGAAGGGTGTGTCTGCCAAGCCCTTCATTGAGACCCTGCCATCCATTGATGCATTGCACTGTGACATTGGGAATGCTGCAGAGTTCTACAAGATCTTTCAGCTGGAGATAGGGGAGGTCTACAAGAAACCAGATGCCTCCAAAGAGGAGAGAAAACGGTGGCAGTCGACTCTCGACAAGCATTTGAGGAAGAAGATGAACTTGAAGCCTATCATGAGAATGAATGGAAACTTTGCACGGAAGCTGATGGCACATGACACAGCTGAAGCCGTCTGTGA
>TJD_296
AACCTGGAGCGCTATGAGATGTGGCGGTCCAACTCGCACCATGAGTCAGCCGATGATCTGCGGGAYCGAGTGAAGGGTGTGTCTGCCAAGCCCTTCATTGAGACCCTGCCATCCATTGATGCATTGCACTGTGACATTGGGAATGCTGCAGAGTTCTACAAGATCTTTCAGCTGGAGATAGGGGAGGTCTACAAGAAACCAGATGCCTCCAAAGAGGAGAGAAAACGGTGGCAGTCGACTCTCGACAAGCATTTGAGGAAGAAGATGAACTTGAAGCCTATCATGAGAATGAATGGAAACTTTGCACGGAAGCTGATGGCACATGACACAGCTGAAGCCGTCTGTGA
>TJD_336
AACCTGGARCGCTATGAGATGTGGCGGTCCAACTCGCACCATGAGTCAGCCGATGATCTGCGGGACCGAGTGAAGGGTGTGTCTGCCAAGCCCTTCATTGAGACCCTGCCATCCATTGATGCATTGCACTGTGACATTGGGAATGCTGCAGAGTTCTACAAGATCTTTCAGCTGGAGATAGGGGAGGTCTACAAGAAACCAGATGCCTCCAAAGAGGAGAGAAAACGGTGGCAGTCGACTCTCGACAAGCATTTGAGGAAGAAGATGAACTTGAAGCCTATCATGAGAATGAATGGAAACTTTGCACGGAAGCTGATGGCACATGATACAGTTGAAGCTGTCTGTGA
>TJD_335
AACCTGGAGCGCTATGAGATGTGGCGGTCCAACTCGCACCATGAGTCAGCCGATGATCTGCGGGACCGAGTGAAGGGTGTGTCTGCCAAGCCCTTCATTGAGACCCTGCCATCCATTGATGCATTGCACTGTGACATTGGGAATGCTGCAGAGTTCTACAAGATCTTTCAGCTGGAGATAGGGGAGGTCTACAAGAAACCAGATGCCTCCAAAGATGAGAGAAAACGGTGGCAGTCGACTCTCGACAAGCATTTGAGGAAGAAGATGAACTTGAAGCCTATCATGAGAATGAATGGAAACTTTGCACGGAAGCTGATGGCACATGATACAGTTGAAGCTGTCTGTGA
>TJD_337
AACCTGGARCGCTATGAGATGTGGCGGTCCAACTCGCACCATGAGTCAGCCGATGATCTGCGGGACCGAGTGAAGGGTGTGTCTGCCAAGCCCTTCATTGAGACCCTGCCATCCATTGATGCATTGCACTGTGACATTGGGAATGCTGCAGAGTTCTACAAGATCTTTCAGCTGGAGATAGGGGAGGTCTACAAGAAACCAGATGCCTCCAAAGAGGAGAGAAAACGGTGGCAGTCGACTCTCGACAAGCATTTGAGGAAGAAGATGAACTTGAAGCCTATCATGAGAATGAATGGAAACTTTGCACGGAAGCTGATGGCACATGAYACAGYTGAAGCYGTCTGTGA
>TJD_338
AACCTGGARCGCTATGAGATGTGGCGGTCCAACTCGCACCATGAGTCAGCCGATGATCTGCGGGACCGAGTGAAGGGTGTGTCTGCCAAGCCCTTCATTGAGACCCTGCCATCCATTGATGCATTGCACTGTGACATTGGGAATGCTGCAGAGTTCTACAAGATCTTTCAGCTGGAGATAGGGGAGGTCTACAAGAAACCAGATGCCTCCAAAGAKGAGAGAAAACGGTGGCAGTCGACTCTCGACAAGCATTTGAGGAAGAAGATGAACTTGAAGCCTATCATGAGAATGAATGGAAACTTTGCACGGAAGCTGATGGCACATGATACAGTTGAAGCTGTCTGTGA
>TJD_339
AACCTGGAGCGCTATGAGATGTGGCGGTCCAACTCGCACCATGAGTCAGCCGATGATCTGCGGGACCGAGTGAAGGGTGTGTCTGCCAAGCCCTTCATTGAGACCCTGCCATCCATTGATGCATTGCACTGTGACATTGGGAATGCTGCAGAGTTCTACAAGATCTTTCAGCTGGAGATAGGGGAGGTCTACAAGAAACCAGATGCCTCCAAAGAGGAGAGAAAACGGTGGCAGTCGACTCTCGACAAGCATTTGAGGAAGAAGATGAACTTGAAGCCTATCATGAGAATGAATGGAAACTTTGCACGGAAGCTGATGGCACATGACACAGCTGAAGCCGTCTGTGA
>TJD_340
AACCTGGARCGCTATGAGATGTGGCGGTCCAACTCGCACCATGAGTCAGCCGATGATCTGCGGGACCGAGTGAAGGGTGTGTCTGCCAAGCCCTTCATTGAGACCCTGCCATCCATTGATGCATTGCACTGTGACATTGGGAATGCTGCAGAGTTCTACAAGATCTTTCAGCTGGAGATAGGGGAGGTCTACAAGAAACCAGATGCCTCCAAAGAGGAGAGAAAACGGTGGCAGTCGACTCTCGACAAGCATTTGAGGAAGAAGATGAACTTGAAGCCTATCATGAGAATGAATGGAAACTTTGCACGGAAGCTGATGGCACATGATACAGTTGAAGCTGTCTGTGA
>TJD_341
AACCTGGAGCGCTATGAGATGTGGCGGTCCAACTCGCACCATGAGTCAGCCGATGATCTGCGGGACCGAGTGAAGGGTGTGTCTGCCAAGCCCTTCATTGAGACCCTGCCATCCATTGATGCATTGCACTGTGACATTGGGAATGCTGCAGAGTTCTACAAGATCTTTCAGCTGGAGATAGGGGAGGTCTACAAGAAACCAGATGCCTCCAAAGAGGAGAGAAAACGGTGGCAGTCGACTCTCGACAAGCATTTGAGGAAGAAGATGAACTTGAAGCCTATCATGAGAATGAATGGAAACTTTGCACGGAAGCTGATGGCACATGATACAGTTGAAGCTGTCTGTGA
>TJD_342
AACCTGGAGCGCTATGAGATGTGGCGGTCCAACTCGCACCATGAGTCAGCCGATGATCTGCGGGACCGAGTGAAGGGTGTGTCTGCCAAGCCCTTCATTGAGACCCTGCCATCCATTGATGCATTGCACTGTGACATTGGGAATGCTGCAGAGTTCTACAAGATCTTTCAGCTGGAGATAGGGGAGGTCTACAAGAAACCAGATGCCTCCAAAGAGGAGAGAAAACGGTGGCAGTCGACTCTCGACAAGCATTTGAGGAAGAAGATGAACTTGAAGCCTATCATGAGAATGAATGGAAACTTTGCACGGAAGCTGATGGCACATGACACAGCTGAAGCCGTCTGTGA
>TJD_343
AACCTGGAGCGCTATGAGATGTGGCGGTCCAACTCGCACCATGAGTCAGCCGATGATCTGCGGGAYCGAGTGAAGGGTGTGTCTGCCAAGCCCTTCATTGAGACCCTGCCATCCATTGATGCATTGCACTGTGACATTGGGAATGCTGCAGAGTTCTACAAGATCTTTCAGCTGGAGATAGGGGAGGTCTACAAGAAACCAGATGCCTCCAAAGAGGAGAGAAAACGGTGGCAGTCGACTCTCGACAAGCATTTGAGGAAGAAGATGAACTTGAAGCCTATCATGAGAATGAATGGAAACTTTGCACGGAAGCTGATGGCACATGACACAGCTGAAGCCGTCTGTGA
>TJD_344
AACCTGGAGCGCTATGAGATGTGGCGGTCCAACTCGCACCATGAGTCAGCCGATGATCTGCGGGACCGAGTGAAGGGTGTGTCTGCCAAGCCCTTCATTGAGACCCTGCCATCCATTGATGCATTGCACTGTGACATTGGGAATGCTGCAGAGTTCTACAAGATCTTTCAGCTGGAGATAGGGGAGGTCTACAAGAAACCAGATGCCTCCAAAGAGGAGAGAAAACGGTGGCAGTCGACTCTCGACAAGCATTTGAGGAAGAAGATGAACTTGAAGCCTATCATGAGAATGAATGGAAACTTTGCACGGAAGCTGATGGCACATGATACAGTTGAAGCTGTCTGTGA
>TJD_345
AACCTGGAGCGCTATGAGATGTGGCGGTCCAACTCGCACCATGAGTCAGCCGATGATCTGCGGGACCGAGTGAAGGGTGTGTCTGCCAAGCCCTTCATTGAGACCCTGCCATCCATTGATGCATTGCACTGTGACATTGGGAATGCTGCAGAGTTCTACAAGATCTTTCAGCTGGAGATAGGGGAGGTCTACAAGAAACCAGATGCCTCCAAAGAGGAGAGAAAACGGTGGCAGTCGACTCTCGACAAGCATTTGAGGAAGAAGATGAACTTGAAGCCTATCATGAGAATGAATGGAAACTTTGCACGGAAGCTGATGGCACATGATACAGTTGAAGCTGTCTGTGA
>TJD_346
AACCTGGARCGCTATGAGATGTGGCGGTCCAACTCGCACCATGAGTCAGCCGATGATCTGCGGGACCGAGTGAAGGGTGTGTCTGCCAAGCCCTTCATTGAGACCCTGCCATCCATTGATGCATTGCACTGTGACATTGGGAATGCTGCAGAGTTCTACAAGATCTTTCAGCTGGAGATAGGGGAGGTCTACAAGAAACCAGATGCCTCCAAAGAGGAGAGAAAACGGTGGCAGTCGACTCTCGACAAGCATTTGAGGAAGAAGATGAACTTGAAGCCTATCATGAGAATGAATGGAAACTTTGCACGGAAGCTGATGGCACATGATACAGTTGAAGCTGTCTGTGA
>TJD_347
AACCTGGAACGCTATGAGATGTGGCGGTCCAACTCGCACCATGAGTCAGCCGATGATCTGCGGGACCGAGTGAAGGGTGTGTCTGCCAAGCCCTTCATTGAGACCCTGCCATCCATTGATGCATTGCACTGTGACATTGGGAATGCTGCAGAGTTCTACAAGATCTTTCAGCTGGAGATAGGGGAGGTCTACAAGAAACCAGATGCCTCCAAAGAGGAGAGAAAACGGTGGCAGTCGACTCTCGACAAGCATTTGAGGAAGAAGATGAACTTGAAGCCTATCATGAGAATGAATGGAAACTTTGCACGGAAGCTGATGGCACATGATACAGTTGAAGCTGTCTGTGA
>TJD_348
AACCTGGAGCGCTATGAGATGTGGCGGTCCAACTCGCACCATGAGTCAGCCGATGATCTGCGGGACCGAGTGAAGGGTGTGTCTGCCAAGCCCTTCATTGAGACCCTGCCATCCATTGATGCATTGCACTGTGACATTGGGAATGCTGCAGAGTTCTACAAGATCTTTCAGCTGGAGATAGGGGAGGTCTACAAGAAACCAGATGCCTCCAAAGAGGAGAGAAAACGGTGGCAGTCGACTCTCGACAAGCATTTGAGGAAGAAGATGAACTTGAAGCCTATCATGAGAATGAATGGAAACTTTGCACGGAAGCTGATGGCACATGAYACAGYTGAAGCYGTCTGTGA
>TJD_349
AACCTGGARCGCTATGAGATGTGGCGGTCCAACTCGCACCATGAGTCAGCCGATGATCTGCGGGACCGAGTGAAGGGTGTGTCTGCCAAGCCCTTCATTGAGACCCTGCCATCCATTGATGCATTGCACTGTGACATTGGGAATGCTGCAGAGTTCTACAAGATCTTTCAGCTGGAGATAGGGGAGGTCTACAAGAAACCAGATGCCTCCAAAGAKGAGAGAAAACGGTGGCAGTCGACTCTCGACAAGCATTTGAGGAAGAAGATGAACTTGAAGCCTATCATGAGAATGAATGGAAACTTTGCACGGAAGCTGATGGCACATGATACAGTTGAAGCTGTCTGTGA
>TJD_350
AACCTGGAGCGCTATGAGATGTGGCGGTCCAACTCGCACCATGAGTCAGCCGATGATCTGCGGGACCGAGTGAAGGGTGTGTCTGCCAAGCCCTTCATTGAGACCCTGCCATCCATTGATGCATTGCACTGTGACATTGGNAATGCTGCAGAGTTCTACAAGATCTTTCAGCTGGAGATAGGGGAGGTCTACAAGAAACCAGATGCCTCCAAAGAGGAGAGAAAACGGTGGCAGTCGACTCTCGACAAGCATTTGAGGAAGAAGATGAACTTGAAGCCTATCATGAGAATGAATGGAAACTTTGCACGGAAGCTGATGGCACATGACACAGCTGAAGCCGTCTGTGA
>TJD_351
AACCTGGAGCGCTATGAGATGTGGCGGTCCAACTCGCACCATGAGTCAGCCGATGATCTGCGGGACCGAGTGAAGGGTGTGTCTGCCAAGCCCTTCATTGAGACCCTGCCATCCATTGATGCATTGCACTGTGACATTGGGAATGCTGCAGAGTTCTACAAGATCTTTCAGCTGGAGATAGGGGAGGTCTACAAGAAACCAGATGCCTCCAAAGAGGAGAGAAAACGGTGGCAGTCGACTCTCGACAAGCATTTGAGGAAGAAGATGAACTTGAAGCCTATCATGAGAATGAATGGAAACTTTGCACGGAAGCTGATGGCACATGACACAGCTGAAGCCGTCTGTGA
>TJD_352
AACCTGGAGCGCTATGAGATGTGGCGGTCCAACTCGCACCATGAGTCAGCCGATGATCTGCGGGACCGAGTGAAGGGTGTGTCTGCCAAGCCCTTCATTGAGACCCTGCCATCCATTGATGCATTGCACTGTGACATTGGGAATGCTGCAGAGTTCTACAAGATCTTTCAGCTGGAGATAGGGGAGGTCTACAAGAAACCAGATGCCTCCAAAGAGGAGAGAAAACGGTGGCAGTCGACTCTCGACAAGCATTTGAGGAAGAAGATGAACTTGAAGCCTATCATGAGAATGAATGGAAACTTTGCACGGAAGCTGATGGCACATGACACAGCTGAAGCCGTCTGTGA
>TJD_353
AACCTGGAGCGCTATGAGATGTGGCGGTCCAACTCGCACCATGAGTCAGCCGATGATCTGCGGGAYCGAGTGAAGGGTGTGTCTGCCAAGCCCTTCATTGAGACCCTGCCATCCATTGATGCATTGCACTGTGACATTGGGAATGCTGCAGAGTTCTACAAGATCTTTCAGCTGGAGATAGGGGAGGTCTACAAGAAACCAGATGCCTCCAAAGAGGAGAGAAAACGGTGGCAGTCGACTCTCGACAAGCATTTGAGGAAGAAGATGAACTTGAAGCCTATCATGAGAATGAATGGAAACTTTGCACGGAAGCTGATGGCACATGACACAGCTGAAGCCGTCTGTGA
>TJD_354
AACCTGGAGCGCTATGAGATGTGGCGGTCCAACTCGCACCATGAGTCAGCCGATGATCTGCGGGAYCGAGTGAAGGGTGTGTCTGCCAAGCCCTTCATTGAGACCCTGCCATCCATTGATGCATTGCACTGTGACATTGGGAATGCTGCAGAGTTCTACAAGATCTTTCAGCTGGAGATAGGGGAGGTCTACAAGAAACCAGATGCCTCCAAAGAGGAGAGAAAACGGTGGCAGTCGACTCTCGACAAGCATTTGAGGAAGAAGATGAACTTGAAGCCTATCATGAGAATGAATGGAAACTTTGCACGGAAGCTGATGGCACATGACACAGCTGAAGCCGTCTGTGA
>TJD_355
AACCTGGARCGCTATGAGATGTGGCGGTCCAACTCGCACCATGAGTCAGCCGATGATCTGCGGGACCGAGTGAAGGGTGTGTCTGCCAAGCCCTTCATTGAGACCCTGCCATCCATTGATGCATTGCACTGTGACATTGGGAATGCTGCAGAGTTCTACAAGATCTTTCAGCTGGAGATAGGGGAGGTCTACAAGAAACCAGATGCCTCCAAAGAGGAGAGAAAACGGTGGCAGTCGACTCTCGACAAGCATTTGAGGAAGAAGATGAACTTGAAGCCTATCATGAGAATGAATGGAAACTTTGCACGGAAGCTGATGGCACATGATACAGTTGAAGCTGTCTGTGA
>TJD_356
AACCTGGAGCGCTATGAGATGTGGCGGTCCAACTCGCACCATGAGTCAGCCGATGATCTGCGGGACCGAGTGAAGGGTGTGTCTGCCAAGCCCTTCATTGAGACCCTGCCATCCATTGATGCATTGCACTGTGACATTGGGAATGCTGCAGAGTTCTACAAGATCTTTCAGCTGGAGATAGGGGAGGTCTACAAGAAACCAGATGCCTCCAAAGAGGAGAGAAAACGGTGGCAGTCGACTCTCGACAAGCATTTGAGGAAGAAGATGAACTTGAAGCCTATCATGAGAATGAATGGAAACTTTGCACGGAAGCTGATGGCACATGATACAGTTGAAGCTGTCTGTGA
>TJD_357
AACCTGGARCGCTATGAGATGTGGCGGTCCAACTCGCACCATGAGTCAGCCGATGATCTGCGGGACCGAGTGAAGGGTGTGTCTGCCAAGCCCTTCATTGAGACCCTGCCATCCATTGATGCATTGCACTGTGACATTGGGAATGCTGCAGAGTTCTACAAGATCTTTCAGCTGGAGATAGGGGAGGTCTACAAGAAACCAGATGCCTCCAAAGAGGAGAGAAAACGGTGGCAGTCGACTCTCGACAAGCATTTGAGGAAGAAGATGAACTTGAAGCCTATCATGAGAATGAATGGAAACTTTGCACGGAAGCTGATGGCACATGATACAGTTGAAGCTGTCTGTGA
>TJD_358
AACCTGGAGCGCTATGAGATGTGGCGGTCCAACTCGCACCATGAGTCAGCCGATGATCTGCGGGACCGAGTGAAGGGTGTGTCTGCCAAGCCCTTCATTGAGACCCTGCCATCCATTGATGCATTGCACTGTGACATTGGGAATGCTGCAGAGTTCTACAAGATCTTTCAGCTGGAGATAGGGGAGGTCTACAAGAAACCAGATGCCTCCAAAGAGGAGAGAAAACGGTGGCAGTCGACTCTCGACAAGCATTTGAGGAAGAAGATGAACTTGAAGCCTATCATGAGAATGAATGGAAACTTTGCACGGAAGCTGATGGCACATGATACAGTTGAAGCTGTCTGTGA
>TJD_359
AACCTGGARCGCTATGAGATGTGGCGGTCCAACTCGCACCATGAGTCAGCCGATGATCTGCGGGACCGAGTGAAGGGTGTGTCTGCCAAGCCCTTCATTGAGACCCTGCCATCCATTGATGCATTGCACTGTGACATTGGGAATGCTGCAGAGTTCTACAAGATCTTTCAGCTGGAGATAGGGGAGGTCTACAAGAAACCAGATGCCTCCAAAGAGGAGAGAAAACGGTGGCAGTCGACTCTCGACAAGCATTTGAGGAAGAAGATGAACTTGAAGCCTATCATGAGAATGAATGGAAACTTTGCACGGAAGCTGATGGCACATGATACAGTTGAAGCTGTCTGTGA
>TJD_360
AACCTGGAGCGCTATGAGATGTGGCGGTCCAACTCGCACCATGAGTCAGCCGATGATCTGCGGGACCGAGTGAAGGGTGTGTCTGCCAAGCCCTTCATTGAGACCCTGCCATCCATTGATGCATTGCACTGTGACATTGGGAATGCTGCAGAGTTCTACAAGATCTTTCAGCTGGAGATAGGGGAGGTCTACAAGAAACCAGATGCCTCCAAAGAGGAGAGAAAACGGTGGCAGTCGACTCTCGACAAGCATTTGAGGAAGAAGATGAACTTGAAGCCTATCATGAGAATGAATGGAAACTTTGCACGGAAGCTGATGGCACATGATACAGTTGAAGCTGTCTGTGA
>TJD_361
AACCTGGAGCGCTATGAGATGTGGCGGTCCAACTCGCACCATGAGTCAGCCGATGATCTGCGGGAYCGAGTGAAGGGTGTGTCTGCCAAGCCCTTCATTGAGACCCTGCCATCCATTGATGCATTGCACTGTGACATTGGGAATGCTGCAGAGTTCTACAAGATCTTTCAGCTGGAGATAGGGGAGGTCTACAAGAAACCAGATGCCTCCAAAGAGGAGAGAAAACGGTGGCAGTCGACTCTCGACAAGCATTTGAGGAAGAAGATGAACTTGAAGCCTATCATGAGAATGAATGGAAACTTTGCACGGAAGCTGATGGCACATGAYACAGYTGAAGCYGTCTGTGA
>TJD_362
AACCTGGARCGCTATGAGATGTGGCGGTCCAACTCGCACCATGAGTCAGCCGATGATCTGCGGGACCGAGTGAAGGGTGTGTCTGCCAAGCCCTTCATTGAGACCCTGCCATCCATTGATGCATTGCACTGTGACATTGGGAATGCTGCAGAGTTCTACAAGATCTTTCAGCTGGAGATAGGGGAGGTCTACAAGAAACCAGATGCCTCCAAAGAGGAGAGAAAACGGTGGCAGTCGACTCTCGACAAGCATTTGAGGAAGAAGATGAACTTGAAGCCTATCATGAGAATGAATGGAAACTTTGCACGGAAGCTGATGGCACATGATACAGTTGAAGCTGTCTGTGA
>TJD_363
AACCTGGAGCGCTATGAGATGTGGCGGTCCAACTCGCACCATGAGTCAGCCGATGATCTGCGGGACCGAGTGAAGGGTGTGTCTGCCAAGCCCTTCATTGAGACCCTGCCATCCATTGATGCATTGCACTGTGACATTGGGAATGCTGCAGAGTTCTACAAGATCTTTCAGCTGGAGATAGGGGAGGTCTACAAGAAACCAGATGCCTCCAAAGAGGAGAGAAAACGGTGGCAGTCGACTCTCGACAAGCATTTGAGGAAGAAGATGAACTTGAAGCCTATCATGAGAATGAATGGAAACTTTGCACGGAAGCTGATGGCACATGATACAGTTGAAGCTGTCTGTGA
>TJD_364
AACCTGGAGCGCTATGAGATGTGGCGGTCCAACTCGCACCATGAGTCAGCCGATGATCTGCGGGACCGAGTGAAGGGTGTGTCTGCCAAGCCCTTCATTGAGACCCTGCCATCCATTGATGCATTGCACTGTGACATTGGGAATGCTGCAGAGTTCTACAAGATCTTTCAGCTGGAGATAGGGGAGGTCTACAAGAAACCAGATGCCTCCAAAGAGGAGAGAAAACGGTGGCAGTCGACTCTCGACAAGCATTTGAGGAAGAAGATGAACTTGAAGCCTATCATGAGAATGAATGGAAACTTTGCACGGAAGCTGATGGCACATGATACAGTTGAAGCTGTCTGTGA
>TJD_365
AACCTGGARCGCTATGAGATGTGGCGGTCCAACTCGCACCATGAGTCAGCCGATGATCTGCGGGACCGAGTGAAGGGTGTGTCTGCCAAGCCCTTCATTGAGACCCTGCCATCCATTGATGCATTGCACTGTGACATTGGGAATGCTGCAGAGTTCTACAAGATCTTTCAGCTGGAGATAGGGGAGGTCTACAAGAAACCAGATGCCTCCAAAGAGGAGAGAAAACGGTGGCAGTCGACTCTCGACAAGCATTTGAGGAAGAAGATGAACTTGAAGCCTATCATGAGAATGAATGGAAACTTTGCACGGAAGCTGATGGCACATGATACAGTTGAAGCTGTCTGTGA
>TJD_366
AACCTGGAACGCTATGAGATGTGGCGGTCCAACTCGCACCATGAGTCAGCCGATGATCTGCGGGACCGAGTGAAGGGTGTGTCTGCCAAGCCCTTCATTGAGACCCTGCCATCCATTGATGCATTGCACTGTGACATTGGGAATGCTGCAGAGTTCTACAAGATCTTTCAGCTGGAGATAGGGGAGGTCTACAAGAAACCAGATGCCTCCAAAGAGGAGAGAAAACGGTGGCAGTCGACTCTCGACAAGCATTTGAGGAAGAAGATGAACTTGAAGCCTATCATGAGAATGAATGGAAACTTTGCACGGAAGCTGATGGCACATGATACAGTTGAAGCTGTCTGTGA
>TJD_367
AACCTGGARCGCTATGAGATGTGGCGGTCCAACTCGCACCATGAGTCAGCCGATGATCTGCGGGACCGAGTGAAGGGTGTGTCTGCCAAGCCCTTCATTGAGACCCTGCCATCCATTGATGCATTGCACTGTGACATTGGGAATGCTGCAGAGTTCTACAAGATCTTTCAGCTGGAGATAGGGGAGGTCTACAAGAAACCAGATGCCTCCAAAGAGGAGAGAAAACGGTGGCAGTCGACTCTCGACAAGCATTTGAGGAAGAAGATGAACTTGAAGCCTATCATGAGAATGAATGGAAACTTTGCACGGAAGCTGATGGCACATGATACAGTTGAAGCTGTCTGTGA
>TJD_369
AACCTGGARCGCTATGAGATGTGGCGGTCCAACTCGCACCATGAGTCAGCCGATGATCTGCGGGACCGAGTGAAGGGTGTGTCTGCCAAGCCCTTCATTGAGACCCTGCCATCCATTGATGCATTGCACTGTGACATTGGGAATGCTGCAGAGTTCTACAAGATCTTTCAGCTGGAGATAGGGGAGGTCTACAAGAAACCAGATGCCTCCAAAGAGGAGAGAAAACGGTGGCAGTCGACTCTCGACAAGCATTTGAGGAAGAAGATGAACTTGAAGCCTATCATGAGAATGAATGGAAACTTTGCACGGAAGCTGATGGCACATGATACAGTTGAAGCTGTCTGTGA
>TJD_370
AACCTGGAGCGCTATGAGATGTGGCGGTCCAACTCGCACCATGAGTCAGCCGATGATCTGCGGGACCGAGTGAAGGGTGTGTCTGCCAAGCCCTTCATTGAGACCCTGCCATCCATTGATGCATTGCACTGTGACATTGGGAATGCTGCAGAGTTCTACAAGATCTTTCAGCTGGAGATAGGGGAGGTCTACAAGAAACCAGATGCCTCCAAAGAGGAGAGAAAACGGTGGCAGTCGACTCTCGACAAGCATTTGAGGAAGAAGATGAACTTGAAGCCTATCATGAGAATGAATGGAAACTTTGCACGGAAGCTGATGGCACATGACACAGCTGAAGCCGTCTGTGA
>TJD_371
AACCTGGAGCGCTATGAGATGTGGCGGTCCAACTCGCACCATGAGTCAGCCGATGATCTGCGGGAYCGAGTGAAGGGTGTGTCTGCCAAGCCCTTCATTGAGACCCTGCCATCCATTGATGCATTGCACTGTGACATTGGGAATGCTGCAGAGTTCTACAAGATCTTTCAGCTGGAGATAGGGGAGGTCTACAAGAAACCAGATGCCTCCAAAGAGGAGAGAAAACGGTGGCAGTCGACTCTCGACAAGCATTTGAGGAAGAAGATGAACTTGAAGCCTATCATGAGAATGAATGGAAACTTTGCACGGAAGCTGATGGCACATGACACAGCTGAAGCCGTCTGTGA
>TJD_372
AACCTGGARCGCTATGAGATGTGGCGGTCCAACTCGCACCATGAGTCAGCCGATGATCTGCGGGACCGAGTGAAGGGTGTGTCTGCCAAGCCCTTCATTGAGACCCTGCCATCCATTGATGCATTGCACTGTGACATTGGGAATGCTGCAGAGTTCTACAAGATCTTTCAGCTGGAGATAGGGGAGGTCTACAAGAAACCAGATGCCTCCAAAGAGGAGAGAAAACGGTGGCAGTCGACTCTCGACAAGCATTTGAGGAAGAAGATGAACTTGAAGCCTATCATGAGAATGAATGGAAACTTTGCACGGAAGCTGATGGCACATGATACAGTTGAAGCTGTCTGTGA
>TJD_373
AACCTGGAACGCTATGAGATGTGGCGGTCCAACTCGCACCATGAGTCAGCCGATGATCTGCGGGACCGAGTGAAGGGTGTGTCTGCCAAGCCCTTCATTGAGACCCTGCCATCCATTGATGCATTGCACTGTGACATTGGGAATGCTGCAGAGTTCTACAAGATCTTTCAGCTGGAGATAGGGGAGGTCTACAAGAAACCAGATGCCTCCAAAGAGGAGAGAAAACGGTGGCAGTCGACTCTCGACAAGCATTTGAGGAAGAAGATGAACTTGAAGCCTATCATGAGAATGAATGGAAACTTTGCACGGAAGCTGATGGCACATGATACAGTTGAAGCTGTCTGTGA
>TJD_374
AACCTGGAGCGCTATGAGATGTGGCGGTCCAACTCGCACCATGAGTCAGCCGATGATCTGCGGGACCGAGTGAAGGGTGTGTCTGCCAAGCCCTTCATTGAGACCCTGCCATCCATTGATGCATTGCACTGYGACATTGGGAATGCTGCAGAGTTCTACAAGATCTTTCAGCTGGAGATAGGGGAGGTCTACAAGAAACCAGATGCCTCCAAAGAGGAGAGAAAACGGTGGCAGTCGACTCTCGACAAGCATTTGAGGAAGAAGATGAACTTGAAGCCTATCATGAGAATGAATGGAAACTTTGCACGGAAGCTGATGGCACATGACACAGCTGAAGCCGTCTGTGA
>TJD_375
AACCTGGARCGCTATGAGATGTGGCGGTCCAACTCGCACCATGAGTCAGCCGATGATCTGCGGGACCGAGTGAAGGGTGTGTCTGCCAAGCCCTTCATTGAGACCCTGCCATCCATTGATGCATTGCACTGTGACATTGGGAATGCTGCAGAGTTCTACAAGATCTTTCAGCTGGAGATAGGGGAGGTCTACAAGAAACCAGATGCCTCCAAAGAGGAGAGAAAACGGTGGCAGTCGACTCTCGACAAGCATTTGAGGAAGAAGATGAACTTGAAGCCTATCATGAGAATGAATGGAAACTTTGCACGGAAGCTGATGGCACATGATACAGTTGAAGCTGTCTGTGA
>TJD_376
AACCTGGAACGCTATGAGATGTGGCGGTCCAACTCGCACCATGAGTCAGCCGATGATCTGCGGGACCGAGTGAAGGGTGTGTCTGCCAAGCCCTTCATTGAGACCCTGCCATCCATTGATGCATTGCACTGTGACATTGGGAATGCTGCAGAGTTCTACAAGATCTTTCAGCTGGAGATAGGGGAGGTCTACAAGAAACCAGATGCCTCCAAAGAGGAGAGAAAACGGTGGCAGTCGACTCTCGACAAGCATTTGAGGAAGAAGATGAACTTGAAGCCTATCATGAGAATGAATGGAAACTTTGCACGGAAGCTGATGGCACATGATACAGTTGAAGCTGTCTGTGA
>TJD_377
AACCTGGAGCGCTATGAGATGTGGCGGTCCAACTCGCACCATGAGTCAGCCGATGATCTGCGGGACCGAGTGAAGGGTGTGTCTGCCAAGCCCTTCATTGAGACCCTGCCATCCATTGATGCATTGCACTGTGACATTGGGAATGCTGCAGAGTTCTACAAGATCTTTCAGCTGGAGATAGGGGAGGTCTACAAGAAACCAGATGCCTCCAAAGAGGAGAGAAAACGGTGGCAGTCGACTCTCGACAAGCATTTGAGGAAGAAGATGAACTTGAAGCCTATCATGAGAATGAATGGAAACTTTGCACGGAAGCTGATGGCACATGATACAGTTGAAGCTGTCTGTGA
>TJD_378
AACCTGGAGCGCTATGAGATGTGGCGGTCCAACTCGCACCATGAGTCAGCCGATGATCTGCGGGATCGAGTGAAGGGTGTGTCTGCCAAGCCCTTCATTGAGACCCTGCCATCCATTGATGCATTGCACTGTGACATTGGGAATGCTGCAGAGTTCTACAAGATCTTTCAGCTGGAGATAGGGGAGGTCTACAAGAAACCAGATGCCTCCAAAGAGGAGAGAAAACGGTGGCAGTCGACTCTCGACAAGCATTTGAGGAAGAAGATGAACTTGAAGCCTATCATGAGAATGAATGGAAACTTTGCACGGAAGCTGATGGCACATGACACAGCTGAAGCCGTCTGTGA
>TJD_379
AACCTGGAGCGCTATGAGATGTGGCGGTCCAACTCGCACCATGAGTCAGCCGATGATCTGCGGGAYCGAGTGAAGGGTGTGTCTGCCAAGCCCTTCATTGAGACCCTGCCATCCATTGATGCATTGCACTGNGACATTGGGAATGCTGCAGAGTTCTACAAGATCTTTCAGCTGGAGATAGGGGAGGTCTACAAGAAACCAGATGCCTCCAAAGAGGAGAGAAAACGGTGGCAGTCGACTCTCGACAAGCATTTGAGGAAGAAGATGAACTTGAAGCCTATCATGAGAATGAATGGAAACTTTGCACGGAAGCTGATGGCACATGACACAGCTGAAGCCGTCTGTGA
>TJD_380
AACCTGGAGCGCTATGAGATGTGGCGGTCCAACTCGCACCATGAGTCAGCCGATGATCTGCGGGACCGAGTGAAGGGTGTGTCTGCCAAGCCCTTCATTGAGACCCTGCCATCCATTGATGCATTGCACTGTGACATTGGGAATGCTGCAGAGTTCTACAAGATCTTTCAGCTGGAGATAGGGGAGGTCTACAAGAAACCAGATGCCTCCAAAGAGGAGAGAAAACGGTGGCAGTCGACTCTCGACAAGCATTTGAGGAAGAAGATGAACTTGAAGCCTATCATGAGAATGAATGGAAACTTTGCACGGAAGCTGATGGCACATGATACAGTTGAAGCTGTCTGTGA
>TJD_381
AACCTGGAACGCTATGAGATGTGGCGGTCCAACTCGCACCATGAGTCAGCCGATGATCTGCGGGACCGAGTGAAGGGTGTGTCTGCCAAGCCCTTCATTGAGACCCTGCCATCCATTGATGCATTGCACTGTGACATTGGGAATGCTGCAGAGTTCTACAAGATCTTTCAGCTGGAGATAGGGGAGGTCTACAAGAAACCAGATGCCTCCAAAGAGGAGAGAAAACGGTGGCAGTCGACTCTCGACAAGCATTTGAGGAAGAAGATGAACTTGAAGCCTATCATGAGAATGAATGGAAACTTTGCACGGAAGCTGATGGCACATGATACAGTTGAAGCTGTCTGTGA
>TJD_382
AACCTGGAGCGCTATGAGATGTGGCGGTCCAACTCGCACCATGAGTCAGCCGATGATCTGCGGGAYCGAGTGAAGGGTGTGTCTGCCAAGCCCTTCATTGAGACCCTGCCATCCATTGATGCATTGCACTGTGACATTGGGAATGCTGCAGAGTTCTACAAGATCTTTCAGCTGGAGATAGGGGAGGTCTACAAGAAACCAGATGCCTCCAAAGAGGAGAGAAAACGGTGGCAGTCGACTCTCGACAAGCATTTGAGGAAGAAGATGAACTTGAAGCCTATCATGAGAATGAATGGAAACTTTGCACGGAAGCTGATGGCACATGACACAGCTGAAGCCGTCTGTGA
>TJD_384
AACCTGGAGCGCTATGAGATGTGGCGGTCCAACTCGCACCATGAGTCAGCCGATGATCTGCGGGATCGAGTGAAGGGTGTGTCTGCCAAGCCCTTCATTGAGACCCTGCCATCCATTGATGCATTGCACTGTGACATTGGGAATGCTGCAGAGTTCTACAAGATCTTTCAGCTGGAGATAGGGGAGGTCTACAAGAAACCAGATGCCTCCAAAGAGGAGAGAAAACGGTGGCAGTCGACTCTCGACAAGCATTTGAGGAAGAAGATGAACTTGAAGCCTATCATGAGAATGAATGGAAACTTTGCACGGAAGCTGATGGCACATGACACAGCTGAAGCCGTCTGTGA
>TJD_385
AACCTGGAGCGCTATGAGATGTGGCGGTCCAACTCGCACCATGAGTCAGCCGATGATCTGCGGGACCGAGTGAAGGGTGTGTCTGCCAAGCCCTTCATTGAGACCCTGCCATCCATTGATGCATTGCACTGTGACATTGGGAATGCTGCAGAGTTCTACAAGATCTTTCAGCTGGAGATAGGGGAGGTCTACAAGAAACCAGATGCCTCCAAAGAGGAGAGAAAACGGTGGCAGTCGACTCTCGACAAGCATTTGAGGAAGAAGATGAACTTGAAGCCTATCATGAGAATGAATGGAAACTTTGCACGGAAGCTGATGGCACATGAYACAGYTGAAGCYGTCTGTGA
>TJD_386
AACCTGGARCGCTATGAGATGTGGCGGTCCAACTCGCACCATGAGTCAGCCGATGATCTGCGGGAYCGAGTGAAGGGTGTGTCTGCCAAGCCCTTCATTGAGACCCTGCCATCCATTGATGCATTGCACTGTGACATTGGGAATGCTGCAGAGTTCTACAAGATCTTTCAGCTGGAGATAGGGGAGGTCTACAAGAAACCAGATGCCTCCAAAGAGGAGAGAAAACGGTGGCAGTCGACTCTCGACAAGCATTTGAGGAAGAAGATGAACTTGAAGCCTATCATGAGAATGAATGGAAACTTTGCACGGAAGCTGATGGCACATGAYACAGYTGAAGCYGTCTGTGA
>TJD_387
AACCTGGARCGCTATGAGATGTGGCGGTCCAACTCGCACCATGAGTCAGCCGATGATCTGCGGGACCGAGTGAAGGGTGTGTCTGCCAAGCCCTTCATTGAGACCCTGCCATCCATTGATGCATTGCACTGTGACATTGGGAATGCTGCAGAGTTCTACAAGATCTTTCAGCTGGAGATAGGGGAGGTCTACAAGAAACCAGATGCCTCCAAAGAGGAGAGAAAACGGTGGCAGTCGACTCTCGACAAGCATTTGAGGAAGAAGATGAACTTGAAGCCTATCATGAGAATGAATGGAAACTTTGCACGGAAGCTGATGGCACATGATACAGTTGAAGCTGTCTGTGA
>TJD_388
AACCTGGARCGCTATGAGATGTGGCGGTCCAACTCGCACCATGAGTCAGCCGATGATCTGCGGGACCGAGTGAAGGGTGTGTCTGCCAAGCCCTTCATTGAGACCCTGCCATCCATTGATGCATTGCACTGTGACATTGGGAATGCTGCAGAGTTCTACAAGATCTTTCAGCTGGAGATAGGGGAGGTCTACAAGAAACCAGATGCCTCCAAAGAGGAGAGAAAACGGTGGCAGTCGACTCTCGACAAGCATTTGAGGAAGAAGATGAACTTGAAGCCTATCATGAGAATGAATGGAAACTTTGCACGGAAGCTGATGGCACATGATACAGTTGAAGCTGTCTGTGA
>TJD_389
AACCTGGAGCGCTATGAGATGTGGCGGTCCAACTCGCACCATGAGTCAGCCGATGATCTGCGGGACCGAGTGAAGGGTGTGTCTGCCAAGCCCTTCATTGAGACCCTGCCATCCATTGATGCATTGCACTGTGACATTGGGAATGCTGCAGAGTTCTACAAGATCTTTCAGCTGGAGATAGGGGAGGTCTACAAGAAACCAGATGCCTCCAAAGAGGAGAGAAAACGGTGGCAGTCGACTCTCGACAAGCATTTGAGGAAGAAGATGAACTTGAAGCCTATCATGAGAATGAATGGAAACTTTGCACGGAAGCTGATGGCACATGATACAGTTGAAGCTGTCTGTGA
>TJD_390
AACCTGGARCGCTATGAGATGTGGCGGTCCAACTCGCACCATGAGTCAGCCGATGATCTGCGGGAYCGAGTGAAGGGTGTGTCTGCCAAGCCCTTCATTGAGACCCTGCCATCCATTGATGCATTGCACTGTGACATTGGGAATGCTGCAGAGTTCTACAAGATCTTTCAGCTGGAGATAGGGGAGGTCTACAAGAAACCAGATGCCTCCAAAGAGGAGAGAAAACGGTGGCAGTCGACTCTCGACAAGCATTTGAGGAAGAAGATGAACTTGAAGCCTATCATGAGAATGAATGGAAACTTTGCACGGAAGCTGATGGCACATGAYACAGYTGAAGCYGTCTGTGA
>TJD_391
AACCTGGARCGCTATGAGATGTGGCGGTCCAACTCGCACCATGAGTCAGCCGATGATCTGCGGGACCGAGTGAAGGGTGTGTCTGCCAAGCCCTTCATTGAGACCCTGCCATCCATTGATGCATTGCACTGTGACATTGGGAATGCTGCAGAGTTCTACAAGATCTTTCAGCTGGAGATAGGGGAGGTCTACAAGAAACCAGATGCCTCCAAAGAGGAGAGAAAACGGTGGCAGTCGACTCTCGACAAGCATTTGAGGAAGAAGATGAACTTGAAGCCTATCATGAGAATGAATGGAAACTTTGCACGGAAGCTGATGGCACATGATACAGTTGAAGCTGTCTGTGA
>TJD_392
AACCTGGAGCGCTATGAGATGTGGCGGTCCAACTCGCACCATGAGTCAGCCGATGATCTGCGGGACCGAGTGAAGGGTGTGTCTGCCAAGCCCTTCATTGAGACCCTGCCATCCATTGATGCATTGCACTGTGACATTGGGAATGCTGCAGAGTTCTACAAGATCTTTCAGCTGGAGATAGGGGAGGTCTACAAGAAACCAGATGCCTCCAAAGAGGAGAGAAAACGGTGGCAGTCGACTCTCGACAAGCATTTGAGGAAGAAGATGAACTTGAAGCCTATCATGAGAATGAATGGAAACTTTGCACGGAAGCTGATGGCACATGACACAGCTGAAGCCGTCTGTGA
>TJD_393
AACCTGGAGCGCTATGAGATGTGGCGGTCCAACTCGCACCATGAGTCAGCCGATGATCTGCGGGACCGAGTGAAGGGTGTGTCTGCCAAGCCCTTCATTGAGACCCTGCCATCCATTGATGCATTGCACTGTGACATTGGGAATGCTGCAGAGTTCTACAAGATCTTTCAGCTGGAGATAGGGGAGGTCTACAAGAAACCAGATGCCTCCAAAGAKGAGAGAAAACGGTGGCAGTCGACTCTCGACAAGCATTTGAGGAAGAAGATGAACTTGAAGCCTATCATGAGAATGAATGGAAACTTTGCACGGAAGCTGATGGCACATGATACAGTTGAAGCTGTCTGTGA
>TJD_394
AACCTGGAGCGCTATGAGATGTGGCGGTCCAACTCGCACCATGAGTCAGCCGATGATCTGCGGGATCGAGTGAAGGGTGTGTCTGCCAAGCCCTTCATTGAGACCCTGCCATCCATTGATGCATTGCACTGTGACATTGGGAATGCTGCAGAGTTCTACAAGATCTTTCAGCTGGAGATAGGGGAGGTCTACAAGAAACCAGATGCCTCCAAAGAGGAGAGAAAACGGTGGCAGTCGACTCTCGACAAGCATTTGAGGAAGAAGATGAACTTGAAGCCTATCATGAGAATGAATGGAAACTTTGCACGGAAGCTGATGGCACATGACACAGCTGAAGCCGTCTGTGA
>TJD_395
AACCTGGAGCGCTATGAGATGTGGCGGTCCAACTCGCACCATGAGTCAGCCGATGATCTGCGGGACCGAGTGAAGGGTGTGTCTGCCAAGCCCTTCATTGAGACCCTGCCATCCATTGATGCATTGCACTGTGACATTGGSAATGCTGCAGAGTTCTACAAGATCTTTCAGCTGGAGATAGGGGAGGTCTACAAGAAACCAGATGCCTCCAAAGAGGAGAGAAAACGGTGGCAGTCGACTCTCGACAAGCATTTGAGGAAGAAGATGAACTTGAAGCCTATCATGAGAATGAATGGAAACTTTGCACGGAAGCTGATGGCACATGACACAGCTGAAGCCGTCTGTGA
>TJD_396
AACCTGGARCGCTATGAGATGTGGCGGTCCAACTCGCACCATGAGTCAGCCGATGATCTGCGGGACCGAGTGAAGGGTGTGTCTGCCAAGCCCTTCATTGAGACCCTGCCATCCATTGATGCATTGCACTGTGACATTGGGAATGCTGCAGAGTTCTACAAGATCTTTCAGCTGGAGATAGGGGAGGTCTACAAGAAACCAGATGCCTCCAAAGAGGAGAGAAAACGGTGGCAGTCGACTCTCGACAAGCATTTGAGGAAGAAGATGAACTTGAAGCCTATCATGAGAATGAATGGAAACTTTGCACGGAAGCTGATGGCACATGATACAGTTGAAGCTGTCTGTGA
>TJD_397
AACCTGGAGCGCTATGAGATGTGGCGGTCCAACTCGCACCATGAGTCAGCCGATGATCTGCGGGACCGAGTGAAGGGTGTGTCTGCCAAGCCCTTCATTGAGACCCTGCCATCCATTGATGCATTGCACTGTGACATTGGGAATGCTGCAGAGTTCTACAAGATCTTTCAGCTGGAGATAGGGGAGGTCTACAAGAAACCAGATGCCTCCAAAGAGGAGAGAAAACGGTGGCAGTCGACTCTCGACAAGCATTTGAGGAAGAAGATGAACTTGAAGCCTATCATGAGAATGAATGGAAACTTTGCACGGAAGCTGATGGCACATGATACAGTTGAAGCTGTCTGTGA
>TJD_398
AACCTGGAGCGCTATGAGATGTGGCGGTCCAACTCGCACCATGAGTCAGCCGATGATCTGCGGGACCGAGTGAAGGGTGTGTCTGCCAAGCCCTTCATTGAGACCCTGCCATCCATTGATGCATTGCACTGTGACATTGGGAATGCTGCAGAGTTCTACAAGATCTTTCAGCTGGAGATAGGGGAGGTCTACAAGAAACCAGATGCCTCCAAAGAGGAGAGAAAACGGTGGCAGTCGACTCTCGACAAGCATTTGAGGAAGAAGATGAACTTGAAGCCTATCATGAGAATGAATGGAAACTTTGCACGGAAGCTGATGGCACATGATACAGTTGAAGCTGTCTGTGA
>TJD_399
AACCTGGAGCGCTATGAGATGTGGCGGTCCAACTCGCACCATGAGTCAGCCGATGATCTGCGGGACCGAGTGAAGGGTGTGTCTGCCAAGCCCTTCATTGAGACCCTGCCATCCATTGATGCATTGCACTGTGACATTGGGAATGCTGCAGAGTTCTACAAGATCTTTCAGCTGGAGATAGGGGAGGTCTACAAGAAACCAGATGCCTCCAAAGAGGAGAGAAAACGGTGGCAGTCGACTCTCGACAAGCATTTGAGGAAGAAGATGAACTTGAAGCCTATCATGAGAATGAATGGAAACTTTGCACGGAAGCTGATGGCACATGACACAGCTGAAGCCGTCTGTGA
>TJD_400
AACCTGGARCGCTATGAGATGTGGCGGTCCAACTCGCACCATGAGTCAGCCGATGATCTGCGGGACCGAGTGAAGGGTGTGTCTGCCAAGCCCTTCATTGAGACCCTGCCATCCATTGATGCATTGCACTGTGACATTGGGAATGCTGCAGAGTTCTACAAGATCTTTCAGCTGGAGATAGGGGAGGTCTACAAGAAACCAGATGCCTCCAAAGAGGAGAGAAAACGGTGGCAGTCGACTCTCGACAAGCATTTGAGGAAGAAGATGAACTTGAAGCCTATCATGAGAATGAATGGAAACTTTGCACGGAAGCTGATGGCACATGAYACAGYTGAAGCYGTCTGTGA
>TJD_401
AACCTGGAGCGCTATGAGATGTGGCGGTCCAACTCGCACCATGAGTCAGCCGATGATCTGCGGGACCGAGTGAAGGGTGTGTCTGCCAAGCCCTTCATTGAGACCCTGCCATCCATTGATGCATTGCACTGTGACATTGGGAATGCTGCAGAGTTCTACAAGATCTTTCAGCTGGAGATAGGGGAGGTCTACAAGAAACCAGATGCCTCCAAAGAGGAGAGAAAACGGTGGCAGTCGACTCTCGACAAGCATTTGAGGAAGAAGATGAACTTGAAGCCTATCATGAGAATGAATGGAAACTTTGCACGGAAGCTGATGGCACATGATACAGTTGAAGCTGTCTGTGA
>TJD_402
AACCTGGAGCGCTATGAGATGTGGCGGTCCAACTCGCACCATGAGTCAGCCGATGATCTGCGGGACCGAGTGAAGGGTGTGTCTGCCAAGCCCTTCATTGAGACCCTGCCATCCATTGATGCATTGCACTGTGACATTGGGAATGCTGCAGAGTTCTACAAGATCTTTCAGCTGGAGATAGGGGAGGTCTACAAGAAACCAGATGCCTCCAAAGAGGAGAGAAAACGGTGGCAGTCGACTCTCGACAAGCATTTGAGGAAGAAGATGAACTTGAAGCCTATCATGAGAATGAATGGAAACTTTGCACGGAAGCTGATGGCACATGATACAGTTGAAGCTGTCTGTGA
>TJD_403
AACCTGGARCGCTATGAGATGTGGCGGTCCAACTCGCACCATGAGTCAGCCGATGATCTGCGGGACCGAGTGAAGGGTGTGTCTGCCAAGCCCTTCATTGAGACCCTGCCATCCATTGATGCATTGCACTGTGACATTGGGAATGCTGCAGAGTTCTACAAGATCTTTCAGCTGGAGATAGGGGAGGTCTACAAGAAACCAGATGCCTCCAAAGAGGAGAGAAAACGGTGGCAGTCGACTCTCGACAAGCATTTGAGGAAGAAGATGAACTTGAAGCCTATCATGAGAATGAATGGAAACTTTGCACGGAAGCTGATGGCACATGAYACAGYTGAAGCYGTCTGTGA
>TJD_404
AACCTGGAGCGCTATGAGATGTGGCGGTCCAACTCGCACCATGAGTCAGCCGATGATCTGCGGGACCGAGTGAAGGGTGTGTCTGCCAAGCCCTTCATTGAGACCCTGCCATCCATTGATGCATTGCACTGWGACATTGGGAATGCTGCAGAGTTCTACAAGATCTTTCAGCTGGAGATAGGGGAGGTCTACAAGAAACCAGATGCCTCCAAAGAGGAGAGAAAACGGTGGCAGTCGACTCTCGACAAGCATTTGAGGAAGAAGATGAACTTGAAGCCTATCATGAGAATGAATGGAAACTTTGCACGGAAGCTGATGGCACATGATACAGTTGAAGCTGTCTGTGA
>TJD_405
AACCTGGAGCGCTATGAGATGTGGCGGTCCAACTCGCACCATGAGTCAGCCGATGATCTGCGGGACCGAGTGAAGGGTGTGTCTGCCAAGCCCTTCATTGAGACCCTGCCATCCATTGATGCATTGCACTGTGACATTGGGAATGCTGCAGAGTTCTACAAGATCTTTCAGCTGGAGATAGGGGAGGTCTACAAGAAACCAGATGCCTCCAAAGAGGAGAGAAAACGGTGGCAGTCGACTCTCGACAAGCATTTGAGGAAGAAGATGAACTTGAAGCCTATCATGAGAATGAATGGAAACTTTGCACGGAAGCTGATGGCACATGATACAGTTGAAGCTGTCTGTGA
>TJD_406
AACCTGGAGCGCTATGAGATGTGGCGGTCCAACTCGCACCATGAGTCAGCCGATGATCTGCGGGACCGAGTGAAGGGTGTGTCTGCCAAGCCCTTCATTGAGACCCTGCCATCCATTGATGCATTGCACTGTGACATTGGGAATGCTGCAGAGTTCTACAAGATCTTTCAGCTGGAGATAGGGGAGGTCTACAAGAAACCAGATGCCTCCAAAGAGGAGAGAAAACGGTGGCAGTCGACTCTCGACAAGCATTTGAGGAAGAAGATGAACTTGAAGCCTATCATGAGAATGAATGGAAACTTTGCACGGAAGCTGATGGCACATGATACAGTTGAAGCTGTCTGTGA
>TJD_407
AACCTGGARCGCTATGAGATGTGGCGGTCCAACTCGCACCATGAGTCAGCCGATGATCTGCGGGACCGAGTGAAGGGTGTGTCTGCCAAGCCCTTCATTGAGACCCTGCCATCCATTGATGCATTGCACTGTGACATTGGGAATGCTGCAGAGTTCTACAAGATCTTTCAGCTGGAGATAGGGGAGGTCTACAAGAAACCAGATGCCTCCAAAGAGGAGAGAAAACGGTGGCAGTCGACTCTCGACAAGCATTTGAGGAAGAAGATGAACTTGAAGCCTATCATGAGAATGAATGGAAACTTTGCACGGAAGCTGATGGCACATGATACAGTTGAAGCTGTCTGTGA
>TJD_408
AACCTGGAGCGCTATGAGATGTGGCGGTCCAACTCGCACCATGAGTCAGCCGATGATCTGCGGGACCGAGTGAAGGGTGTGTCTGCCAAGCCCTTCATTGAGACCCTGCCATCCATTGATGCATTGCACTGTGACATTGGGAATGCTGCAGAGTTCTACAAGATCTTTCAGCTGGAGATAGGGGAGGTCTACAAGAAACCAGATGCCTCCAAAGAGGAGAGAAAACGGTGGCAGTCGACTCTCGACAAGCATTTGAGGAAGAAGATGAACTTGAAGCCTATCATGAGAATGAATGGAAACTTTGCACGGAAGCTGATGGCACATGACACAGCTGAAGCCGTCTGTGA
>TJD_409
AACCTGGAGCGCTATGAGATGTGGCGGTCCAACTCGCACCATGAGTCAGCCGATGATCTGCGGGACCGAGTGAAGGGTGTGTCTGCCAAGCCCTTCATTGAGACCCTGCCATCCATTGATGCATTGCACTGTGACATTGGGAATGCTGCAGAGTTCTACAAGATCTTTCAGCTGGAGATAGGGGAGGTCTACAAGAAACCAGATGCCTCCAAAGAGGAGAGAAAACGGTGGCAGTCGACTCTCGACAAGCATTTGAGGAAGAAGATGAACTTGAAGCCTATCATGAGAATGAATGGAAACTTTGCACGGAAGCTGATGGCACATGAYACAGYTGAAGCYGTCTGTGA
>TJD_410
AACCTGGAGCGCTATGAGATGTGGCGGTCCAACTCGCACCATGAGTCAGCCGATGATCTGCGGGACCGAGTGAAGGGTGTGTCTGCCAAGCCCTTCATTGAGACCCTGCCATCCATTGATGCATTGCACTGTGACATTGGGAATGCTGCAGAGTTCTACAAGATCTTTCAGCTGGAGATAGGGGAGGTCTACAAGAAACCAGATGCCTCCAAAGAGGAGAGAAAACGGTGGCAGTCGACTCTCGACAAGCATTTGAGGAAGAAGATGAACTTGAAGCCTATCATGAGAATGAATGGAAACTTTGCACGGAAGCTGATGGCACATGATACAGTTGAAGCTGTCTGTGA
>TJD_411
AACCTGGAGCGCTATGAGATGTGGCGGTCCAACTCGCACCATGAGTCAGCCGATGATCTGCGGGACCGAGTGAAGGGTGTGTCTGCCAAGCCCTTCATTGAGACCCTGCCATCCATTGATGCATTGCACTGTGACATTGGSAATGCTGCAGAGTTCTACAAGATCTTTCAGCTGGAGATAGGGGAGGTCTACAAGAAACCAGATGCCTCCAAAGAGGAGAGAAAACGGTGGCAGTCGACTCTCGACAAGCATTTGAGGAAGAAGATGAACTTGAAGCCTATCATGAGAATGAATGGAAACTTTGCACGGAAGCTGATGGCACATGACACAGCTGAAGCCGTCTGTGA
>TJD_412
AACCTGGAGCGCTATGAGATGTGGCGGTCCAACTCGCACCATGAGTCAGCCGATGATCTGCGGGACCGAGTGAAGGGTGTGTCTGCCAAGCCCTTCATTGAGACCCTGCCATCCATTGATGCATTGCACTGTGACATTGGSAATGCTGCAGAGTTCTACAAGATCTTTCAGCTGGAGATAGGGGAGGTCTACAAGAAACCAGATGCCTCCAAAGAGGAGAGAAAACGGTGGCAGTCGACTCTCGACAAGCATTTGAGGAAGAAGATGAACTTGAAGCCTATCATGAGAATGAATGGAAACTTTGCACGGAAGCTGATGGCACATGACACAGCTGAAGCCGTCTGTGA
>TJD_413
AACCTGGAGCGCTATGAGATGTGGCGGTCCAACTCGCACCATGAGTCAGCCGATGATCTGCGGGAYCGAGTGAAGGGTGTGTCTGCCAAGCCCTTCATTGAGACCCTGCCATCCATTGATGCATTGCACTGTGACATTGGSAATGCTGCAGAGTTCTACAAGATCTTTCAGCTGGAGATAGGGGAGGTCTACAAGAAACCAGATGCCTCCAAAGAGGAGAGAAAACGGTGGCAGTCGACTCTCGACAAGCATTTGAGGAAGAAGATGAACTTGAAGCCTATCATGAGAATGAATGGAAACTTTGCACGGAAGCTGATGGCACATGACACAGCTGAAGCCGTCTGTGA
>TJD_414
AACCTGGAGCGCTATGAGATGTGGCGGTCCAACTCGCACCATGAGTCAGCCGATGATCTGCGGGACCGAGTGAAGGGTGTGTCTGCCAAGCCCTTCATTGAGACCCTGCCATCCATTGATGCATTGCACTGTGACATTGGSAATGCTGCAGAGTTCTACAAGATCTTTCAGCTGGAGATAGGGGAGGTCTACAAGAAACCAGATGCCTCCAAAGAGGAGAGAAAACGGTGGCAGTCGACTCTCGACAAGCATTTGAGGAAGAAGATGAACTTGAAGCCTATCATGAGAATGAATGGAAACTTTGCACGGAAGCTGATGGCACATGACACAGCTGAAGCCGTCTGTGA
>TJD_415
AACCTGGAGCGCTATGAGATGTGGCGGTCCAACTCGCACCATGAGTCAGCCGATGATCTGCGGGATCGAGTGAAGGGTGTGTCTGCCAAGCCCTTCATTGAGACCCTGCCATCCATTGATGCATTGCACTGTGACATTGGGAATGCTGCAGAGTTCTACAAGATCTTTCAGCTGGAGATAGGGGAGGTCTACAAGAAACCAGATGCCTCCAAAGAGGAGAGAAAACGGTGGCAGTCGACTCTCGACAAGCATTTGAGGAAGAAGATGAACTTGAAGCCTATCATGAGAATGAATGGAAACTTTGCACGGAAGCTGATGGCACATGACACAGCTGAAGCCGTCTGTGA
>TJD_416
AACCTGGARCGCTATGAGATGTGGCGGTCCAACTCGCACCATGAGTCAGCCGATGATCTGCGGGACCGAGTGAAGGGTGTGTCTGCCAAGCCCTTCATTGAGACCCTGCCATCCATTGATGCATTGCACTGTGACATTGGGAATGCTGCAGAGTTCTACAAGATCTTTCAGCTGGAGATAGGGGAGGTCTACAAGAAACCAGATGCCTCCAAAGAGGAGAGAAAACGGTGGCAGTCGACTCTCGACAAGCATTTGAGGAAGAAGATGAACTTGAAGCCTATCATGAGAATGAATGGAAACTTTGCACGGAAGCTGATGGCACATGATACAGTTGAAGCTGTCTGTGA
>TJD_417
AACCTGGARCGCTATGAGATGTGGCGGTCCAACTCGCACCATGAGTCAGCCGATGATCTGCGGGACCGAGTGAAGGGTGTGTCTGCCAAGCCCTTCATTGAGACCCTGCCATCCATTGATGCATTGCACTGTGACATTGGGAATGCTGCAGAGTTCTACAAGATCTTTCAGCTGGAGATAGGGGAGGTCTACAAGAAACCAGATGCCTCCAAAGAGGAGAGAAAACGGTGGCAGTCGACTCTCGACAAGCATTTGAGGAAGAAGATGAACTTGAAGCCTATCATGAGAATGAATGGAAACTTTGCACGGAAGCTGATGGCACATGATACAGTTGAAGCTGTCTGTGA
>TJD_418
AACCTGGAGCGCTATGAGATGTGGCGGTCCAACTCGCACCATGAGTCAGCCGATGATCTGCGGGACCGAGTGAAGGGTGTGTCTGCCAAGCCCTTCATTGAGACCCTGCCATCCATTGATGCATTGCACTGTGACATTGGGAATGCTGCAGAGTTCTACAAGATCTTTCAGCTGGAGATAGGGGAGGTCTACAAGAAACCAGATGCCTCCAAAGAGGAGAGAAAACGGTGGCAGTCGACTCTCGACAAGCATTTGAGGAAGAAGATGAACTTGAAGCCTATCATGAGAATGAATGGAAACTTTGCACGGAAGCTGATGGCACATGATACAGTTGAAGCTGTCTGTGA
>TJD_419
AACCTGGAGCGCTATGAGATGTGGCGGTCCAACTCGCACCATGAGTCAGCCGATGATCTGCGGGACCGAGTGAAGGGTGTGTCTGCCAAGCCCTTCATTGAGACCCTGCCATCCATTGATGCATTGCACTGTGACATTGGGAATGCTGCAGAGTTCTACAAGATCTTTCAGCTGGAGATAGGGGAGGTCTACAAGAAACCAGATGCCTCCAAAGAKGAGAGAAAACGGTGGCAGTCGACTCTCGACAAGCATTTGAGGAAGAAGATGAACTTGAAGCCTATCATGAGAATGAATGGAAACTTTGCACGGAAGCTGATGGCACATGATACAGTTGAAGCTGTCTGTGA
>TJD_420
AACCTGGAGCGCTATGAGATGTGGCGGTCCAACTCGCACCATGAGTCAGCCGATGATCTGCGGGATCGAGTGAAGGGTGTGTCTGCCAAGCCCTTCATTGAGACCCTGCCATCCATTGATGCATTGCACTGTGACATTGGSAATGCTGCAGAGTTCTACAAGATCTTTCAGCTGGAGATAGGGGAGGTCTACAAGAAACCAGATGCCTCCAAAGAGGAGAGAAAACGGTGGCAGTCGACTCTCGACAAGCATTTGAGGAAGAAGATGAACTTGAAGCCTATCATGAGAATGAATGGAAACTTTGCACGGAAGCTGATGGCACATGAYACAGCTGAAGCCGTCTGTGA
>TJD_421
AACCTGGARCGCTATGAGATGTGGCGGTCCAACTCGCACCATGAGTCAGCCGATGATCTGCGGGACCGAGTGAAGGGTGTGTCTGCCAAGCCCTTCATTGAGACCCTGCCATCCATTGATGCATTGCACTGTGACATTGGGAATGCTGCAGAGTTCTACAAGATCTTTCAGCTGGAGATAGGGGAGGTCTACAAGAAACCAGATGCCTCCAAAGAGGAGAGAAAACGGTGGCAGTCGACTCTCGACAAGCATTTGAGGAAGAAGATGAACTTGAAGCCTATCATGAGAATGAATGGAAACTTTGCACGGAAGCTGATGGCACATGATACAGTTGAAGCTGTCTGTGA
>TJD_476
AACCTGGAGCGCTATGAGATGTGGCGGTCCAACTCGCACCATGAGTCAGCCGATGATCTGCGGGACCGAGTGAAGGGTGTGTCTGCCAAGCCCTTCATTGAGACCCTGCCATCCATTGATGCATTGCACTGTGACATTGGSAATGCTGCAGAGTTCTACAAGATCTTTCAGCTGGAGATAGGGGAGGTCTACAAGAAACCAGATGCCTCCAAAGAGGAGAGAAAACGGTGGCAGTCGACTCTCGACAAGCATTTGAGGAAGAAGATGAACTTGAAGCCTATCATGAGAATGAATGGAAACTTTGCACGGAAGCTGATGGCACATGAYACAGCTGAAGCCGTCTGTGA
>TJD_477
AACCTGGARCGCTATGAGATGTGGCGGTCCAACTCGCACCATGAGTCAGCCGATGATCTGCGGGACCGAGTGAAGGGTGTGTCTGCCAAGCCCTTCATTGAGACCCTGCCATCCATTGATGCATTGCACTGTGACATTGGSAATGCTGCAGAGTTCTACAAGATCTTTCAGCTGGAGATAGGGGAGGTCTACAAGAAACCAGATGCCTCCAAAGAGGAGAGAAAACGGTGGCAGTCGACTCTCGACAAGCATTTGAGGAAGAAGATGAACTTGAAGCCTATCATGAGAATGAATGGAAACTTTGCACGGAAGCTGATGGCACATGATACAGTTGAAGCTGTCTGTGA
>TJD_478
AACCTGGAGCGCTATGAGATGTGGCGGTCCAACTCGCACCATGAGTCAGCCGATGATCTGCGGGACCGAGTGAAGGGTGTGTCTGCCAAGCCCTTCATTGAGACCCTGCCATCCATTGATGCATTGCACTGTGACATTGGSAATGCTGCAGAGTTCTACAAGATCTTTCAGCTGGAGATAGGGGAGGTCTACAAGAAACCAGATGCCTCCAAAGAGGAGAGAAAACGGTGGCAGTCGACTCTCGACAAGCATTTGAGGAAGAAGATGAACTTGAAGCCTATCATGAGAATGAATGGAAACTTTGCACGGAAGCTGATGGCACATGAYACAGYTGAAGCYGTCTGTGA
>TJD_479
AACCTGGAGCGCTATGAGATGTGGCGGTCCAACTCGCACCATGAGTCAGCCGATGATCTGCGGGATCGAGTGAAGGGTGTGTCTGCCAAGCCCTTCATTGAGACCCTGCCATCCATTGATGCATTGCACTGTGACATTGGSAATGCTGCAGAGTTCTACAAGATCTTTCAGCTGGAGATAGGGGAGGTCTACAAGAAACCAGATGCCTCCAAAGAGGAGAGAAAACGGTGGCAGTCGACTCTCGACAAGCATTTGAGGAAGAAGATGAACTTGAAGCCTATCATGAGAATGAATGGAAACTTTGCACGGAAGCTGATGGCACATGAYACAGCTGAAGCCGTCTGTGA
>TJD_480
AACCTGGAACGCTATGAGATGTGGCGGTCCAACTCGCACCATGAGTCAGCCGATGATCTGCGGGACCGAGTGAAGGGTGTGTCTGCCAAGCCCTTCATTGAGACCCTGCCATCCATTGATGCATTGCACTGTGACATTGGRAATGCTGCWGAGTTCTACAAGATCTTTCAGCTGGAGATAGGGGAGGTCTACAAGAAACCAGATGCCTCCAAAGAGGAGAGAAAACGGTGGCAGTCGACTCTCGACAAGCATTTGAGGAAGAAGATGAACTTGAAGCCTATCATGAGAATGAATGGAAACTTTGCACGGAAGCTGATGGCACATGATACAGTTGAAGCTGTCTGTGA
>TJD_481
AACCTGGAGCGCTATGAGATGTGGCGGTCCAACTCGCACCATGAGTCAGCCGATGATCTGCGGGACCGAGTGAAGGGTGTGTCTGCCAAGCCCTTCATTGAGACCCTGCCATCCATTGATGCATTGCACTGTGACATTGGSAATGCTGCAGAGTTCTACAAGATCTTTCAGCTGGAGATAGGGGAGGTCTACAAGAAACCAGATGCCTCCAAAGAGGAGAGAAAACGGTGGCAGTCGACTCTCGACAAGCATTTGAGGAAGAAGATGAACTTGAAGCCTATCATGAGAATGAATGGAAACTTTGCACGGAAGCTGATGGCACATGAYACAGCTGAAGCCGTCTGTGA
>TJD_482
AACCTGGAGCGCTATGAGATGTGGCGGTCCAACTCGCACCATGAGTCAGCCGATGATCTGCGGGACCGAGTGAAGGGTGTGTCTGCCAAGCCCTTCATTGAGACCCTGCCATCCATTGATGCATTGCACTGTGACATTGGGAATGCTGCAGAGTTCTACAAGATCTTTCAGCTGGAGATAGGGGAGGTCTACAAGAAACCAGATGCCTCCAAAGAGGAGAGAAAACGGTGGCAGTCGACTCTCGACAAGCATTTGAGGAAGAAGATGAACTTGAAGCCTATCATGAGAATGAATGGAAACTTTGCACGGAAGCTGATGGCACATGAYACAGCTGAAGCCGTCTGTGA
>TJD_483
AACCTGGAACGCTATGAGATGTGGCGGTCCAACTCGCACCATGAGTCAGCCGATGATCTGCGGGACCGAGTGAAGGGTGTGTCTGCCAAGCCCTTCATTGAGACCCTGCCATCCATTGATGCATTGCACTGTGACATTGGSAATGCTGCWGAGTTCTACAAGATCTTTCAGCTGGAGATAGGGGAGGTCTACAAGAAACCAGATGCCTCCAAAGAGGAGAGAAAACGGTGGCAGTCGACTCTCGACAAGCATTTGAGGAAGAAGATGAACTTGAAGCCTATCATGAGAATGAATGGAAACTTTGCACGGAAGCTGATGGCACATGATACAGTTGAAGCTGTCTGTGA
>TJD_484
AACCTGGARCGCTATGAGATGTGGCGGTCCAACTCGCACCATGAGTCAGCCGATGATCTGCGGGACCGAGTGAAGGGTGTGTCTGCCAAGCCCTTCATTGAGACCCTGCCATCCATTGATGCATTGCACTGTGACATTGGSAATGCTGCAGAGTTCTACAAGATCTTTCAGCTGGAGATAGGGGAGGTCTACAAGAAACCAGATGCCTCCAAAGAKGAGAGAAAACGGTGGCAGTCGACTCTCGACAAGCATTTGAGGAAGAAGATGAACTTGAAGCCTATCATGAGAATGAATGGAAACTTTGCACGGAAGCTGATGGCACATGATACAGTTGAAGCTGTCTGTGA
>TJD_485
AACCTGGARCGCTATGAGATGTGGCGGTCCAACTCGCACCATGAGTCAGCCGATGATCTGCGGGACCGAGTGAAGGGTGTGTCTGCCAAGCCCTTCATTGAGACCCTGCCATCCATTGATGCATTGCACTGTGACATTGGGAATGCTGCAGAGTTCTACAAGATCTTTCAGCTGGAGATAGGGGAGGTCTACAAGAAACCAGATGCCTCCAAAGAGGAGAGAAAACGGTGGCAGTCGACTCTCGACAAGCATTTGAGGAAGAAGATGAACTTGAAGCCTATCATGAGAATGAATGGAAACTTTGCACGGAAGCTGATGGCACATGATACAGTTGAAGCTGTCTGTGA
>TJD_486
AACCTGGARCGCTATGAGATGTGGCGGTCCAACTCGCACCATGAGTCAGCCGATGATCTGCGGGAYCGAGTGAAGGGTGTGTCTGCCAAGCCCTTCATTGAGACCCTGCCATCCATTGATGCATTGCACTGTGACATTGGGAATGCTGCAGAGTTCTACAAGATCTTTCAGCTGGAGATAGGGGAGGTCTACAAGAAACCAGATGCCTCCAAAGAGGAGAGAAAACGGTGGCAGTCGACTCTCGACAAGCATTTGAGGAAGAAGATGAACTTGAAGCCTATCATGAGAATGAATGGAAACTTTGCACGGAAGCTGATGGCACATGATACAGYTGAAGCYGTCTGTGA
>TJD_487
AACCTGGARCGCTATGAGATGTGGCGGTCCAACTCGCACCATGAGTCAGCCGATGATCTGCGGGACCGAGTGAAGGGTGTGTCTGCCAAGCCCTTCATTGAGACCCTGCCATCCATTGATGCATTGCACTGTGACATTGGGAATGCTGCAGAGTTCTACAAGATCTTTCAGCTGGAGATAGGGGAGGTCTACAAGAAACCAGATGCCTCCAAAGAGGAGAGAAAACGGTGGCAGTCGACTCTCGACAAGCATTTGAGGAAGAAGATGAACTTGAAGCCTATCATGAGAATGAATGGAAACTTTGCACGGAAGCTGATGGCACATGATACAGTTGAAGCTGTCTGTGA
>TJD_488
AACCTGGAGCGCTATGAGATGTGGCGGTCCAACTCGCACCATGAGTCAGCCGATGATCTGCGGGACCGAGTGAAGGGTGTGTCTGCCAAGCCCTTCATTGAGACCCTGCCATCCATTGATGCATTGCACTGTGACATTGGGAATGCTGCAGAGTTCTACAAGATCTTTCAGCTGGAGATAGGGGAGGTCTACAAGAAACCAGATGCCTCCAAAGAGGAGAGAAAACGGTGGCAGTCGACTCTCGACAAGCATTTGAGGAAGAAGATGAACTTGAAGCCTATCATGAGAATGAATGGAAACTTTGCACGGAAGCTGATGGCACATGATACAGTTGAAGCTGTCTGTGA
>TJD_489
AACCTGGAGCGCTATGAGATGTGGCGGTCCAACTCGCACCATGAGTCAGCCGATGATCTGCGGGACCGAGTGAAGGGTGTGTCTGCCAAGCCCTTCATTGAGACCCTGCCATCCATTGATGCATTGCACTGTGACATTGGGAATGCTGCAGAGTTCTACAAGATCTTTCAGCTGGAGATAGGGGAGGTCTACAAGAAACCAGATGCCTCCAAAGAGGAGAGAAAACGGTGGCAGTCGACTCTCGACAAGCATTTGAGGAAGAAGATGAACTTGAAGCCTATCATGAGAATGAATGGAAACTTTGCACGGAAGCTGATGGCACATGATACAGTTGAAGCTGTCTGTGA
>TJD_490
AACCTGGAGCGCTATGAGATGTGGCGGTCCAACTCGCACCATGAGTCAGCCGATGATCTGCGGGACCGAGTGAAGGGTGTGTCTGCCAAGCCCTTCATTGAGACCCTGCCATCCATTGATGCATTGCACTGTGACATTGGGAATGCTGCAGAGTTCTACAAGATCTTTCAGCTGGAGATAGGGGAGGTCTACAAGAAACCAGATGCCTCCAAAGAGGAGAGAAAACGGTGGCAGTCGACTCTCGACAAGCATTTGAGGAAGAAGATGAACTTGAAGCCTATCATGAGAATGAATGGAAACTTTGCACGGAAGCTGATGGCACATGATACAGTTGAAGCTGTCTGTGA
>TJD_491
AACCTGGAGCGCTATGAGATGTGGCGGTCCAACTCGCACCATGAGTCAGCCGATGATCTGCGGGACCGAGTGAAGGGTGTGTCTGCCAAGCCCTTCATTGAGACCCTGCCATCCATTGATGCATTGCACTGTGACATTGGGAATGCTGCAGAGTTCTACAAGATCTTTCAGCTGGAGATAGGGGAGGTCTACAAGAAACCAGATGCCTCCAAAGAKGAGAGAAAACGGTGGCAGTCGACTCTCGACAAGCATTTGAGGAAGAAGATGAACTTGAAGCCTATCATGAGAATGAATGGAAACTTTGCACGGAAGCTGATGGCACATGATACAGTTGAAGCTGTCTGTGA
>TJD_492
AACCTGGAGCGCTATGAGATGTGGCGGTCCAACTCGCACCATGAGTCAGCCGATGATCTGCGGGACCGAGTGAAGGGTGTGTCTGCCAAGCCCTTCATTGAGACCCTGCCATCCATTGATGCATTGCACTGTGACATTGGGAATGCTGCAGAGTTCTACAAGATCTTTCAGCTGGAGATAGGGGAGGTCTACAAGAAACCAGATGCCTCCAAAGAKGAGAGAAAACGGTGGCAGTCGACTCTCGACAAGCATTTGAGGAAGAAGATGAACTTGAAGCCTATCATGAGAATGAATGGAAACTTTGCACGGAAGCTGATGGCACATGATACAGTTGAAGCTGTCTGTGA
>TJD_493
AACCTGGAGCGCTATGAGATGTGGCGGTCCAACTCGCACCATGAGTCAGCCGATGATCTGCGGGACCGAGTGAAGGGTGTGTCTGCCAAGCCCTTCATTGAGACCCTGCCATCCATTGATGCATTGCACTGTGACATTGGGAATGCTGCAGAGTTCTACAAGATCTTTCAGCTGGAGATAGGGGAGGTCTACAAGAAACCAGATGCCTCCAAAGAGGAGAGAAAACGGTGGCAGTCGACTCTCGACAAGCATTTGAGGAAGAAGATGAACTTGAAGCCTATCATGAGAATGAATGGAAACTTTGCACGGAAGCTGATGGCACATGATACAGTTGAAGCTGTCTGTGA
>TJD_494
AACCTGGAGCGCTATGAGATGTGGCGGTCCAACTCGCACCATGAGTCAGCCGATGATCTGCGGGATCGAGTGAAGGGTGTGTCTGCCAAGCCCTTCATTGAGACCCTGCCATCCATTGATGCATTGCACTGTGACATTGGGAATGCTGCAGAGTTCTACAAGATCTTTCAGCTGGAGATAGGGGAGGTCTACAAGAAACCAGATGCCTCCAAAGAGGAGAGAAAACGGTGGCAGTCGACTCTCGACAAGCATTTGAGGAAGAAGATGAACTTGAAGCCTATCATGAGAATGAATGGAAACTTTGCACGGAAGCTGATGGCACATGACACAGCTGAAGCCGTCTGTGA
>TJD_512
AACCTGGARCGCTATGAGATGTGGCGGTCCAACTCGCACCATGAGTCAGCCGATGATCTGCGGGAYCGAGTGAAGGGTGTGTCTGCCAAGCCCTTCATTGAGACCCTGCCATCCATTGATGCATTGCACTGTGACATTGGGAATGCTGCAGAGTTCTACAAGATCTTTCAGCTGGAGATAGGGGAGGTCTACAAGAAACCAGATGCCTCCAAAGAGGAGAGAAAACGGTGGCAGTCGACTCTCGACAAGCATTTGAGGAAGAAGATGAACTTGAAGCCTATCATGAGAATGAATGGAAACTTTGCACGGAAGCTGATGGCACATGAYACAGYTGAAGCYGTCTGTGA
>TJD_513
AACCTGGAGCGCTATGAGATGTGGCGGTCCAACTCGCACCATGAGTCAGCCGATGATCTGCGGGACCGAGTGAAGGGTGTGTCTGCCAAGCCCTTCATTGAGACCCTGCCATCCATTGATGCATTGCACTGTGACATTGGGAATGCTGCAGAGTTCTACAAGATCTTTCAGCTGGAGATAGGGGAGGTCTACAAGAAACCAGATGCCTCCAAAGAGGAGAGAAAACGGTGGCAGTCGACTCTCGACAAGCATTTGAGGAAGAAGATGAACTTGAAGCCTATCATGAGAATGAATGGAAACTTTGCACGGAAGCTGATGGCACATGACACAGCTGAAGCCGTCTGTGA
>TJD_514
AACCTGGAACGCTATGAGATGTGGCGGTCCAACTCGCACCATGAGTCAGCCGATGATCTGCGGGACCGAGTGAAGGGTGTGTCTGCCAAGCCCTTCATTGAGACCCTGCCATCCATTGATGCATTGCACTGTGACATTGGGAATGCTGCAGAGTTCTACAAGATCTTTCAGCTGGAGATAGGGGAGGTCTACAAGAAACCAGATGCCTCCAAAGAGGAGAGAAAACGGTGGCAGTCGACTCTCGACAAGCATTTGAGGAAGAAGATGAACTTGAAGCCTATCATGAGAATGAATGGAAACTTTGCACGGAAGCTGATGGCACATGATACAGTTGAAGCTGTCTGTGA
>TJD_515
AACCTGGAACGCTATGAGATGTGGCGGTCCAACTCGCACCATGAGTCAGCCGATGATCTGCGGGACCGAGTGAAGGGTGTGTCTGCCAAGCCCTTCATTGAGACCCTGCCATCCATTGATGCATTGCACTGTGACATTGGGAATGCTGCAGAGTTCTACAAGATCTTTCAGCTGGAGATAGGGGAGGTCTACAAGAAACCAGATGCCTCCAAAGAGGAGAGAAAACGGTGGCAGTCGACTCTCGACAAGCATTTGAGGAAGAAGATGAACTTGAAGCCTATCATGAGAATGAATGGAAACTTTGCACGGAAGCTGATGGCACATGATACAGTTGAAGCTGTCTGTGA
>TJD_516
AACCTGGARCGCTATGAGATGTGGCGGTCCAACTCGCACCATGAGTCAGCCGATGATCTGCGGGACCGAGTGAAGGGTGTGTCTGCCAAGCCCTTCATTGAGACCCTGCCATCCATTGATGCATTGCACTGTGACATTGGGAATGCTGCAGAGTTCTACAAGATCTTTCAGCTGGAGATAGGGGAGGTCTACAAGAAACCAGATGCCTCCAAAGAGGAGAGAAAACGGTGGCAGTCGACTCTCGACAAGCATTTGAGGAAGAAGATGAACTTGAAGCCTATCATGAGAATGAATGGAAACTTTGCACGGAAGCTGATGGCACATGAYACAGYTGAAGCYGTCTGTGA
>TJD_517
AACCTGGAACGCTATGAGATGTGGCGGTCCAACTCGCACCATGAGTCAGCCGATGATCTGCGGGACCGAGTGAAGGGTGTGTCTGCCAAGCCCTTCATTGAGACCCTGCCATCCATTGATGCATTGCACTGTGACATTGGGAATGCTGCAGAGTTCTACAAGATCTTTCAGCTGGAGATAGGGGAGGTCTACAAGAAACCAGATGCCTCCAAAGAGGAGAGAAAACGGTGGCAGTCGACTCTCGACAAGCATTTGAGGAAGAAGATGAACTTGAAGCCTATCATGAGAATGAATGGAAACTTTGCACGGAAGCTGATGGCACATGATACAGTTGAAGCTGTCTGTGA
>TJD_518
AACCTGGAGCGCTATGAGATGTGGCGGTCCAACTCGCACCATGAGTCAGCCGATGATCTGCGGGACCGAGTGAAGGGTGTGTCTGCCAAGCCCTTCATTGAGACCCTGCCATCCATTGATGCATTGCACTGTGACATTGGGAATGCTGCAGAGTTCTACAAGATCTTTCAGCTGGAGATAGGGGAGGTCTACAAGAAACCAGATGCCTCCAAAGAKGAGAGAAAACGGTGGCAGTCGACTCTCGACAAGCATTTGAGGAAGAAGATGAACTTGAAGCCTATCATGAGAATGAATGGAAACTTTGCACGGAAGCTGATGGCACATGATACAGTTGAAGCTGTCTGTGA
>TJD_519
AACCTGGARCGCTATGAGATGTGGCGGTCCAACTCGCACCATGAGTCAGCCGATGATCTGCGGGACCGAGTGAAGGGTGTGTCTGCCAAGCCCTTCATTGAGACCCTGCCATCCATTGATGCATTGCACTGTGACATTGGGAATGCTGCAGAGTTCTACAAGATCTTTCAGCTGGAGATAGGGGAGGTCTACAAGAAACCAGATGCCTCCAAAGAGGAGAGAAAACGGTGGCAGTCGACTCTCGACAAGCATTTGAGGAAGAAGATGAACTTGAAGCCTATCATGAGAATGAATGGAAACTTTGCACGGAAGCTGATGGCACATGATACAGTTGAAGCTGTCTGTGA
>TJD_520
AACCTGGAGCGCTATGAGATGTGGCGGTCCAACTCGCACCATGAGTCAGCCGATGATCTGCGGGACCGAGTGAAGGGTGTGTCTGCCAAGCCCTTCATTGAGACCCTGCCATCCATTGATGCATTGCACTGTGACATTGGGAATGCTGCAGAGTTCTACAAGATCTTTCAGCTGGAGATAGGGGAGGTCTACAAGAAACCAGATGCCTCCAAAGAGGAGAGAAAACGGTGGCAGTCGACTCTCGACAAGCATTTGAGGAAGAAGATGAACTTGAAGCCTATCATGAGAATGAATGGAAACTTTGCACGGAAGCTGATGGCACATGATACAGTTGAAGCTGTCTGTGA
>TJD_521
AACCTGGARCGCTATGAGATGTGGCGGTCCAACTCGCACCATGAGTCAGCCGATGATCTGCGGGACCGAGTGAAGGGTGTGTCTGCCAAGCCCTTCATTGAGACCCTGCCATCCATTGATGCATTGCACTGTGACATTGGGAATGCTGCAGAGTTCTACAAGATCTTTCAGCTGGAGATAGGGGAGGTCTACAAGAAACCAGATGCCTCCAAAGAGGAGAGAAAACGGTGGCAGTCGACTCTCGACAAGCATTTGAGGAAGAAGATGAACTTGAAGCCTATCATGAGAATGAATGGAAACTTTGCACGGAAGCTGATGGCACATGATACAGTTGAAGCTGTCTGTGA
>TJD_522
AACCTGGAACGCTATGAGATGTGGCGGTCCAACTCGCACCATGAGTCAGCCGATGATCTGCGGGACCGAGTGAAGGGTGTGTCTGCCAAGCCCTTCATTGAGACCCTGCCATCCATTGATGCATTGCACTGTGACATTGGGAATGCTGCAGAGTTCTACAAGATCTTTCAGCTGGAGATAGGGGAGGTCTACAAGAAACCAGATGCCTCCAAAGAGGAGAGAAAACGGTGGCAGTCGACTCTCGACAAGCATTTGAGGAAGAAGATGAACTTGAAGCCTATCATGAGAATGAATGGAAACTTTGCACGGAAGCTGATGGCACATGATACAGTTGAAGCTGTCTGTGA
>TJD_524
AACCTGGAGCGCTATGAGATGTGGCGGTCCAACTCGCACCATGAGTCAGCCGATGATCTGCGGGACCGAGTGAAGGGTGTGTCTGCCAAGCCCTTCATTGAGACCCTGCCATCCATTGATGCATTGCACTGTGACATTGGGAATGCTGCAGAGTTCTACAAGATCTTTCAGCTGGAGATAGGGGAGGTCTACAAGAAACCAGATGCCTCCAAAGAKGAGAGAAAACGGTGGCAGTCGACTCTCGACAAGCATTTGAGGAAGAAGATGAACTTGAAGCCTATCATGAGAATGAATGGAAACTTTGCACGGAAGCTGATGGCACATGATACAGTTGAAGCTGTCTGTGA
>TJD_525
AACCTGGAGCGCTATGAGATGTGGCGGTCCAACTCGCACCATGAGTCAGCCGATGATCTGCGGGACCGAGTGAAGGGTGTGTCTGCCAAGCCCTTCATTGAGACCCTGCCATCCATTGATGCATTGCACTGTGACATTGGGAATGCTGCAGAGTTCTACAAGATCTTTCAGCTGGAGATAGGGGAGGTCTACAAGAAACCAGATGCCTCCAAAGAGGAGAGAAAACGGTGGCAGTCGACTCTCGACAAGCATTTGAGGAAGAAGATGAACTTGAAGCCTATCATGAGAATGAATGGAAACTTTGCACGGAAGCTGATGGCACATGATACAGTTGAAGCTGTCTGTGA
>TJD_526
AACCTGGARCGCTATGAGATGTGGCGGTCCAACTCGCACCATGAGTCAGCCGATGATCTGCGGGACCGAGTGAAGGGTGTGTCTGCCAAGCCCTTCATTGAGACCCTGCCATCCATTGATGCATTGCACTGTGACATTGGGAATGCTGCAGAGTTCTACAAGATCTTTCAGCTGGAGATAGGGGAGGTCTACAAGAAACCAGATGCCTCCAAAGAKGAGAGAAAACGGTGGCAGTCGACTCTCGACAAGCATTTGAGGAAGAAGATGAACTTGAAGCCTATCATGAGAATGAATGGAAACTTTGCACGGAAGCTGATGGCACATGATACAGTTGAAGCTGTCTGTGA
>TJD_527
AACCTGGAGCGCTATGAGATGTGGCGGTCCAACTCGCACCATGAGTCAGCCGATGATCTGCGGGACCGAGTGAAGGGTGTGTCTGCCAAGCCCTTCATTGAGACCCTGCCATCCATTGATGCATTGCACTGTGACATTGGGAATGCTGCAGAGTTCTACAAGATCTTTCAGCTGGAGATAGGGGAGGTCTACAAGAAACCAGATGCCTCCAAAGAGGAGAGAAAACGGTGGCAGTCGACTCTCGACAAGCATTTGAGGAAGAAGATGAACTTGAAGCCTATCATGAGAATGAATGGAAACTTTGCACGGAAGCTGATGGCACATGATACAGTTGAAGCTGTCTGTGA
>TJD_528
AACCTGGAGCGCTATGAGATGTGGCGGTCCAACTCGCACCATGAGTCAGCCGATGATCTGCGGGACCGAGTGAAGGGTGTGTCTGCCAAGCCCTTCATTGAGACCCTGCCATCCATTGATGCATTGCACTGTGACATTGGGAATGCTGCAGAGTTCTACAAGATCTTTCAGCTGGAGATAGGGGAGGTCTACAAGAAACCAGATGCCTCCAAAGAGGAGAGAAAACGGTGGCAGTCGACTCTCGACAAGCATTTGAGGAAGAAGATGAACTTGAAGCCTATCATGAGAATGAATGGAAACTTTGCACGGAAGCTGATGGCACATGATACAGTTGAAGCTGTCTGTGA
>TJD_529
AACCTGGAGCGCTATGAGATGTGGCGGTCCAACTCGCACCATGAGTCAGCCGATGATCTGCGGGACCGAGTGAAGGGTGTGTCTGCCAAGCCCTTCATTGAGACCCTGCCATCCATTGATGCATTGCACTGTGACATTGGGAATGCTGCAGAGTTCTACAAGATCTTTCAGCTGGAGATAGGGGAGGTCTACAAGAAACCAGATGCCTCCAAAGAGGAGAGAAAACGGTGGCAGTCGACTCTCGACAAGCATTTGAGGAAGAAGATGAACTTGAAGCCTATCATGAGAATGAATGGAAACTTTGCACGGAAGCTGATGGCACATGATACAGTTGAAGCTGTCTGTGA
>TJD_530
AACCTGGAGCGCTATGAGATGTGGCGGTCCAACTCGCACCATGAGTCAGCCGATGATCTGCGGGACCGAGTGAAGGGTGTGTCTGCCAAGCCCTTCATTGAGACCCTGCCATCCATTGATGCATTGCACTGTGACATTGGGAATGCTGCAGAGTTCTACAAGATCTTTCAGCTGGAGATAGGGGAGGTCTACAAGAAACCAGATGCCTCCAAAGAGGAGAGAAAACGGTGGCAGTCGACTCTCGACAAGCATTTGAGGAAGAAGATGAACTTGAAGCCTATCATGAGAATGAATGGAAACTTTGCACGGAAGCTGATGGCACATGATACAGTTGAAGCTGTCTGTGA
>TJD_531
AACCTGGAGCGCTATGAGATGTGGCGGTCCAACTCGCACCATGAGTCAGCCGATGATCTGCGGGACCGAGTGAAGGGTGTGTCTGCCAAGCCCTTCATTGAGACCCTGCCATCCATTGATGCATTGCACTGTGACATTGGGAATGCTGCAGAGTTCTACAAGATCTTTCAGCTGGAGATAGGGGAGGTCTACAAGAAACCAGATGCCTCCAAAGAGGAGAGAAAACGGTGGCAGTCGACTCTCGACAAGCATTTGAGGAAGAAGATGAACTTGAAGCCTATCATGAGAATGAATGGAAACTTTGCACGGAAGCTGATGGCACATGATACAGTTGAAGCTGTCTGTGA
>TJD_532
AACCTGGARCGCTATGAGATGTGGCGGTCCAACTCGCACCATGAGTCAGCCGATGATCTGCGGGACCGAGTGAAGGGTGTGTCTGCCAAGCCCTTCATTGAGACCCTGCCATCCATTGATGCATTGCACTGTGACATTGGSAATGCTGCAGAGTTCTACAAGATCTTTCAGCTGGAGATAGGGGAGGTCTACAAGAAACCAGATGCCTCCAAAGAGGAGAGAAAACGGTGGCAGTCGACTCTCGACAAGCATTTGAGGAAGAAGATGAACTTGAAGCCTATCATGAGAATGAATGGAAACTTTGCACGGAAGCTGATGGCACATGATACAGTTGAAGCTGTCTGTGA
>TJD_533
AACCTGGAGCGCTATGAGATGTGGCGGTCCAACTCGCACCATGAGTCAGCCGATGATCTGCGGGACCGAGTGAAGGGTGTGTCTGCCAAGCCCTTCATTGAGACCCTGCCATCCATTGATGCATTGCACTGTGACATTGGGAATGCTGCAGAGTTCTACAAGATCTTTCAGCTGGAGATAGGGGAGGTCTACAAGAAACCAGATGCCTCCAAAGAGGAGAGAAAACGGTGGCAGTCGACTCTCGACAAGCATTTGAGGAAGAAGATGAACTTGAAGCCTATCATGAGAATGAATGGAAACTTTGCACGGAAGCTGATGGCACATGATACAGTTGAAGCTGTCTGTGA
>TJD_535
AACCTGGAACGCTATGAGATGTGGCGGTCCAACTCGCACCATGAGTCAGCCGATGATCTGCGGGACCGAGTGAAGGGTGTGTCTGCCAAGCCCTTCATTGAGACCCTGCCATCCATTGATGCATTGCACTGTGACATTGGGAATGCTGCAGAGTTCTACAAGATCTTTCAGCTGGAGATAGGGGAGGTCTACAAGAAACCAGATGCCTCCAAAGAGGAGAGAAAACGGTGGCAGTCGACTCTCGACAAGCATTTGAGGAAGAAGATGAACTTGAAGCCTATCATGAGAATGAATGGAAACTTTGCACGGAAGCTGATGGCACATGATACAGTTGAAGCTGTCTGTGA
>TJD_536
AACCTGGARCGCTATGAGATGTGGCGGTCCAACTCGCACCATGAGTCAGCCGATGATCTGCGGGACCGAGTGAAGGGTGTGTCTGCCAAGCCCTTCATTGAGACCCTGCCATCCATTGATGCATTGCACTGTGACATTGGGAATGCTGCAGAGTTCTACAAGATCTTTCAGCTGGAGATAGGGGAGGTCTACAAGAAACCAGATGCCTCCAAAGAGGAGAGAAAACGGTGGCAGTCGACTCTCGACAAGCATTTGAGGAAGAAGATGAACTTGAAGCCTATCATGAGAATGAATGGAAACTTTGCACGGAAGCTGATGGCACATGATACAGTTGAAGCTGTCTGTGA
>TJD_537
AACCTGGAACGCTATGAGATGTGGCGGTCCAACTCGCACCATGAGTCAGCCGATGATCTGCGGGACCGAGTGAAGGGTGTGTCTGCCAAGCCCTTCATTGAGACCCTGCCATCCATTGATGCATTGCACTGTGACATTGGGAATGCTGCAGAGTTCTACAAGATCTTTCAGCTGGAGATAGGGGAGGTCTACAAGAAACCAGATGCCTCCAAAGAGGAGAGAAAACGGTGGCAGTCGACTCTCGACAAGCATTTGAGGAAGAAGATGAACTTGAAGCCTATCATGAGAATGAATGGAAACTTTGCACGGAAGCTGATGGCACATGATACAGTTGAAGCTGTCTGTGA
>TJD_538
AACCTGGAGCGCTATGAGATGTGGCGGTCCAACTCGCACCATGAGTCAGCCGATGATCTGCGGGACCGAGTGAAGGGTGTGTCTGCCAAGCCCTTCATTGAGACCCTGCCATCCATTGATGCATTGCACTGTGACATTGGGAATGCTGCAGAGTTCTACAAGATCTTTCAGCTGGAGATAGGGGAGGTCTACAAGAAACCAGATGCCTCCAAAGAGGAGAGAAAACGGTGGCAGTCGACTCTCGACAAGCATTTGAGGAAGAAGATGAACTTGAAGCCTATCATGAGAATGAATGGAAACTTTGCACGGAAGCTGATGGCACATGATACAGTTGAAGCTGTCTGTGA
>TJD_539
AACCTGGAACGCTATGAGATGTGGCGGTCCAACTCGCACCATGAGTCAGCCGATGATCTGCGGGACCGAGTGAAGGGTGTGTCTGCCAAGCCCTTCATTGAGACCCTGCCATCCATTGATGCATTGCACTGTGACATTGGGAATGCTGCAGAGTTCTACAAGATCTTTCAGCTGGAGATAGGGGAGGTCTACAAGAAACCAGATGCCTCCAAAGAGGAGAGAAAACGGTGGCAGTCGACTCTCGACAAGCATTTGAGGAAGAAGATGAACTTGAAGCCTATCATGAGAATGAATGGAAACTTTGCACGGAAGCTGATGGCACATGATACAGTTGAAGCTGTCTGTGA
>TJD_540
AACCTGGARCGCTATGAGATGTGGCGGTCCAACTCGCACCATGAGTCAGCCGATGATCTGCGGGACCGAGTGAAGGGTGTGTCTGCCAAGCCCTTCATTGAGACCCTGCCATCCATTGATGCATTGCACTGTGACATTGGGAATGCTGCAGAGTTCTACAAGATCTTTCAGCTGGAGATAGGGGAGGTCTACAAGAAACCAGATGCCTCCAAAGAGGAGAGAAAACGGTGGCAGTCGACTCTCGACAAGCATTTGAGGAAGAAGATGAACTTGAAGCCTATCATGAGAATGAATGGAAACTTTGCACGGAAGCTGATGGCACATGATACAGTTGAAGCTGTCTGTGA
>TJD_541
AACCTGGAGCGCTATGAGATGTGGCGGTCCAACTCGCACCATGAGTCAGCCGATGATCTGCGGGACCGAGTGAAGGGTGTGTCTGCCAAGCCCTTCATTGAGACCCTGCCATCCATTGATGCATTGCACTGTGACATTGGGAATGCTGCAGAGTTCTACAAGATCTTTCAGCTGGAGATAGGGGAGGTCTACAAGAAACCAGATGCCTCCAAAGAGGAGAGAAAACGGTGGCAGTCGACTCTCGACAAGCATTTGAGGAAGAAGATGAACTTGAAGCCTATCATGAGAATGAATGGAAACTTTGCACGGAAGCTGATGGCACATGATACAGTTGAAGCTGTCTGTGA
>TJD_542
AACCTGGARCGCTATGAGATGTGGCGGTCCAACTCGCACCATGAGTCAGCCGATGATCTGCGGGACCGAGTGAAGGGTGTGTCTGCCAAGCCCTTCATTGAGACCCTGCCATCCATTGATGCATTGCACTGTGACATTGGGAATGCTGCAGAGTTCTACAAGATCTTTCAGCTGGAGATAGGGGAGGTCTACAAGAAACCAGATGCCTCCAAAGAGGAGAGAAAACGGTGGCAGTCGACTCTCGACAAGCATTTGAGGAAGAAGATGAACTTGAAGCCTATCATGAGAATGAATGGAAACTTTGCACGGAAGCTGATGGCACATGATACAGTTGAAGCTGTCTGTGA
>TJD_543
AACCTGGAGCGCTATGAGATGTGGCGGTCCAACTCGCACCATGAGTCAGCCGATGATCTGCGGGACCGAGTGAAGGGTGTGTCTGCCAAGCCCTTCATTGAGACCCTGCCATCCATTGATGCATTGCACTGTGACATTGGGAATGCTGCAGAGTTCTACAAGATCTTTCAGCTGGAGATAGGGGAGGTCTACAAGAAACCAGATGCCTCCAAAGAGGAGAGAAAACGGTGGCAGTCGACTCTCGACAAGCATTTGAGGAAGAAGATGAACTTGAAGCCTATCATGAGAATGAATGGAAACTTTGCACGGAAGCTGATGGCACATGATACAGTTGAAGCTGTCTGTGA
>TJD_544
AACCTGGAGCGCTATGAGATGTGGCGGTCCAACTCGCACCATGAGTCAGCCGATGATCTGCGGGACCGAGTGAAGGGTGTGTCTGCCAAGCCCTTCATTGAGACCCTGCCATCCATTGATGCATTGCACTGTGACATTGGGAATGCTGCAGAGTTCTACAAGATCTTTCAGCTGGAGATAGGGGAGGTCTACAAGAAACCAGATGCCTCCAAAGAGGAGAGAAAACGGTGGCAGTCGACTCTCGACAAGCATTTGAGGAAGAAGATGAACTTGAAGCCTATCATGAGAATGAATGGAAACTTTGCACGGAAGCTGATGGCACATGATACAGTTGAAGCTGTCTGTGA
>TJD_545
AACCTGGASCGCTATGAGATGTGGCGGTCCAACTCGCACCATGAGTCAGCCGATGATCTGCGGGACCGAGTGAAGGGTGTGTCTGCCAAGCCCTTCATTGAGACCCTGCCATCCATTGATGCATTGCACTGTGACATTGGGAATGCTGCAGAGTTCTACAAGATCTTTCAGCTGGAGATAGGGGAGGTCTACAAGAAACCAGATGCCTCCAAAGAGGAGAGAAAACGGTGGCAGTCGACTCTCGACAAGCATTTGAGGAAGAAGATGAACTTGAAGCCTATCATGAGAATGAATGGAAACTTTGCACGGAAGCTGATGGCACATGATACAGTTGAAGCTGTCTGTGA
>TJD_546
AACCTGGARCGCTATGAGATGTGGCGGTCCAACTCGCACCATGAGTCAGCCGATGATCTGCGGGACCGAGTGAAGGGTGTGTCTGCCAAGCCCTTCATTGAGACCCTGCCATCCATTGATGCATTGCACTGTGACATTGGGAATGCTGCAGAGTTCTACAAGATCTTTCAGCTGGAGATAGGGGAGGTCTACAAGAAACCAGATGCCTCCAAAGAGGAGAGAAAACGGTGGCAGTCGACTCTCGACAAGCATTTGAGGAAGAAGATGAACTTGAAGCCTATCATGAGAATGAATGGAAACTTTGCACGGAAGCTGATGGCACATGATACAGTTGAAGCTGTCTGTGA
>TJD_547
AACCTGGAGCGCTATGAGATGTGGCGGTCCAACTCGCACCATGAGTCAGCCGATGATCTGCGGGACCGAGTGAAGGGTGTGTCTGCCAAGCCCTTCATTGAGACCCTGCCATCCATTGATGCATTGCACTGTGACATTGGGAATGCTGCAGAGTTCTACAAGATCTTTCAGCTGGAGATAGGGGAGGTCTACAAGAAACCAGATGCCTCCAAAGAGGAGAGAAAACGGTGGCAGTCGACTCTCGACAAGCATTTGAGGAAGAAGATGAACTTGAAGCCTATCATGAGAATGAATGGAAACTTTGCACGGAAGCTGATGGCACATGATACAGTTGAAGCTGTCTGTGA
>TJD_548
AACCTGGAGCGCTATGAGATGTGGCGGTCCAACTCGCACCATGAGTCAGCCGATGATCTGCGGGACCGAGTGAAGGGTGTGTCTGCCAAGCCCTTCATTGAGACCCTGCCATCCATTGATGCATTGCACTGTGACATTGGGAATGCTGCAGAGTTCTACAAGATCTTTCAGCTGGAGATAGGGGAGGTCTACAAGAAACCAGATGCCTCCAAAGAGGAGAGAAAACGGTGGCAGTCGACTCTCGACAAGCATTTGAGGAAGAAGATGAACTTGAAGCCTATCATGAGAATGAATGGAAACTTTGCACGGAAGCTGATGGCACATGATACAGTTGAAGCTGTCTGTGA
>TJD_549
AACCTGGARCGCTATGAGATGTGGCGGTCCAACTCGCACCATGAGTCAGCCGATGATCTGCGGGACCGAGTGAAGGGTGTGTCTGCCAAGCCCTTCATTGAGACCCTGCCATCCATTGATGCATTGCACTGTGACATTGGGAATGCTGCAGAGTTCTACAAGATCTTTCAGCTGGAGATAGGGGAGGTCTACAAGAAACCAGATGCCTCCAAAGAGGAGAGAAAACGGTGGCAGTCGACTCTCGACAAGCATTTGAGGAAGAAGATGAACTTGAAGCCTATCATGAGAATGAATGGAAACTTTGCACGGAAGCTGATGGCACATGATACAGTTGAAGCTGTCTGTGA
>TJD_550
AACCTGGAACGCTATGAGATGTGGCGGTCCAACTCGCACCATGAGTCAGCCGATGATCTGCGGGACCGAGTGAAGGGTGTGTCTGCCAAGCCCTTCATTGAGACCCTGCCATCCATTGATGCATTGCACTGTGACATTGGGAATGCTGCAGAGTTCTACAAGATCTTTCAGCTGGAGATAGGGGAGGTCTACAAGAAACCAGATGCCTCCAAAGAGGAGAGAAAACGGTGGCAGTCGACTCTCGACAAGCATTTGAGGAAGAAGATGAACTTGAAGCCTATCATGAGAATGAATGGAAACTTTGCACGGAAGCTGATGGCACATGATACAGTTGAAGCTGTCTGTGA
>TJD_551
AACCTGGARCGCTATGAGATGTGGCGGTCCAACTCGCACCATGAGTCAGCCGATGATCTGCGGGACCGAGTGAAGGGTGTGTCTGCCAAGCCCTTCATTGAGACCCTGCCATCCATTGATGCATTGCACTGTGACATTGGGAATGCTGCAGAGTTCTACAAGATCTTTCAGCTGGAGATAGGGGAGGTCTACAAGAAACCAGATGCCTCCAAAGAGGAGAGAAAACGGTGGCAGTCGACTCTCGACAAGCATTTGAGGAAGAAGATGAACTTGAAGCCTATCATGAGAATGAATGGAAACTTTGCACGGAAGCTGATGGCACATGATACAGTTGAAGCTGTCTGTGA
>TJD_552
AACCTGGARCGCTATGAGATGTGGCGGTCCAACTCGCACCATGAGTCAGCCGATGATCTGCGGGACCGAGTGAAGGGTGTGTCTGCCAAGCCCTTCATTGAGACCCTGCCATCCATTGATGCATTGCACTGTGACATTGGGAATGCTGCAGAGTTCTACAAGATCTTTCAGCTGGAGATAGGGGAGGTCTACAAGAAACCAGATGCCTCCAAAGAGGAGAGAAAACGGTGGCAGTCGACTCTCGACAAGCATTTGAGGAAGAAGATGAACTTGAAGCCTATCATGAGAATGAATGGAAACTTTGCACGGAAGCTGATGGCACATGATACAGTTGAAGCTGTCTGTGA
>TJD_554
AACCTGGARCGCTATGAGATGTGGCGGTCCAACTCGCACCATGAGTCAGCCGATGATCTGCGGGACCGAGTGAAGGGTGTGTCTGCCAAGCCCTTCATTGAGACCCTGCCATCCATTGATGCATTGCACTGTGACATTGGNAATGCTGCAGAGTTCTACAAGATCTTTCAGCTGGAGATAGGGGAGGTCTACAAGAAACCAGATGCCTCCAAAGAGGAGAGAAAACGGTGGCAGTCGACTCTCGACAAGCATTTGAGGAAGAAGATGAACTTGAAGCCTATCATGAGAATGAATGGAAACTTTGCACGGAAGCTGATGGCACATGATACAGTTGAAGCTGTCTGTGA
>TJD_555
AACCTGGARCGCTATGAGATGTGGCGGTCCAACTCGCACCATGAGTCAGCCGATGATCTGCGGGACCGAGTGAAGGGTGTGTCTGCCAAGCCCTTCATTGAGACCCTGCCATCCATTGATGCATTGCACTGTGACATTGGNAATGCTGCAGAGTTCTACAAGATCTTTCAGCTGGAGATAGGGGAGGTCTACAAGAAACCAGATGCCTCCAAAGAGGAGAGAAAACGGTGGCAGTCGACTCTCGACAAGCATTTGAGGAAGAAGATGAACTTGAAGCCTATCATGAGAATGAATGGAAACTTTGCACGGAAGCTGATGGCACATGATACAGTTGAAGCTGTCTGTGA
>TJD_556
AACCTGGAGCGCTATGAGATGTGGCGGTCCAACTCGCACCATGAGTCAGCCGATGATCTGCGGGACCGAGTGAAGGGTGTGTCTGCCAAGCCCTTCATTGAGACCCTGCCATCCATTGATGCATTGCACTGTGACATTGGGAATGCTGCAGAGTTCTACAAGATCTTTCAGCTGGAGATAGGGGAGGTCTACAAGAAACCAGATGCCTCCAAAGAGGAGAGAAAACGGTGGCAGTCGACTCTCGACAAGCATTTGAGGAAGAAGATGAACTTGAAGCCTATCATGAGAATGAATGGAAACTTTGCACGGAAGCTGATGGCACATGATACAGTTGAAGCTGTCTGTGA
>TJD_557
AACCTGGAGCGCTATGAGATGTGGCGGTCCAACTCGCACCATGAGTCAGCCGATGATCTGCGGGACCGAGTGAAGGGTGTGTCTGCCAAGCCCTTCATTGAGACCCTGCCATCCATTGATGCATTGCACTGTGACATTGGGAATGCTGCAGAGTTCTACAAGATCTTTCAGCTGGAGATAGGGGAGGTCTACAAGAAACCAGATGCCTCCAAAGAGGAGAGAAAACGGTGGCAGTCGACTCTCGACAAGCATTTGAGGAAGAAGATGAACTTGAAGCCTATCATGAGAATGAATGGAAACTTTGCACGGAAGCTGATGGCACATGATACAGTTGAAGCTGTCTGTGA
>TJD_558
AACCTGGAGCGCTATGAGATGTGGCGGTCCAACTCGCACCATGAGTCAGCCGATGATCTGCGGGACCGAGTGAAGGGTGTGTCTGCCAAGCCCTTCATTGAGACCCTGCCATCCATTGATGCATTGCACTGTGACATTGGGAATGCTGCAGAGTTCTACAAGATCTTTCAGCTGGAGATAGGGGAGGTCTACAAGAAACCAGATGCCTCCAAAGAGGAGAGAAAACGGTGGCAGTCGACTCTCGACAAGCATTTGAGGAAGAAGATGAACTTGAAGCCTATCATGAGAATGAATGGAAACTTTGCACGGAAGCTGATGGCACATGATACAGTTGAAGCTGTCTGTGA
>TJD_559
AACCTGGARCGCTATGAGATGTGGCGGTCCAACTCGCACCATGAGTCAGCCGATGATCTGCGGGACCGAGTGAAGGGTGTGTCTGCCAAGCCCTTCATTGAGACCCTGCCATCCATTGATGCATTGCACTGTGACATTGGGAATGCTGCAGAGTTCTACAAGATCTTTCAGCTGGAGATAGGGGAGGTCTACAAGAAACCAGATGCCTCCAAAGAGGAGAGAAAACGGTGGCAGTCGACTCTCGACAAGCATTTGAGGAAGAAGATGAACTTGAAGCCTATCATGAGAATGAATGGAAACTTTGCACGGAAGCTGATGGCACATGATACAGTTGAAGCTGTCTGTGA
>TJD_560
AACCTGGAACGCTATGAGATGTGGCGGTCCAACTCGCACCATGAGTCAGCCGATGATCTGCGGGACCGAGTGAAGGGTGTGTCTGCCAAGCCCTTCATTGAGACCCTGCCATCCATTGATGCATTGCACTGTGACATTGGGAATGCTGCAGAGTTCTACAAGATCTTTCAGCTGGAGATAGGGGAGGTCTACAAGAAACCAGATGCCTCCAAAGAGGAGAGAAAACGGTGGCAGTCGACTCTCGACAAGCATTTGAGGAAGAAGATGAACTTGAAGCCTATCATGAGAATGAATGGAAACTTTGCACGGAAGCTGATGGCACATGATACAGTTGAAGCTGTCTGTGA
>TJD_561
AACCTGGAGCGCTATGAGATGTGGCGGTCCAACTCGCACCATGAGTCAGCCGATGATCTGCGGGACCGAGTGAAGGGTGTGTCTGCCAAGCCCTTCATTGAGACCCTGCCATCCATTGATGCATTGCACTGTGACATTGGGAATGCTGCAGAGTTCTACAAGATCTTTCAGCTGGAGATAGGGGAGGTCTACAAGAAACCAGATGCCTCCAAAGAGGAGAGAAAACGGTGGCAGTCGACTCTCGACAAGCATTTGAGGAAGAAGATGAACTTGAAGCCTATCATGAGAATGAATGGAAACTTTGCACGGAAGCTGATGGCACATGATACAGTTGAAGCTGTCTGTGA
>TJD_562
AACCTGGAGCGCTATGAGATGTGGCGGTCCAACTCGCACCATGAGTCAGCCGATGATCTGCGGGACCGAGTGAAGGGTGTGTCTGCCAAGCCCTTCATTGAGACCCTGCCATCCATTGATGCATTGCACTGTGACATTGGGAATGCTGCAGAGTTCTACAAGATCTTTCAGCTGGAGATAGGGGAGGTCTACAAGAAACCAGATGCCTCCAAAGAGGAGAGAAAACGGTGGCAGTCGACTCTCGACAAGCATTTGAGGAAGAAGATGAACTTGAAGCCTATCATGAGAATGAATGGAAACTTTGCACGGAAGCTGATGGCACATGATACAGTTGAAGCTGTCTGTGA
>TJD_563
AACCTGGAACGCTATGAGATGTGGCGGTCCAACTCGCACCATGAGTCAGCCGATGATCTGCGGGACCGAGTGAAGGGTGTGTCTGCCAAGCCCTTCATTGAGACCCTGCCATCCATTGATGCATTGCACTGTGACATTGGGAATGCTGCAGAGTTCTACAAGATCTTTCAGCTGGAGATAGGGGAGGTCTACAAGAAACCAGATGCCTCCAAAGAGGAGAGAAAACGGTGGCAGTCGACTCTCGACAAGCATTTGAGGAAGAAGATGAACTTGAAGCCTATCATGAGAATGAATGGAAACTTTGCACGGAAGCTGATGGCACATGATACAGTTGAAGCTGTCTGTGA
>TJD_564
AACCTGGAGCGCTATGAGATGTGGCGGTCCAACTCGCACCATGAGTCAGCCGATGATCTGCGGGACCGAGTGAAGGGTGTGTCTGCCAAGCCCTTCATTGAGACCCTGCCATCCATTGATGCATTGCACTGTGACATTGGGAATGCTGCAGAGTTCTACAAGATCTTTCAGCTGGAGATAGGGGAGGTCTACAAGAAACCAGATGCCTCCAAAGAGGAGAGAAAACGGTGGCAGTCGACTCTCGACAAGCATTTGAGGAAGAAGATGAACTTGAAGCCTATCATGAGAATGAATGGAAACTTTGCACGGAAGCTGATGGCACATGATACAGTTGAAGCTGTCTGTGA
>TJD_565
AACCTGGARCGCTATGAGATGTGGCGGTCCAACTCGCACCATGAGTCAGCCGATGATCTGCGGGACCGAGTGAAGGGTGTGTCTGCCAAGCCCTTCATTGAGACCCTGCCATCCATTGATGCATTGCACTGTGACATTGGGAATGCTGCAGAGTTCTACAAGATCTTTCAGCTGGAGATAGGGGAGGTCTACAAGAAACCAGATGCCTCCAAAGAGGAGAGAAAACGGTGGCAGTCGACTCTCGACAAGCATTTGAGGAAGAAGATGAACTTGAAGCCTATCATGAGAATGAATGGAAACTTTGCACGGAAGCTGATGGCACATGATACAGTTGAAGCTGTCTGTGA
>TJD_566
AACCTGGAGCGCTATGAGATGTGGCGGTCCAACTCGCACCATGAGTCAGCCGATGATCTGCGGGACCGAGTGAAGGGTGTGTCTGCCAAGCCCTTCATTGAGACCCTGCCATCCATTGATGCATTGCACTGTGACATTGGGAATGCTGCAGAGTTCTACAAGATCTTTCAGCTGGAGATAGGGGAGGTCTACAAGAAACCAGATGCCTCCAAAGAGGAGAGAAAACGGTGGCAGTCGACTCTCGACAAGCATTTGAGGAAGAAGATGAACTTGAAGCCTATCATGAGAATGAATGGAAACTTTGCACGGAAGCTGATGGCACATGATACAGTTGAAGCTGTCTGTGA
>TJD_567
AACCTGGARCGCTATGAGATGTGGCGGTCCAACTCGCACCATGAGTCAGCCGATGATCTGCGGGACCGAGTGAAGGGTGTGTCTGCCAAGCCCTTCATTGAGACCCTGCCATCCATTGATGCATTGCACTGTGACATTGGGAATGCTGCAGAGTTCTACAAGATCTTTCAGCTGGAGATAGGGGAGGTCTACAAGAAACCAGATGCCTCCAAAGAGGAGAGAAAACGGTGGCAGTCGACTCTCGACAAGCATTTGAGGAAGAAGATGAACTTGAAGCCTATCATGAGAATGAATGGAAACTTTGCACGGAAGCTGATGGCACATGATACAGTTGAAGCTGTCTGTGA
>TJD_568
AACCTGGARCGCTATGAGATGTGGCGGTCCAACTCGCACCATGAGTCAGCCGATGATCTGCGGGACCGAGTGAAGGGTGTGTCTGCCAAGCCCTTCATTGAGACCCTGCCATCCATTGATGCATTGCACTGTGACATTGGGAATGCTGCAGAGTTCTACAAGATCTTTCAGCTGGAGATAGGGGAGGTCTACAAGAAACCAGATGCCTCCAAAGAGGAGAGAAAACGGTGGCAGTCGACTCTCGACAAGCATTTGAGGAAGAAGATGAACTTGAAGCCTATCATGAGAATGAATGGAAACTTTGCACGGAAGCTGATGGCACATGATACAGTTGAAGCTGTCTGTGA
>TJD_569
AACCTGGARCGCTATGAGATGTGGCGGTCCAACTCGCACCATGAGTCAGCCGATGATCTGCGGGACCGAGTGAAGGGTGTGTCTGCCAAGCCCTTCATTGAGACCCTGCCATCCATTGATGCATTGCACTGTGACATTGGGAATGCTGCAGAGTTCTACAAGATCTTTCAGCTGGAGATAGGGGAGGTCTACAAGAAACCAGATGCCTCCAAAGAGGAGAGAAAACGGTGGCAGTCGACTCTCGACAAGCATTTGAGGAAGAAGATGAACTTGAAGCCTATCATGAGAATGAATGGAAACTTTGCACGGAAGCTGATGGCACATGATACAGTTGAAGCTGTCTGTGA
>TJD_570
AACCTGGAACGCTATGAGATGTGGCGGTCCAACTCGCACCATGAGTCAGCCGATGATCTGCGGGACCGAGTGAAGGGTGTGTCTGCCAAGCCCTTCATTGAGACCCTGCCATCCATTGATGCATTGCACTGTGACATTGGGAATGCTGCAGAGTTCTACAAGATCTTTCAGCTGGAGATAGGGGAGGTCTACAAGAAACCAGATGCCTCCAAAGAGGAGAGAAAACGGTGGCAGTCGACTCTCGACAAGCATTTGAGGAAGAAGATGAACTTGAAGCCTATCATGAGAATGAATGGAAACTTTGCACGGAAGCTGATGGCACATGATACAGTTGAAGCTGTCTGTGA
>TJD_571
AACCTGGARCGCTATGAGATGTGGCGGTCCAACTCGCACCATGAGTCAGCCGATGATCTGCGGGACCGAGTGAAGGGTGTGTCTGCCAAGCCCTTCATTGAGACCCTGCCATCCATTGATGCATTGCACTGTGACATTGGGAATGCTGCAGAGTTCTACAAGATCTTTCAGCTGGAGATAGGGGAGGTCTACAAGAAACCAGATGCCTCCAAAGATGAGAGAAAACGGTGGCAGTCGACTCTCGACAAGCATTTGAGGAAGAAGATGAACTTGAAGCCTATCATGAGAATGAATGGAAACTTTGCACGGAAGCTGATGGCACATGATACAGTTGAAGCTGTCTGTGA
>TJD_572
AACCTGGAGCGCTATGAGATGTGGCGGTCCAACTCGCACCATGAGTCAGCCGATGATCTGCGGGACCGAGTGAAGGGTGTGTCTGCCAAGCCCTTCATTGAGACCCTGCCATCCATTGATGCATTGCACTGTGACATTGGGAATGCTGCAGAGTTCTACAAGATCTTTCAGCTGGAGATAGGGGAGGTCTACAAGAAACCAGATGCCTCCAAAGAGGAGAGAAAACGGTGGCAGTCGACTCTCGACAAGCATTTGAGGAAGAAGATGAACTTGAAGCCTATCATGAGAATGAATGGAAACTTTGCACGGAAGCTGATGGCACATGATACAGTTGAAGCTGTCTGTGA
>TJD_573
AACCTGGAGCGCTATGAGATGTGGCGGTCCAACTCGCACCATGAGTCAGCCGATGATCTGCGGGACCGAGTGAAGGGTGTGTCTGCCAAGCCCTTCATTGAGACCCTGCCATCCATTGATGCATTGCACTGTGACATTGGGAATGCTGCAGAGTTCTACAAGATCTTTCAGCTGGAGATAGGGGAGGTCTACAAGAAACCAGATGCCTCCAAAGAGGAGAGAAAACGGTGGCAGTCGACTCTCGACAAGCATTTGAGGAAGAAGATGAACTTGAAGCCTATCATGAGAATGAATGGAAACTTTGCACGGAAGCTGATGGCACATGATACAGTTGAAGCTGTCTGTGA
>TJD_574
AACCTGGARCGCTATGAGATGTGGCGGTCCAACTCGCACCATGAGTCAGCCGATGATCTGCGGGACCGAGTGAAGGGTGTGTCTGCCAAGCCCTTCATTGAGACCCTGCCATCCATTGATGCATTGCACTGWGACATTGGGAATGCTGCAGAGTTCTACAAGATCTTTCAGCTGGAGATAGGGGAGGTCTACAAGAAACCAGATGCCTCCAAAGAGGAGAGAAAACGGTGGCAGTCGACTCTCGACAAGCATTTGAGGAAGAAGATGAACTTGAAGCCTATCATGAGAATGAATGGAAACTTTGCACGGAAGCTGATGGCACATGATACAGTTGAAGCTGTCTGTGA
>TJD_575
AACCTGGAGCGCTATGAGATGTGGCGGTCCAACTCGCACCATGAGTCAGCCGATGATCTGCGGGACCGAGTGAAGGGTGTGTCTGCCAAGCCCTTCATTGAGACCCTGCCATCCATTGATGCATTGCACTGWGACATTGGGAATGCTGCAGAGTTCTACAAGATCTTTCAGCTGGAGATAGGGGAGGTCTACAAGAAACCAGATGCCTCCAAAGAGGAGAGAAAACGGTGGCAGTCGACTCTCGACAAGCATTTGAGGAAGAAGATGAACTTGAAGCCTATCATGAGAATGAATGGAAACTTTGCACGGAAGCTGATGGCACATGAYACAGYTGAAGCYGTCTGTGA
>TJD_576
AACCTGGAGCGCTATGAGATGTGGCGGTCCAACTCGCACCATGAGTCAGCCGATGATCTGCGGGACCGAGTGAAGGGTGTGTCTGCCAAGCCCTTCATTGAGACCCTGCCATCCATTGATGCATTGCACTGWGACATTGGGAATGCTGCAGAGTTCTACAAGATCTTTCAGCTGGAGATAGGGGAGGTCTACAAGAAACCAGATGCCTCCAAAGAKGAGAGAAAACGGTGGCAGTCGACTCTCGACAAGCATTTGAGGAAGAAGATGAACTTGAAGCCTATCATGAGAATGAATGGAAACTTTGCACGGAAGCTGATGGCACATGATACAGTTGAAGCTGTCTGTGA
>TJD_577
AACCTGGAGCGCTATGAGATGTGGCGGTCCAACTCGCACCATGAGTCAGCCGATGATCTGCGGGATCGAGTGAAGGGTGTGTCTGCCAAGCCCTTCATTGAGACCCTGCCATCCATTGATGCATTGCACTGTGACATTGGGAATGCTGCAGAGTTCTACAAGATCTTTCAGCTGGAGATAGGGGAGGTCTACAAGAAACCAGATGCCTCCAAAGAGGAGAGAAAACGGTGGCAGTCGACTCTCGACAAGCATTTGAGGAAGAAGATGAACTTGAAGCCTATCATGAGAATGAATGGAAACTTTGCACGGAAGCTGATGGCACATGACACAGCTGAAGCCGTCTGTGA
>TJD_578
AACCTGGAGCGCTATGAGATGTGGCGGTCCAACTCGCACCATGAGTCAGCCGATGATCTGCGGGAYCGAGTGAAGGGTGTGTCTGCCAAGCCCTTCATTGAGACCCTGCCATCCATTGATGCATTGCACTGTGACATTGGGAATGCTGCAGAGTTCTACAAGATCTTTCAGCTGGAGATAGGGGAGGTCTACAAGAAACCAGATGCCTCCAAAGAGGAGAGAAAACGGTGGCAGTCGACTCTCGACAAGCATTTGAGGAAGAAGATGAACTTGAAGCCTATCATGAGAATGAATGGAAACTTTGCACGGAAGCTGATGGCACATGAYACAGYTGAAGCYGTCTGTGA
>TJD_579
AACCTGGARCGCTATGAGATGTGGCGGTCCAACTCGCACCATGAGTCAGCCGATGATCTGCGGGACCGAGTGAAGGGTGTGTCTGCCAAGCCCTTCATTGAGACCCTGCCATCCATTGATGCATTGCACTGTGACATTGGGAATGCTGCAGAGTTCTACAAGATCTTTCAGCTGGAGATAGGGGAGGTCTACAAGAAACCAGATGCCTCCAAAGAGGAGAGAAAACGGTGGCAGTCGACTCTCGACAAGCATTTGAGGAAGAAGATGAACTTGAAGCCTATCATGAGAATGAATGGAAACTTTGCACGGAAGCTGATGGCACATGATACAGTTGAAGCTGTCTGTGA
>TJD_580
AACCTGGAGCGCTATGAGATGTGGCGGTCCAACTCGCACCATGAGTCAGCCGATGATCTGCGGGACCGAGTGAAGGGTGTGTCTGCCAAGCCCTTCATTGAGACCCTGCCATCCATTGATGCATTGCACTGWGACATTGGGAATGCTGCAGAGTTCTACAAGATCTTTCAGCTGGAGATAGGGGAGGTCTACAAGAAACCAGATGCCTCCAAAGAGGAGAGAAAACGGTGGCAGTCGACTCTCGACAAGCATTTGAGGAAGAAGATGAACTTGAAGCCTATCATGAGAATGAATGGAAACTTTGCACGGAAGCTGATGGCACATGATACAGTTGAAGCTGTCTGTGA
>TJD_581
AACCTGGAGCGCTATGAGATGTGGCGGTCCAACTCGCACCATGAGTCAGCCGATGATCTGCGGGACCGAGTGAAGGGTGTGTCTGCCAAGCCCTTCATTGAGACCCTGCCATCCATTGATGCATTGCACTGTGACATTGGGAATGCTGCAGAGTTCTACAAGATCTTTCAGCTGGAGATAGGGGAGGTCTACAAGAAACCAGATGCCTCCAAAGAGGAGAGAAAACGGTGGCAGTCGACTCTCGACAAGCATTTGAGGAAGAAGATGAACTTGAAGCCTATCATGAGAATGAATGGAAACTTTGCACGGAAGCTGATGGCACATGATACAGTTGAAGCTGTCTGTGA
>TJD_582
AACCTGGARCGCTATGAGATGTGGCGGTCCAACTCGCACCATGAGTCAGCCGATGATCTGCGGGACCGAGTGAAGGGTGTGTCTGCCAAGCCCTTCATTGAGACCCTGCCATCCATTGATGCATTGCACTGTGACATTGGGAATGCTGCAGAGTTCTACAAGATCTTTCAGCTGGAGATAGGGGAGGTCTACAAGAAACCAGATGCCTCCAAAGAGGAGAGAAAACGGTGGCAGTCGACTCTCGACAAGCATTTGAGGAAGAAGATGAACTTGAAGCCTATCATGAGAATGAATGGAAACTTTGCACGGAAGCTGATGGCACATGATACAGTTGAAGCTGTCTGTGA
>TJD_583
AACCTGGAACGCTATGAGATGTGGCGGTCCAACTCGCACCATGAGTCAGCCGATGATCTGCGGGACCGAGTGAAGGGTGTGTCTGCCAAGCCCTTCATTGAGACCCTGCCATCCATTGATGCATTGCACTGTGACATTGGGAATGCTGCAGAGTTCTACAAGATCTTTCAGCTGGAGATAGGGGAGGTCTACAAGAAACCAGATGCCTCCAAAGAGGAGAGAAAACGGTGGCAGTCGACTCTCGACAAGCATTTGAGGAAGAAGATGAACTTGAAGCCTATCATGAGAATGAATGGAAACTTTGCACGGAAGCTGATGGCACATGATACAGTTGAAGCTGTCTGTGA
>TJD_584
AACCTGGAGCGCTATGAGATGTGGCGGTCCAACTCGCACCATGAGTCAGCCGATGATCTGCGGGAYCGAGTGAAGGGTGTGTCTGCCAAGCCCTTCATTGAGACCCTGCCATCCATTGATGCATTGCACTGTGACATTGGGAATGCTGCAGAGTTCTACAAGATCTTTCAGCTGGAGATAGGGGAGGTCTACAAGAAACCAGATGCCTCCAAAGAGGAGAGAAAACGGTGGCAGTCGACTCTCGACAAGCATTTGAGGAAGAAGATGAACTTGAAGCCTATCATGAGAATGAATGGAAACTTTGCACGGAAGCTGATGGCACATGACACAGCTGAAGCCGTCTGTGA
>TJD_585
AACCTGGAGCGCTATGAGATGTGGCGGTCCAACTCGCACCATGAGTCAGCCGATGATCTGCGGGACCGAGTGAAGGGTGTGTCTGCCAAGCCCTTCATTGAGACCCTGCCATCCATTGATGCATTGCACTGTGACATTGGGAATGCTGCAGAGTTCTACAAGATCTTTCAGCTGGAGATAGGGGAGGTCTACAAGAAACCAGATGCCTCCAAAGAGGAGAGAAAACGGTGGCAGTCGACTCTCGACAAGCATTTGAGGAAGAAGATGAACTTGAAGCCTATCATGAGAATGAATGGAAACTTTGCACGGAAGCTGATGGCACATGATACAGTTGAAGCTGTCTGTGA
>TJD_586
AACCTGGAGCGCTATGAGATGTGGCGGTCCAACTCGCACCATGAGTCAGCCGATGATCTGCGGGACCGAGTGAAGGGTGTGTCTGCCAAGCCCTTCATTGAGACCCTGCCATCCATTGATGCATTGCACTGTGACATTGGGAATGCTGCAGAGTTCTACAAGATCTTTCAGCTGGAGATAGGGGAGGTCTACAAGAAACCAGATGCCTCCAAAGAGGAGAGAAAACGGTGGCAGTCGACTCTCGACAAGCATTTGAGGAAGAAGATGAACTTGAAGCCTATCATGAGAATGAATGGAAACTTTGCACGGAAGCTGATGGCACATGATACAGTTGAAGCTGTCTGTGA
>TJD_587
AACCTGGARCGCTATGAGATGTGGCGGTCCAACTCGCACCATGAGTCAGCCGATGATCTGCGGGACCGAGTGAAGGGTGTGTCTGCCAAGCCCTTCATTGAGACCCTGCCATCCATTGATGCATTGCACTGTGACATTGGGAATGCTGCAGAGTTCTACAAGATCTTTCAGCTGGAGATAGGGGAGGTCTACAAGAAACCAGATGCCTCCAAAGAGGAGAGAAAACGGTGGCAGTCGACTCTCGACAAGCATTTGAGGAAGAAGATGAACTTGAAGCCTATCATGAGAATGAATGGAAACTTTGCACGGAAGCTGATGGCACATGATACAGTTGAAGCTGTCTGTGA
>TJD_588
AACCTGGAGCGCTATGAGATGTGGCGGTCCAACTCGCACCATGAGTCAGCCGATGATCTGCGGGACCGAGTGAAGGGTGTGTCTGCCAAGCCCTTCATTGAGACCCTGCCATCCATTGATGCATTGCACTGTGACATTGGSAATGCTGCAGAGTTCTACAAGATCTTTCAGCTGGAGATAGGGGAGGTCTACAAGAAACCAGATGCCTCCAAAGAGGAGAGAAAACGGTGGCAGTCGACTCTCGACAAGCATTTGAGGAAGAAGATGAACTTGAAGCCTATCATGAGAATGAATGGAAACTTTGCACGGAAGCTGATGGCACATGATACAGTTGAAGCTGTCTGTGA
>TJD_589
AACCTGGARCGCTATGAGATGTGGCGGTCCAACTCGCACCATGAGTCAGCCGATGATCTGCGGGACCGAGTGAAGGGTGTGTCTGCCAAGCCCTTCATTGAGACCCTGCCATCCATTGATGCATTGCACTGTGACATTGGSAATGCTGCAGAGTTCTACAAGATCTTTCAGCTGGAGATAGGGGAGGTCTACAAGAAACCAGATGCCTCCAAAGAGGAGAGAAAACGGTGGCAGTCGACTCTCGACAAGCATTTGAGGAAGAAGATGAACTTGAAGCCTATCATGAGAATGAATGGAAACTTTGCACGGAAGCTGATGGCACATGATACAGTTGAAGCTGTCTGTGA
>TJD_591
AACCTGGAGCGCTATGAGATGTGGCGGTCCAACTCGCACCATGAGTCAGCCGATGATCTGCGGGACCGAGTGAAGGGTGTGTCTGCCAAGCCCTTCATTGAGACCCTGCCATCCATTGATGCATTGCACTGTGACATTGGGAATGCTGCAGAGTTCTACAAGATCTTTCAGCTGGAGATAGGGGAGGTCTACAAGAAACCAGATGCCTCCAAAGAGGAGAGAAAACGGTGGCAGTCGACTCTCGACAAGCATTTGAGGAAGAAGATGAACTTGAAGCCTATCATGAGAATGAATGGAAACTTTGCACGGAAGCTGATGGCACATGACACAGCTGAAGCCGTCTGTGA
>TJD_592
AACCTGGARCGCTATGAGATGTGGCGGTCCAACTCGCACCATGAGTCAGCCGATGATCTGCGGGACCGAGTGAAGGGTGTGTCTGCCAAGCCCTTCATTGAGACCCTGCCATCCATTGATGCATTGCACTGTGACATTGGGAATGCTGCAGAGTTCTACAAGATCTTTCAGCTGGAGATAGGGGAGGTCTACAAGAAACCAGATGCCTCCAAAGAGGAGAGAAAACGGTGGCAGTCGACTCTCGACAAGCATTTGAGGAAGAAGATGAACTTGAAGCCTATCATGAGAATGAATGGAAACTTTGCACGGAAGCTGATGGCACATGATACAGTTGAAGCTGTCTGTGA
>TJD_593
AACCTGGAGCGCTATGAGATGTGGCGGTCCAACTCGCACCATGAGTCAGCCGATGATCTGCGGGACCGAGTGAAGGGTGTGTCTGCCAAGCCCTTCATTGAGACCCTGCCATCCATTGATGCATTGCACTGTGACATTGGGAATGCTGCAGAGTTCTACAAGATCTTTCAGCTGGAGATAGGGGAGGTCTACAAGAAACCAGATGCCTCCAAAGAGGAGAGAAAACGGTGGCAGTCGACTCTCGACAAGCATTTGAGGAAGAAGATGAACTTGAAGCCTATCATGAGAATGAATGGAAACTTTGCACGGAAGCTGATGGCACATGATACAGTTGAAGCTGTCTGTGA
>TJD_595
AACCTGGAGCGCTATGAGATGTGGCGGTCCAACTCGCACCATGAGTCAGCCGATGATCTGCGGGACCGAGTGAAGGGTGTGTCTGCCAAGCCCTTCATTGAGACCCTGCCATCCATTGATGCATTGCACTGTGACATTGGGAATGCTGCAGAGTTCTACAAGATCTTTCAGCTGGAGATAGGGGAGGTCTACAAGAAACCAGATGCCTCCAAAGAKGAGAGAAAACGGTGGCAGTCGACTCTCGACAAGCATTTGAGGAAGAAGATGAACTTGAAGCCTATCATGAGAATGAATGGAAACTTTGCACGGAAGCTGATGGCACATGATACAGTTGAAGCTGTCTGTGA
>TJD_596
AACCTGGAGCGCTATGAGATGTGGCGGTCCAACTCGCACCATGAGTCAGCCGATGATCTGCGGGACCGAGTGAAGGGTGTGTCTGCCAAGCCCTTCATTGAGACCCTGCCATCCATTGATGCATTGCACTGTGACATTGGGAATGCTGCAGAGTTCTACAAGATCTTTCAGCTGGAGATAGGGGAGGTCTACAAGAAACCAGATGCCTCCAAAGAGGAGAGAAAACGGTGGCAGTCGACTCTCGACAAGCATTTGAGGAAGAAGATGAACTTGAAGCCTATCATGAGAATGAATGGAAACTTTGCACGGAAGCTGATGGCACATGATACAGTTGAAGCTGTCTGTGA
>TJD_597
AACCTGGAGCGCTATGAGATGTGGCGGTCCAACTCGCACCATGAGTCAGCCGATGATCTGCGGGACCGAGTGAAGGGTGTGTCTGCCAAGCCCTTCATTGAGACCCTGCCATCCATTGATGCATTGCACTGTGACATTGGGAATGCTGCAGAGTTCTACAAGATCTTTCAGCTGGAGATAGGGGAGGTCTACAAGAAACCAGATGCCTCCAAAGAKGAGAGAAAACGGTGGCAGTCGACTCTCGACAAGCATTTGAGGAAGAAGATGAACTTGAAGCCTATCATGAGAATGAATGGAAACTTTGCACGGAAGCTGATGGCACATGATACAGTTGAAGCTGTCTGTGA
>TJD_598
AACCTGGARCGCTATGAGATGTGGCGGTCCAACTCGCACCATGAGTCAGCCGATGATCTGCGGGACCGAGTGAAGGGTGTGTCTGCCAAGCCCTTCATTGAGACCCTGCCATCCATTGATGCATTGCACTGTGACATTGGGAATGCTGCAGAGTTCTACAAGATCTTTCAGCTGGAGATAGGGGAGGTCTACAAGAAACCAGATGCCTCCAAAGAGGAGAGAAAACGGTGGCAGTCGACTCTCGACAAGCATTTGAGGAAGAAGATGAACTTGAAGCCTATCATGAGAATGAATGGAAACTTTGCACGGAAGCTGATGGCACATGATACAGTTGAAGCTGTCTGTGA
>TJD_599
AACCTGGAGCGCTATGAGATGTGGCGGTCCAACTCGCACCATGAGTCAGCCGATGATCTGCGGGACCGAGTGAAGGGTGTGTCTGCCAAGCCCTTCATTGAGACCCTGCCATCCATTGATGCATTGCACTGTGACATTGGGAATGCTGCAGAGTTCTACAAGATCTTTCAGCTGGAGATAGGGGAGGTCTACAAGAAACCAGATGCCTCCAAAGAGGAGAGAAAACGGTGGCAGTCGACTCTCGACAAGCATTTGAGGAAGAAGATGAACTTGAAGCCTATCATGAGAATGAATGGAAACTTTGCACGGAAGCTGATGGCACATGAYACAGYTGAAGCYGTCTGTGA
>TJD_600
AACCTGGAGCGCTATGAGATGTGGCGGTCCAACTCGCACCATGAGTCAGCCGATGATCTGCGGGACCGAGTGAAGGGTGTGTCTGCCAAGCCCTTCATTGAGACCCTGCCATCCATTGATGCATTGCACTGTGACATTGGGAATGCTGCAGAGTTCTACAAGATCTTTCAGCTGGAGATAGGGGAGGTCTACAAGAAACCAGATGCCTCCAAAGAGGAGAGAAAACGGTGGCAGTCGACTCTCGACAAGCATTTGAGGAAGAAGATGAACTTGAAGCCTATCATGAGAATGAATGGAAACTTTGCACGGAAGCTGATGGCACATGACACAGCTGAAGCCGTCTGTGA
>TJD_601
AACCTGGAGCGCTATGAGATGTGGCGGTCCAACTCGCACCATGAGTCAGCCGATGATCTGCGGGAYCGAGTGAAGGGTGTGTCTGCCAAGCCCTTCATTGAGACCCTGCCATCCATTGATGCATTGCACTGTGACATTGGGAATGCTGCAGAGTTCTACAAGATCTTTCAGCTGGAGATAGGGGAGGTCTACAAGAAACCAGATGCCTCCAAAGAGGAGAGAAAACGGTGGCAGTCGACTCTCGACAAGCATTTGAGGAAGAAGATGAACTTGAAGCCTATCATGAGAATGAATGGAAACTTTGCACGGAAGCTGATGGCACATGACACAGCTGAAGCCGTCTGTGA
>TJD_602
AACCTGGARCGCTATGAGATGTGGCGGTCCAACTCGCACCATGAGTCAGCCGATGATCTGCGGGACCGAGTGAAGGGTGTGTCTGCCAAGCCCTTCATTGAGACCCTGCCATCCATTGATGCATTGCACTGTGACATTGGGAATGCTGCWGAGTTCTACAAGATCTTTCAGCTGGAGATAGGGGAGGTCTACAAGAAACCAGATGCCTCCAAAGAGGAGAGAAAACGGTGGCAGKCGACTCTCGACAAGCATTTGAGGAAGAAGATGAACTTGAAGCCTATCATGAGAATGAATGGAAACTTTGCACGGAAGCTGATGGCACATGAYACAGYTGAAGCYGTCTGTGA
>TJD_603
AACCTGGAGCGCTATGAGATGTGGCGGTCCAACTCGCACCATGAGTCAGCCGATGATCTGCGGGACCGAGTGAAGGGTGTGTCTGCCAAGCCCTTCATTGAGACCCTGCCATCCATTGATGCATTGCACTGTGACATTGGGAATGCTGCAGAGTTCTACAAGATCTTTCAGCTGGAGATAGGGGAGGTCTACAAGAAACCAGATGCCTCCAAAGAGGAGAGAAAACGGTGGCAGTCGACTCTCGACAAGCATTTGAGGAAGAAGATGAACTTGAAGCCTATCATGAGAATGAATGGAAACTTTGCACGGAAGCTGATGGCACATGATACAGTTGAAGCTGTCTGTGA
>TJD_604
AACCTGGARCGCTATGAGATGTGGCGGTCCAACTCGCACCATGAGTCAGCCGATGATCTGCGGGACCGAGTGAAGGGTGTGTCTGCCAAGCCCTTCATTGAGACCCTGCCATCCATTGATGCATTGCACTGTGACATTGGGAATGCTGCAGAGTTCTACAAGATCTTTCAGCTGGAGATAGGGGAGGTCTACAAGAAACCAGATGCCTCCAAAGAGGAGAGAAAACGGTGGCAGTCGACTCTCGACAAGCATTTGAGGAAGAAGATGAACTTGAAGCCTATCATGAGAATGAATGGAAACTTTGCACGGAAGCTGATGGCACATGATACAGTTGAAGCTGTCTGTGA
>TJD_605
AACCTGGARCGCTATGAGATGTGGCGGTCCAACTCGCACCATGAGTCAGCCGATGATCTGCGGGACCGAGTGAAGGGTGTGTCTGCCAAGCCCTTCATTGAGACCCTGCCATCCATTGATGCATTGCACTGTGACATTGGGAATGCTGCAGAGTTCTACAAGATCTTTCAGCTGGAGATAGGGGAGGTCTACAAGAAACCAGATGCCTCCAAAGAGGAGAGAAAACGGTGGCAGTCGACTCTCGACAAGCATTTGAGGAAGAAGATGAACTTGAAGCCTATCATGAGAATGAATGGAAACTTTGCACGGAAGCTGATGGCACATGATACAGTTGAAGCTGTCTGTGA
>TJD_606
AACCTGGARCGCTATGAGATGTGGCGGTCCAACTCGCACCATGAGTCAGCCGATGATCTGCGGGACCGAGTGAAGGGTGTGTCTGCCAAGCCCTTCATTGAGACCCTGCCATCCATTGATGCATTGCACTGTGACATTGGGAATGCTGCAGAGTTCTACAAGATCTTTCAGCTGGAGATAGGGGAGGTCTACAAGAAACCAGATGCCTCCAAAGAGGAGAGAAAACGGTGGCAGTCGACTCTCGACAAGCATTTGAGGAAGAAGATGAACTTGAAGCCTATCATGAGAATGAATGGAAACTTTGCACGGAAGCTGATGGCACATGATACAGTTGAAGCTGTCTGTGA
>TJD_607
AACCTGGAGCGCTATGAGATGTGGCGGTCCAACTCGCACCATGAGTCAGCCGATGATCTGCGGGACCGAGTGAAGGGTGTGTCTGCCAAGCCCTTCATTGAGACCCTGCCATCCATTGATGCATTGCACTGTGACATTGGGAATGCTGCAGAGTTCTACAAGATCTTTCAGCTGGAGATAGGGGAGGTCTACAAGAAACCAGATGCCTCCAAAGAGGAGAGAAAACGGTGGCAGTCGACTCTCGACAAGCATTTGAGGAAGAAGATGAACTTGAAGCCTATCATGAGAATGAATGGAAACTTTGCACGGAAGCTGATGGCACATGATACAGTTGAAGCTGTCTGTGA
>TJD_608
AACCTGGAGCGCTATGAGATGTGGCGGTCCAACTCGCACCATGAGTCAGCCGATGATCTGCGGGACCGAGTGAAGGGTGTGTCTGCCAAGCCCTTCATTGAGACCCTGCCATCCATTGATGCATTGCACTGTGACATTGGGAATGCTGCAGAGTTCTACAAGATCTTTCAGCTGGAGATAGGGGAGGTCTACAAGAAACCAGATGCCTCCAAAGAGGAGAGAAAACGGTGGCAGTCGACTCTCGACAAGCATTTGAGGAAGAAGATGAACTTGAAGCCTATCATGAGAATGAATGGAAACTTTGCACGGAAGCTGATGGCACATGATACAGTTGAAGCTGTCTGTGA
>TJD_609
AACCTGGARCGCTATGAGATGTGGCGGTCCAACTCGCACCATGAGTCAGCCGATGATCTGCGGGACCGAGTGAAGGGTGTGTCTGCCAAGCCCTTCATTGAGACCCTGCCATCCATTGATGCATTGCACTGTGACATTGGGAATGCTGCAGAGTTCTACAAGATCTTTCAGCTGGAGATAGGGGAGGTCTACAAGAAACCAGATGCCTCCAAAGAGGAGAGAAAACGGTGGCAGTCGACTCTCGACAAGCATTTGAGGAAGAAGATGAACTTGAAGCCTATCATGAGAATGAATGGAAACTTTGCACGGAAGCTGATGGCACATGATACAGTTGAAGCTGTCTGTGA
>TJD_610
AACCTGGAGCGCTATGAGATGTGGCGGTCCAACTCGCACCATGAGTCAGCCGATGATCTGCGGGACCGAGTGAAGGGTGTGTCTGCCAAGCCCTTCATTGAGACCCTGCCATCCATTGATGCATTGCACTGTGACATTGGGAATGCTGCAGAGTTCTACAAGATCTTTCAGCTGGAGATAGGGGAGGTCTACAAGAAACCAGATGCCTCCAAAGAGGAGAGAAAACGGTGGCAGTCGACTCTCGACAAGCATTTGAGGAAGAAGATGAACTTGAAGCCTATCATGAGAATGAATGGAAACTTTGCACGGAAGCTGATGGCACATGATACAGTTGAAGCTGTCTGTGA
>TJD_611
AACCTGGAGCGCTATGAGATGTGGCGGTCCAACTCGCACCATGAGTCAGCCGATGATCTGCGGGACCGAGTGAAGGGTGTGTCTGCCAAGCCCTTCATTGAGACCCTGCCATCCATTGATGCATTGCACTGTGACATTGGGAATGCTGCAGAGTTCTACAAGATCTTTCAGCTGGAGATAGGGGAGGTCTACAAGAAACCAGATGCCTCCAAAGAGGAGAGAAAACGGTGGCAGTCGACTCTCGACAAGCATTTGAGGAAGAAGATGAACTTGAAGCCTATCATGAGAATGAATGGAAACTTTGCACGGAAGCTGATGGCACATGATACAGTTGAAGCTGTCTGTGA
>TJD_612
AACCTGGARCGCTATGAGATGTGGCGGTCCAACTCGCACCATGAGTCAGCCGATGATCTGCGGGACCGAGTGAAGGGTGTGTCTGCCAAGCCCTTCATTGAGACCCTGCCATCCATTGATGCATTGCACTGTGACATTGGGAATGCTGCAGAGTTCTACAAGATCTTTCAGCTGGAGATAGGGGAGGTCTACAAGAAACCAGATGCCTCCAAAGAGGAGAGAAAACGGTGGCAGTCGACTCTCGACAAGCATTTGAGGAAGAAGATGAACTTGAAGCCTATCATGAGAATGAATGGAAACTTTGCACGGAAGCTGATGGCACATGATACAGTTGAAGCTGTCTGTGA
>TJD_613
AACCTGGARCGCTATGAGATGTGGCGGTCCAACTCGCACCATGAGTCAGCCGATGATCTGCGGGACCGAGTGAAGGGTGTGTCTGCCAAGCCCTTCATTGAGACCCTGCCATCCATTGATGCATTGCACTGTGACATTGGGAATGCTGCAGAGTTCTACAAGATCTTTCAGCTGGAGATAGGGGAGGTCTACAAGAAACCAGATGCCTCCAAAGAGGAGAGAAAACGGTGGCAGTCGACTCTCGACAAGCATTTGAGGAAGAAGATGAACTTGAAGCCTATCATGAGAATGAATGGAAACTTTGCACGGAAGCTGATGGCACATGATACAGTTGAAGCTGTCTGTGA
>TJD_614
AACCTGGAGCGCTATGAGATGTGGCGGTCCAACTCGCACCATGAGTCAGCCGATGATCTGCGGGACCGAGTGAAGGGTGTGTCTGCCAAGCCCTTCATTGAGACCCTGCCATCCATTGATGCATTGCACTGTGACATTGGGAATGCTGCAGAGTTCTACAAGATCTTTCAGCTGGAGATAGGGGAGGTCTACAAGAAACCAGATGCCTCCAAAGAGGAGAGAAAACGGTGGCAGTCGACTCTCGACAAGCATTTGAGGAAGAAGATGAACTTGAAGCCTATCATGAGAATGAATGGAAACTTTGCACGGAAGCTGATGGCACATGACACAGCTGAAGCCGTCTGTGA
>TJD_615
AACCTGGAGCGCTATGAGATGTGGCGGTCCAACTCGCACCATGAGTCAGCCGATGATCTGCGGGACCGAGTGAAGGGTGTGTCTGCCAAGCCCTTCATTGAGACCCTGCCATCCATTGATGCATTGCACTGTGACATTGGGAATGCTGCAGAGTTCTACAAGATCTTTCAGCTGGAGATAGGGGAGGTCTACAAGAAACCAGATGCCTCCAAAGAGGAGAGAAAACGGTGGCAGTCGACTCTCGACAAGCATTTGAGGAAGAAGATGAACTTGAAGCCTATCATGAGAATGAATGGAAACTTTGCACGGAAGCTGATGGCACATGACACAGCTGAAGCCGTCTGTGA
>TJD_616
AACCTGGAGCGCTATGAGATGTGGCGGTCCAACTCGCACCATGAGTCAGCCGATGATCTGCGGGATCGAGTGAAGGGTGTGTCTGCCAAGCCCTTCATTGAGACCCTGCCATCCATTGATGCATTGCACTGTGACATTGGGAATGCTGCAGAGTTCTACAAGATCTTTCAGCTGGAGATAGGGGAGGTCTACAAGAAACCAGATGCCTCCAAAGAGGAGAGAAAACGGTGGCAGTCGACTCTCGACAAGCATTTGAGGAAGAAGATGAACTTGAAGCCTATCATGAGAATGAATGGAAACTTTGCACGGAAGCTGATGGCACATGACACAGCTGAAGCCGTCTGTGA
>TJD_617
AACCTGGAGCGCTATGAGATGTGGCGGTCCAACTCGCACCATGAGTCAGCCGATGATCTGCGGGAYCGAGTGAAGGGTGTGTCTGCCAAGCCCTTCATTGAGACCCTGCCATCCATTGATGCATTGCACTGTGACATTGGSAATGCTGCAGAGTTCTACAAGATCTTTCAGCTGGAGATAGGGGAGGTCTACAAGAAACCAGATGCCTCCAAAGAGGAGAGAAAACGGTGGCAGTCGACTCTCGACAAGCATTTGAGGAAGAAGATGAACTTGAAGCCTATCATGAGAATGAATGGAAACTTTGCACGGAAGCTGATGGCACATGACACAGCTGAAGCCGTCTGTGA
>TJD_618
AACCTGGASCGCTATGAGATGTGGCGGTCCAACTCGCACCATGAGTCAGCCGATGATCTGCGGGATCGAGTGAAGGGTGTGTCTGCCAAGCCCTTCATTGAGACCCTGCCATCCATTGATGCATTGCACTGTGACATTGGGAATGCTGCAGAGTTCTACAAGATCTTTCAGCTGGAGATAGGGGAGGTCTACAAGAAACCAGATGCCTCCAAAGAGGAGAGAAAACGGTGGCAGTCGACTCTCGACAAGCATTTGAGGAAGAAGATGAACTTGAAGCCTATCATGAGAATGAATGGAAACTTTGCACGGAAGCTGATGGCACATGACACAGCTGAAGCCGTCTGTGA
>TJD_619
AACCTGGAGCGCTATGAGATGTGGCGGTCCAACTCGCACCATGAGTCAGCCGATGATCTGCGGGAYCGAGTGAAGGGTGTGTCTGCCAAGCCCTTCATTGAGACCCTGCCATCCATTGATGCATTGCACTGTGACATTGGGAATGCTGCAGAGTTCTACAAGATCTTTCAGCTGGAGATAGGGGAGGTCTACAAGAAACCAGATGCCTCCAAAGAGGAGAGAAAACGGTGGCAGTCGACTCTCGACAAGCATTTGAGGAAGAAGATGAACTTGAAGCCTATCATGAGAATGAATGGAAACTTTGCACGGAAGCTGATGGCACATGACACAGCTGAAGCCGTCTGTGA
>TJD_620
AACCTGGAGCGCTATGAGATGTGGCGGTCCAACTCGCACCATGAGTCAGCCGATGATCTGCGGGACCGAGTGAAGGGTGTGTCTGCCAAGCCCTTCATTGAGACCCTGCCATCCATTGATGCATTGCACTGTGACATTGGGAATGCTGCAGAGTTCTACAAGATCTTTCAGCTGGAGATAGGGGAGGTCTACAAGAAACCAGATGCCTCCAAAGAGGAGAGAAAACGGTGGCAGTCGACTCTCGACAAGCATTTGAGGAAGAAGATGAACTTGAAGCCTATCATGAGAATGAATGGAAACTTTGCACGGAAGCTGATGGCACATGACACAGCTGAAGCCGTCTGTGA
>TJD_621
AACCTGGAGCGCTATGAGATGTGGCGGTCCAACTCGCACCATGAGTCAGCCGATGATCTGCGGGAYCGAGTGAAGGGTGTGTCTGCCAAGCCCTTCATTGAGACCCTGCCATCCATTGATGCATTGCACTGTGACATTGGGAATGCTGCAGAGTTCTACAAGATCTTTCAGCTGGAGATAGGGGAGGTCTACAAGAAACCAGATGCCTCCAAAGAGGAGAGAAAACGGTGGCAGTCGACTCTCGACAAGCATTTGAGGAAGAAGATGAACTTGAAGCCTATCATGAGAATGAATGGAAACTTTGCACGGAAGCTGATGGCACATGACACAGCTGAAGCCGTCTGTGA
>TJD_622
AACCTGGAGCGCTATGAGATGTGGCGGTCCAACTCGCACCATGAGTCAGCCGATGATCTGCGGGAYCGAGTGAAGGGTGTGTCTGCCAAGCCCTTCATTGAGACCCTGCCATCCATTGATGCATTGCACTGTGACATTGGGAATGCTGCAGAGTTCTACAAGATCTTTCAGCTGGAGATAGGGGAGGTCTACAAGAAACCAGATGCCTCCAAAGAGGAGAGAAAACGGTGGCAGTCGACTCTCGACAAGCATTTGAGGAAGAAGATGAACTTGAAGCCTATCATGAGAATGAATGGAAACTTTGCACGGAAGCTGATGGCACATGACACAGCTGAAGCCGTCTGTGA
>TJD_623
AACCTGGAGCGCTATGAGATGTGGCGGTCCAACTCGCACCATGAGTCAGCCGATGATCTGCGGGAYCGAGTGAAGGGTGTGTCTGCCAAGCCCTTCATTGAGACCCTGCCATCCATTGATGCATTGCACTGTGACATTGGGAATGCTGCAGAGTTCTACAAGATCTTTCAGCTGGAGATAGGGGAGGTCTACAAGAAACCAGATGCCTCCAAAGAGGAGAGAAAACGGTGGCAGTCGACTCTCGACAAGCATTTGAGGAAGAAGATGAACTTGAAGCCTATCATGAGAATGAATGGAAACTTTGCACGGAAGCTGATGGCACATGACACAGCTGAAGCCGTCTGTGA
>TJD_624
AACCTGGAGCGCTATGAGATGTGGCGGTCCAACTCGCACCATGAGTCAGCCGATGATCTGCGGGAYCGAGTGAAGGGTGTGTCTGCCAAGCCCTTCATTGAGACCCTGCCATCCATTGATGCATTGCACTGTGACATTGGGAATGCTGCAGAGTTCTACAAGATCTTTCAGCTGGAGATAGGGGAGGTCTACAAGAAACCAGATGCCTCCAAAGAGGAGAGAAAACGGTGGCAGTCGACTCTCGACAAGCATTTGAGGAAGAAGATGAACTTGAAGCCTATCATGAGAATGAATGGAAACTTTGCACGGAAGCTGATGGCACATGACACAGCTGAAGCCGTCTGTGA
>TJD_625
AACCTGGAGCGCTATGAGATGTGGCGGTCCAACTCGCACCATGAGTCAGCCGATGATCTGCGGGACCGAGTGAAGGGTGTGTCTGCCAAGCCCTTCATTGAGACCCTGCCATCCATTGATGCATTGCACTGTGACATTGGGAATGCTGCAGAGTTCTACAAGATCTTTCAGCTGGAGATAGGGGAGGTCTACAAGAAACCAGATGCCTCCAAAGAGGAGAGAAAACGGTGGCAGTCGACTCTCGACAAGCATTTGAGGAAGAAGATGAACTTGAAGCCTATCATGAGAATGAATGGAAACTTTGCACGGAAGCTGATGGCACATGACACAGCTGAAGCCGTCTGTGA
>TJD_626
AACCTGGAGCGCTATGAGATGTGGCGGTCCAACTCGCACCATGAGTCAGCCGATGATCTGCGGGACCGAGTGAAGGGTGTGTCTGCCAAGCCCTTCATTGAGACCCTGCCATCCATTGATGCATTGCACTGYGACATTGGGAATGCTGCNGAGTTCTACAAGATCTTTCAGCTGGAGATAGGGGAGGTCTACAAGAAACCAGATGCCTCCAAAGAGGAGAGAAAACGGTGGCAGTCGACTCTCGACAAGCATTTGAGGAAGAAGATGAACTTGAAGCCTATCATGAGAATGAATGGAAACTTTGCACGGAAGCTGATGGCACATGACACAGCTGAAGCCGTCTGTGA
>TJD_627
AACCTGGAGCGCTATGAGATGTGGCGGTCCAACTCGCACCATGAGTCAGCCGATGATCTGCGGGATCGAGTGAAGGGTGTGTCTGCCAAGCCCTTCATTGAGACCCTGCCATCCATTGATGCATTGCACTGTGACATTGGGAATGCTGCAGAGTTCTACAAGATCTTTCAGCTGGAGATAGGGGAGGTCTACAAGAAACCAGATGCCTCCAAAGAGGAGAGAAAACGGTGGCAGTCGACTCTCGACAAGCATTTGAGGAAGAAGATGAACTTGAAGCCTATCATGAGAATGAATGGAAACTTTGCACGGAAGCTGATGGCACATGACACAGCTGAAGCCGTCTGTGA
>TJD_628
AACCTGGAGCGCTATGAGATGTGGCGGTCCAACTCGCACCATGAGTCAGCCGATGATCTGCGGGACCGAGTGAAGGGTGTGTCTGCCAAGCCCTTCATTGAGACCCTGCCATCCATTGATGCATTGCACTGTGACATTGGGAATGCTGCAGAGTTCTACAAGATCTTTCAGCTGGAGATAGGGGAGGTCTACAAGAAACCAGATGCCTCCAAAGAGGAGAGAAAACGGTGGCAGTCGACTCTCGACAAGCATTTGAGGAAGAAGATGAACTTGAAGCCTATCATGAGAATGAATGGAAACTTTGCACGGAAGCTGATGGCACATGACACAGCTGAAGCCGTCTGTGA
>TJD_629
AACCTGGAGCGCTATGAGATGTGGCGGTCCAACTCGCACCATGAGTCAGCCGATGATCTGCGGGATCGAGTGAAGGGTGTGTCTGCCAAGCCCTTCATTGAGACCCTGCCATCCATTGATGCATTGCACTGTGACATTGGGAATGCTGCAGAGTTCTACAAGATCTTTCAGCTGGAGATAGGGGAGGTCTACAAGAAACCAGATGCCTCCAAAGAGGAGAGAAAACGGTGGCAGTCGACTCTCGACAAGCATTTGAGGAAGAAGATGAACTTGAAGCCTATCATGAGAATGAATGGAAACTTTGCACGGAAGCTGATGGCACATGACACAGCTGAAGCCGTCTGTGA
>TJD_630
AACCTGGAGCGCTATGAGATGTGGCGGTCCAACTCGCACCATGAGTCAGCCGATGATCTGCGGGACCGAGTGAAGGGTGTGTCTGCCAAGCCCTTCATTGAGACCCTGCCATCCATTGATGCATTGCACTGTGACATTGGGAATGCTGCAGAGTTCTACAAGATCTTTCAGCTGGAGATAGGGGAGGTCTACAAGAAACCAGATGCCTCCAAAGAGGAGAGAAAACGGTGGCAGTCGACTCTCGACAAGCATTTGAGGAAGAAGATGAACTTGAAGCCTATCATGAGAATGAATGGAAACTTTGCACGGAAGCTGATGGCACATGACACAGCTGAAGCCGTCTGTGA
>TJD_631
AACCTGGAGCGCTATGAGATGTGGCGGTCCAACTCGCACCATGAGTCAGCCGATGATCTGCGGGAYCGAGTGAAGGGTGTGTCTGCCAAGCCCTTCATTGAGACCCTGCCATCCATTGATGCATTGCACTGTGACATTGGGAATGCTGCAGAGTTCTACAAGATCTTTCAGCTGGAGATAGGGGAGGTCTACAAGAAACCAGATGCCTCCAAAGAGGAGAGAAAACGGTGGCAGTCGACTCTCGACAAGCATTTGAGGAAGAAGATGAACTTGAAGCCTATCATGAGAATGAATGGAAACTTTGCACGGAAGCTGATGGCACATGACACAGCTGAAGCCGTCTGTGA
>TJD_632
AACCTGGAGCGCTATGAGATGTGGCGGTCCAACTCGCACCATGAGTCAGCCGATGATCTGCGGGATCGAGTGAAGGGTGTGTCTGCCAAGCCCTTCATTGAGACCCTGCCATCCATTGATGCATTGCACTGTGACATTGGGAATGCTGCAGAGTTCTACAAGATCTTTCAGCTGGAGATAGGGGAGGTCTACAAGAAACCAGATGCCTCCAAAGAGGAGAGAAAACGGTGGCAGTCGACTCTCGACAAGCATTTGAGGAAGAAGATGAACTTGAAGCCTATCATGAGAATGAATGGAAACTTTGCACGGAAGCTGATGGCACATGACACAGCTGAAGCCGTCTGTGA
>TJD_633
AACCTGGAGCGCTATGAGATGTGGCGGTCCAACTCGCACCATGAGTCAGCCGATGATCTGCGGGACCGAGTGAAGGGTGTGTCTGCCAAGCCCTTCATTGAGACCCTGCCATCCATTGATGCATTGCACTGTGACATTGGGAATGCTGCAGAGTTCTACAAGATCTTTCAGCTGGAGATAGGGGAGGTCTACAAGAAACCAGATGCCTCCAAAGAGGAGAGAAAACGGTGGCAGTCGACTCTCGACAAGCATTTGAGGAAGAAGATGAACTTGAAGCCTATCATGAGAATGAATGGAAACTTTGCACGGAAGCTGATGGCACATGACACAGCTGAAGCCGTCTGTGA
>TJD_634
AACCTGGAGCGCTATGAGATGTGGCGGTCCAACTCGCACCATGAGTCAGCCGATGATCTGCGGGAYCGAGTGAAGGGTGTGTCTGCCAAGCCCTTCATTGAGACCCTGCCATCCATTGATGCATTGCACTGTGACATTGGGAATGCTGCAGAGTTCTACAAGATCTTTCAGCTGGAGATAGGGGAGGTCTACAAGAAACCAGATGCCTCCAAAGAGGAGAGAAAACGGTGGCAGTCGACTCTCGACAAGCATTTGAGGAAGAAGATGAACTTGAAGCCTATCATGAGAATGAATGGAAACTTTGCACGGAAGCTGATGGCACATGACACAGCTGAAGCCGTCTGTGA
>TJD_635
AACCTGGAGCGCTATGAGATGTGGCGGTCCAACTCGCACCATGAGTCAGCCGATGATCTGCGGGAYCGAGTGAAGGGTGTGTCTGCCAAGCCCTTCATTGAGACCCTGCCATCCATTGATGCATTGCACTGTGACATTGGGAATGCTGCAGAGTTCTACAAGATCTTTCAGCTGGAGATAGGGGAGGTCTACAAGAAACCAGATGCCTCCAAAGAGGAGAGAAAACGGTGGCAGTCGACTCTCGACAAGCATTTGAGGAAGAAGATGAACTTGAAGCCTATCATGAGAATGAATGGAAACTTTGCACGGAAGCTGATGGCACATGACACAGCTGAAGCCGTCTGTGA
>TJD_636
AACCTGGAGCGCTATGAGATGTGGCGGTCCAACTCGCACCATGAGTCAGCCGATGATCTGCGGGACCGAGTGAAGGGTGTGTCTGCCAAGCCCTTCATTGAGACCCTGCCATCCATTGATGCATTGCACTGTGACATTGGGAATGCTGCAGAGTTCTACAAGATCTTTCAGCTGGAGATAGGGGAGGTCTACAAGAAACCAGATGCCTCCAAAGAGGAGAGAAAACGGTGGCAGTCGACTCTCGACAAGCATTTGAGGAAGAAGATGAACTTGAAGCCTATCATGAGAATGAATGGAAACTTTGCACGGAAGCTGATGGCACATGACACAGCTGAAGCCGTCTGTGA
>TJD_637
AACCTGGAGCGCTATGAGATGTGGCGGTCCAACTCGCACCATGAGTCAGCCGATGATCTGCGGGATCGAGTGAAGGGTGTGTCTGCCAAGCCCTTCATTGAGACCCTGCCATCCATTGATGCATTGCACTGTGACATTGGGAATGCTGCAGAGTTCTACAAGATCTTTCAGCTGGAGATAGGGGAGGTCTACAAGAAACCAGATGCCTCCAAAGAGGAGAGAAAACGGTGGCAGTCGACTCTCGACAAGCATTTGAGGAAGAAGATGAACTTGAAGCCTATCATGAGAATGAATGGAAACTTTGCACGGAAGCTGATGGCACATGACACAGCTGAAGCCGTCTGTGA
>TJD_638
AACCTGGAGCGCTATGAGATGTGGCGGTCCAACTCGCACCATGAGTCAGCCGATGATCTGCGGGATCGAGTGAAGGGTGTGTCTGCCAAGCCCTTCATTGAGACCCTGCCATCCATTGATGCATTGCACTGTGACATTGGGAATGCTGCAGAGTTCTACAAGATCTTTCAGCTGGAGATAGGGGAGGTCTACAAGAAACCAGATGCCTCCAAAGAGGAGAGAAAACGGTGGCAGTCGACTCTCGACAAGCATTTGAGGAAGAAGATGAACTTGAAGCCTATCATGAGAATGAATGGAAACTTTGCACGGAAGCTGATGGCACATGACACAGCTGAAGCCGTCTGTGA
>TJD_639
AACCTGGAGCGCTATGAGATGTGGCGGTCCAACTCGCACCATGAGTCAGCCGATGATCTGCGGGAYCGAGTGAAGGGTGTGTCTGCCAAGCCCTTCATTGAGACCCTGCCATCCATTGATGCATTGCACTGTGACATTGGGAATGCTGCAGAGTTCTACAAGATCTTTCAGCTGGAGATAGGGGAGGTCTACAAGAAACCAGATGCCTCCAAAGAGGAGAGAAAACGGTGGCAGTCGACTCTCGACAAGCATTTGAGGAAGAAGATGAACTTGAAGCCTATCATGAGAATGAATGGAAACTTTGCACGGAAGCTGATGGCACATGACACAGCTGAAGCCGTCTGTGA
>TJD_640
AACCTGGAGCGCTATGAGATGTGGCGGTCCAACTCGCACCATGAGTCAGCCGATGATCTGCGGGACCGAGTGAAGGGTGTGTCTGCCAAGCCCTTCATTGAGACCCTGCCATCCATTGATGCATTGCACTGTGACATTGGGAATGCTGCAGAGTTCTACAAGATCTTTCAGCTGGAGATAGGGGAGGTCTACAAGAAACCAGATGCCTCCAAAGAGGAGAGAAAACGGTGGCAGTCGACTCTCGACAAGCATTTGAGGAAGAAGATGAACTTGAAGCCTATCATGAGAATGAATGGAAACTTTGCACGGAAGCTGATGGCACATGACACAGCTGAAGCCGTCTGTGA
>TJD_641
AACCTGGAGCGCTATGAGATGTGGCGGTCCAACTCGCACCATGAGTCAGCCGATGATCTGCGGGAYCGAGTGAAGGGTGTGTCTGCCAAGCCCTTCATTGAGACCCTGCCATCCATTGATGCATTGCACTGTGACATTGGGAATGCTGCAGAGTTCTACAAGATCTTTCAGCTGGAGATAGGGGAGGTCTACAAGAAACCAGATGCCTCCAAAGAGGAGAGAAAACGGTGGCAGTCGACTCTCGACAAGCATTTGAGGAAGAAGATGAACTTGAAGCCTATCATGAGAATGAATGGAAACTTTGCACGGAAGCTGATGGCACATGACACAGCTGAAGCCGTCTGTGA
>TJD_642
AACCTGGAGCGCTATGAGATGTGGCGGTCCAACTCGCACCATGAGTCAGCCGATGATCTGCGGGAYCGAGTGAAGGGTGTGTCTGCCAAGCCCTTCATTGAGACCCTGCCATCCATTGATGCATTGCACTGTGACATTGGGAATGCTGCAGAGTTCTACAAGATCTTTCAGCTGGAGATAGGGGAGGTCTACAAGAAACCAGATGCCTCCAAAGAGGAGAGAAAACGGTGGCAGTCGACTCTCGACAAGCATTTGAGGAAGAAGATGAACTTGAAGCCTATCATGAGAATGAATGGAAACTTTGCACGGAAGCTGATGGCACATGACACAGCTGAAGCCGTCTGTGA
>TJD_643
AACCTGGAGCGCTATGAGATGTGGCGGTCCAACTCGCACCATGAGTCAGCCGATGATCTGCGGGACCGAGTGAAGGGTGTGTCTGCCAAGCCCTTCATTGAGACCCTGCCATCCATTGATGCATTGCACTGTGACATTGGGAATGCTGCAGAGTTCTACAAGATCTTTCAGCTGGAGATAGGGGAGGTCTACAAGAAACCAGATGCCTCCAAAGAGGAGAGAAAACGGTGGCAGTCGACTCTCGACAAGCATTTGAGGAAGAAGATGAACTTGAAGCCTATCATGAGAATGAATGGAAACTTTGCACGGAAGCTGATGGCACATGAYACAGYTGAAGCYGTCTGTGA
>TJD_644
AACCTGGAGCGCTATGAGATGTGGCGGTCCAACTCGCACCATGAGTCAGCCGATGATCTGCGGGACCGAGTGAAGGGTGTGTCTGCCAAGCCCTTCATTGAGACCCTGCCATCCATTGATGCATTGCACTGTGACATTGGGAATGCTGCAGAGTTCTACAAGATCTTTCAGCTGGAGATAGGGGAGGTCTACAAGAAACCAGATGCCTCCAAAGAGGAGAGAAAACGGTGGCAGTCGACTCTCGACAAGCATTTGAGGAAGAAGATGAACTTGAAGCCTATCATGAGAATGAATGGAAACTTTGCACGGAAGCTGATGGCACATGACACAGCTGAAGCCGTCTGTGA
>TJD_645
AACCTGGARCGCTATGAGATGTGGCGGTCCAACTCGCACCATGAGTCAGCCGATGATCTGCGGGACCGAGTGAAGGGTGTGTCTGCCAAGCCCTTCATTGAGACCCTGCCATCCATTGATGCATTGCACTGTGACATTGGGAATGCTGCAGAGTTCTACAAGATCTTTCAGCTGGAGATAGGGGAGGTCTACAAGAAACCAGATGCCTCCAAAGAGGAGAGAAAACGGTGGCAGTCGACTCTCGACAAGCATTTGAGGAAGAAGATGAACTTGAAGCCTATCATGAGAATGAATGGAAACTTTGCACGGAAGCTGATGGCACATGATACAGTTGAAGCTGTCTGTGA
>TJD_646
AACCTGGARCGCTATGAGATGTGGCGGTCCAACTCGCACCATGAGTCAGCCGATGATCTGCGGGACCGAGTGAAGGGTGTGTCTGCCAAGCCCTTCATTGAGACCCTGCCATCCATTGATGCATTGCACTGTGACATTGGGAATGCTGCAGAGTTCTACAAGATCTTTCAGCTGGAGATAGGGGAGGTCTACAAGAAACCAGATGCCTCCAAAGAGGAGAGAAAACGGTGGCAGTCGACTCTCGACAAGCATTTGAGGAAGAAGATGAACTTGAAGCCTATCATGAGAATGAATGGAAACTTTGCACGGAAGCTGATGGCACATGATACAGTTGAAGCTGTCTGTGA
>TJD_647
AACCTGGAGCGCTATGAGATGTGGCGGTCCAACTCGCACCATGAGTCAGCCGATGATCTGCGGGACCGAGTGAAGGGTGTGTCTGCCAAGCCCTTCATTGAGACCCTGCCATCCATTGATGCATTGCACTGTGACATTGGGAATGCTGCAGAGTTCTACAAGATCTTTCAGCTGGAGATAGGGGAGGTCTACAAGAAACCAGATGCCTCCAAAGAGGAGAGAAAACGGTGGCAGTCGACTCTCGACAAGCATTTGAGGAAGAAGATGAACTTGAAGCCTATCATGAGAATGAATGGAAACTTTGCACGGAAGCTGATGGCACATGATACAGTTGAAGCTGTCTGTGA
>TJD_648
AACCTGGAGCGCTATGAGATGTGGCGGTCCAACTCGCACCATGAGTCAGCCGATGATCTGCGGGAYCGAGTGAAGGGTGTGTCTGCCAAGCCCTTCATTGAGACCCTGCCATCCATTGATGCATTGCACTGTGACATTGGGAATGCTGCAGAGTTCTACAAGATCTTTCAGCTGGAGATAGGGGAGGTCTACAAGAAACCAGATGCCTCCAAAGAGGAGAGAAAACGGTGGCAGTCGACTCTCGACAAGCATTTGAGGAAGAAGATGAACTTGAAGCCTATCATGAGAATGAATGGAAACTTTGCACGGAAGCTGATGGCACATGACACAGCTGAAGCCGTCTGTGA
>TJD_649
AACCTGGAGCGCTATGAGATGTGGCGGTCCAACTCGCACCATGAGTCAGCCGATGATCTGCGGGAYCGAGTGAAGGGTGTGTCTGCCAAGCCCTTCATTGAGACCCTGCCATCCATTGATGCATTGCACTGTGACATTGGGAATGCTGCAGAGTTCTACAAGATCTTTCAGCTGGAGATAGGGGAGGTCTACAAGAAACCAGATGCCTCCAAAGAGGAGAGAAAACGGTGGCAGTCGACTCTCGACAAGCATTTGAGGAAGAAGATGAACTTGAAGCCTATCATGAGAATGAATGGAAACTTTGCACGGAAGCTGATGGCACATGACACAGCTGAAGCCGTCTGTGA
>TJD_650
AACCTGGAGCGCTATGAGATGTGGCGGTCCAACTCGCACCATGAGTCAGCCGATGATCTGCGGGACCGAGTGAAGGGTGTGTCTGCCAAGCCCTTCATTGAGACCCTGCCATCCATTGATGCATTGCACTGTGACATTGGGAATGCTGCAGAGTTCTACAAGATCTTTCAGCTGGAGATAGGGGAGGTCTACAAGAAACCAGATGCCTCCAAAGAGGAGAGAAAACGGTGGCAGTCGACTCTCGACAAGCATTTGAGGAAGAAGATGAACTTGAAGCCTATCATGAGAATGAATGGAAACTTTGCACGGAAGCTGATGGCACATGACACAGCTGAAGCCGTCTGTGA
>TJD_651
AACCTGGAGCGCTATGAGATGTGGCGGTCCAACTCGCACCATGAGTCAGCCGATGATCTGCGGGAYCGAGTGAAGGGTGTGTCTGCCAAGCCCTTCATTGAGACCCTGCCATCCATTGATGCATTGCACTGTGACATTGGGAATGCTGCAGAGTTCTACAAGATCTTTCAGCTGGAGATAGGGGAGGTCTACAAGAAACCAGATGCCTCCAAAGAGGAGAGAAAACGGTGGCAGTCGACTCTCGACAAGCATTTGAGGAAGAAGATGAACTTGAAGCCTATCATGAGAATGAATGGAAACTTTGCACGGAAGCTGATGGCACATGACACAGCTGAAGCCGTCTGTGA
>TJD_652
AACCTGGAGCGCTATGAGATGTGGCGGTCCAACTCGCACCATGAGTCAGCCGATGATCTGCGGGACCGAGTGAAGGGTGTGTCTGCCAAGCCCTTCATTGAGACCCTGCCATCCATTGATGCATTGCACTGTGACATTGGGAATGCTGCAGAGTTCTACAAGATCTTTCAGCTGGAGATAGGGGAGGTCTACAAGAAACCAGATGCCTCCAAAGAGGAGAGAAAACGGTGGCAGTCGACTCTCGACAAGCATTTGAGGAAGAAGATGAACTTGAAGCCTATCATGAGAATGAATGGAAACTTTGCACGGAAGCTGATGGCACATGACACAGCTGAAGCCGTCTGTGA
>TJD_653
AACCTGGAGCGCTATGAGATGTGGCGGTCCAACTCGCACCATGAGTCAGCCGATGATCTGCGGGAYCGAGTGAAGGGTGTGTCTGCCAAGCCCTTCATTGAGACCCTGCCATCCATTGATGCATTGCACTGTGACATTGGGAATGCTGCAGAGTTCTACAAGATCTTTCAGCTGGAGATAGGGGAGGTCTACAAGAAACCAGATGCCTCCAAAGAGGAGAGAAAACGGTGGCAGTCGACTCTCGACAAGCATTTGAGGAAGAAGATGAACTTGAAGCCTATCATGAGAATGAATGGAAACTTTGCACGGAAGCTGATGGCACATGACACAGCTGAAGCCGTCTGTGA
>TJD_654
AACCTGGARCGCTATGAGATGTGGCGGTCCAACTCGCACCATGAGTCAGCCGATGATCTGCGGGACCGAGTGAAGGGTGTGTCTGCCAAGCCCTTCATTGAGACCCTGCCATCCATTGATGCATTGCACTGTGACATTGGGAATGCTGCAGAGTTCTACAAGATCTTTCAGCTGGAGATAGGGGAGGTCTACAAGAAACCAGATGCCTCCAAAGAGGAGAGAAAACGGTGGCAGTCGACTCTCGACAAGCATTTGAGGAAGAAGATGAACTTGAAGCCTATCATGAGAATGAATGGAAACTTTGCACGGAAGCTGATGGCACATGATACAGTTGAAGCTGTCTGTGA
>TJD_655
AACCTGGAGCGCTATGAGATGTGGCGGTCCAACTCGCACCATGAGTCAGCCGATGATCTGCGGGACCGAGTGAAGGGTGTGTCTGCCAAGCCCTTCATTGAGACCCTGCCATCCATTGATGCATTGCACTGTGACATTGGGAATGCTGCAGAGTTCTACAAGATCTTTCAGCTGGAGATAGGGGAGGTCTACAAGAAACCAGATGCCTCCAAAGAGGAGAGAAAACGGTGGCAGTCGACTCTCGACAAGCATTTGAGGAAGAAGATGAACTTGAAGCCTATCATGAGAATGAATGGAAACTTTGCACGGAAGCTGATGGCACATGATACAGTTGAAGCTGTCTGTGA
>TJD_656
AACCTGGARCGCTATGAGATGTGGCGGTCCAACTCGCACCATGAGTCAGCCGATGATCTGCGGGACCGAGTGAAGGGTGTGTCTGCCAAGCCCTTCATTGAGACCCTGCCATCCATTGATGCATTGCACTGTGACATTGGGAATGCTGCAGAGTTCTACAAGATCTTTCAGCTGGAGATAGGGGAGGTCTACAAGAAACCAGATGCCTCCAAAGAGGAGAGAAAACGGTGGCAGTCGACTCTCGACAAGCATTTGAGGAAGAAGATGAACTTGAAGCCTATCATGAGAATGAATGGAAACTTTGCACGGAAGCTGATGGCACATGATACAGTTGAAGCTGTCTGTGA
>TJD_657
AACCTGGARCGCTATGAGATGTGGCGGTCCAACTCGCACCATGAGTCAGCCGATGATCTGCGGGACCGAGTGAAGGGTGTGTCTGCCAAGCCCTTCATTGAGACCCTGCCATCCATTGATGCATTGCACTGTGACATTGGGAATGCTGCAGAGTTCTACAAGATCTTTCAGCTGGAGATAGGGGAGGTCTACAAGAAACCAGATGCCTCCAAAGAGGAGAGAAAACGGTGGCAGTCGACTCTCGACAAGCATTTGAGGAAGAAGATGAACTTGAAGCCTATCATGAGAATGAATGGAAACTTTGCACGGAAGCTGATGGCACATGAYACAGYTGAAGCYGTCTGTGA
>TJD_658
AACCTGGAGCGCTATGAGATGTGGCGGTCCAACTCGCACCATGAGTCAGCCGATGATCTGCGGGAYCGAGTGAAGGGTGTGTCTGCCAAGCCCTTCATTGAGACCCTGCCATCCATTGATGCATTGCACTGTGACATTGGGAATGCTGCAGAGTTCTACAAGATCTTTCAGCTGGAGATAGGGGAGGTCTACAAGAAACCAGATGCCTCCAAAGAGGAGAGAAAACGGTGGCAGTCGACTCTCGACAAGCATTTGAGGAAGAAGATGAACTTGAAGCCTATCATGAGAATGAATGGAAACTTTGCACGGAAGCTGATGGCACATGACACAGCTGAAGCCGTCTGTGA
>TJD_659
AACCTGGAGCGCTATGAGATGTGGCGGTCCAACTCGCACCATGAGTCAGCCGATGATCTGCGGGACCGAGTGAAGGGTGTGTCTGCCAAGCCCTTCATTGAGACCCTGCCATCCATTGATGCATTGCACTGTGACATTGGGAATGCTGCAGAGTTCTACAAGATCTTTCAGCTGGAGATAGGGGAGGTCTACAAGAAACCAGATGCCTCCAAAGAGGAGAGAAAACGGTGGCAGTCGACTCTCGACAAGCATTTGAGGAAGAAGATGAACTTGAAGCCTATCATGAGAATGAATGGAAACTTTGCACGGAAGCTGATGGCACATGATACAGTTGAAGCTGTCTGTGA
>TJD_660
AACCTGGARCGCTATGAGATGTGGCGGTCCAACTCGCACCATGAGTCAGCCGATGATCTGCGGGACCGAGTGAAGGGTGTGTCTGCCAAGCCCTTCATTGAGACCCTGCCATCCATTGATGCATTGCACTGTGACATTGGGAATGCTGCAGAGTTCTACAAGATCTTTCAGCTGGAGATAGGGGAGGTCTACAAGAAACCAGATGCCTCCAAAGAGGAGAGAAAACGGTGGCAGTCGACTCTCGACAAGCATTTGAGGAAGAAGATGAACTTGAAGCCTATCATGAGAATGAATGGAAACTTTGCACGGAAGCTGATGGCACATGATACAGTTGAAGCTGTCTGTGA
>TJD_661
AACCTGGAACGCTATGAGATGTGGCGGTCCAACTCGCACCATGAGTCAGCCGATGATCTGCGGGACCGAGTGAAGGGTGTGTCTGCCAAGCCCTTCATTGAGACCCTGCCATCCATTGATGCATTGCACTGTGACATTGGGAATGCTGCAGAGTTCTACAAGATCTTTCAGCTGGAGATAGGGGAGGTCTACAAGAAACCAGATGCCTCCAAAGAGGAGAGAAAACGGTGGCAGTCGACTCTCGACAAGCATTTGAGGAAGAAGATGAACTTGAAGCCTATCATGAGAATGAATGGAAACTTTGCACGGAAGCTGATGGCACATGATACAGTTGAAGCTGTCTGTGA
>TJD_662
AACCTGGARCGCTATGAGATGTGGCGGTCCAACTCGCACCATGAGTCAGCCGATGATCTGCGGGACCGAGTGAAGGGTGTGTCTGCCAAGCCCTTCATTGAGACCCTGCCATCCATTGATGCATTGCACTGTGACATTGGGAATGCTGCAGAGTTCTACAAGATCTTTCAGCTGGAGATAGGGGAGGTCTACAAGAAACCAGATGCCTCCAAAGAGGAGAGAAAACGGTGGCAGTCGACTCTCGACAAGCATTTGAGGAAGAAGATGAACTTGAAGCCTATCATGAGAATGAATGGAAACTTTGCACGGAAGCTGATGGCACATGATACAGTTGAAGCTGTCTGTGA
>TJD_663
AACCTGGARCGCTATGAGATGTGGCGGTCCAACTCGCACCATGAGTCAGCCGATGATCTGCGGGACCGAGTGAAGGGTGTGTCTGCCAAGCCCTTCATTGAGACCCTGCCATCCATTGATGCATTGCACTGTGACATTGGGAATGCTGCAGAGTTCTACAAGATCTTTCAGCTGGAGATAGGGGAGGTCTACAAGAAACCAGATGCCTCCAAAGAGGAGAGAAAACGGTGGCAGTCGACTCTCGACAAGCATTTGAGGAAGAAGATGAACTTGAAGCCTATCATGAGAATGAATGGAAACTTTGCACGGAAGCTGATGGCACATGAYACAGYTGAAGCYGTCTGTGA
>TJD_664
AACCTGGARCGCTATGAGATGTGGCGGTCCAACTCGCACCATGAGTCAGCCGATGATCTGCGGGACCGAGTGAAGGGTGTGTCTGCCAAGCCCTTCATTGAGACCCTGCCATCCATTGATGCATTGCACTGTGACATTGGGAATGCTGCAGAGTTCTACAAGATCTTTCAGCTGGAGATAGGGGAGGTCTACAAGAAACCAGATGCCTCCAAAGAGGAGAGAAAACGGTGGCAGTCGACTCTCGACAAGCATTTGAGGAAGAAGATGAACTTGAAGCCTATCATGAGAATGAATGGAAACTTTGCACGGAAGCTGATGGCACATGATACAGTTGAAGCTGTCTGTGA
