# Supplementary material for: Asymmetric reproductive isolation between terminal forms of the salamander ring species Ensatina eschscholtzii revealed by fine-scale genetic analysis of a hybrid zone
Source: BMC Evol Biol. 2011 Aug 22;11:245. doi: 10.1186/1471-2148-11-245 (PMC3175475; doi:10.1186/1471-2148-11-245)
Supplement: Additional file 4 — Sequence alignment for SLC8A3 in FASTA format. [file 1471-2148-11-245-S4.FASTA]

>CM_55 
TCCACCATTGTGGGTAGTGCAGCTTTCAACATGTTCATTATTCTGGCAATCTGTGTCTATGTGATTCCTGATGGAGAAACCAGGAAGATCAAACACCTGAGGGTCTTCTTTGTGACTGCAGCTTGGAGCATCTTTGCTTACATTTGGATGTATATGATTCTCGCGGTCTTCTCTCCAGGCATAGTCCAAGTGTGGGAAGGCTTGCTTACTCTGTTCTTTTTTCCTGTTTGTGTTTTCCTGGCCTGGGTGGCAGATCGCCGGCTGCTTTTCTACAAGTACATGCACAAGAAGTACCGAACGGACAAACACAGAGGCATTATGATAGAGACGGAAGGCGAGCAC
>CM_56 
TCCACCATTGTGGGTAGTGCAGCTTTCAACATGTTCATTATTCTGGCAATCTGTGTCTATGTGATTCCTGATGGAGAAACCAGGAAGATCAAACACCTGAGGGTCTTCTTTGTGACTGCAGCTTGGAGCATCTTTGCTTACATTTGGATGTATATGATTCTCGCGGTCTTCTCTCCAGGCATAGTCCAAGTGTGGGAAGGCTTGCTTACTCTGTTCTTTTTTCCTGTTTGTGTTTTCCTGGCCTGGGTGGCAGATCGCCGGCTGCTTTTCTACAAGTACATGCACAAGAAGTACCGAACGGACAAACACAGAGGGATTATGATAGAGACGGAAGGCGAGCAC
>CM_57 
TCCACCATYGTGGGTAGTGCAGCTTTCAACATGTTCATYATTCTGGCAATCTGTGTCTATGTGATTCCTGATGGAGAAACCAGGAAGATCAAACACCTGAGGGTCTTCTTTGTGACTGCAGCTTGGAGCATCTTTGCTTACATTTGGATGTATATGATTCTCGCRGTCTTCTCTCCAGGCRTAGTCCAAGTGTGGGAAGGCTTGCTTACTCTGTTCTTTTTTCCTGTTTGTGTTTTCCTGGCCTGGGTGGCAGATCGCCGGCTGCTTTTCTACAAGTACATGCACAAGAAGTACCGAACGGACAAACACAGAGGGATTATGATAGAGACRGAAGGYGAGCAC
>CM_58 
TCCACCATYGTGGGTAGTGCAGCTTTCAACATGTTCATYATTCTGGCAATCTGTGTCTATGTGATTCCTGATGGAGAAACCAGGAAGATCAAACACCTGAGGGTCTTCTTTGTGACTGCAGCTTGGAGCATCTTTGCTTACATTTGGATGTATATGATTCTCGCRGTCTTCTCTCCAGGCRTAGTCCAAGTGTGGGAAGGCTTGCTTACTCTGTTCTTTTTTCCTGTTTGTGTTTTCCTGGCCTGGGTGGCAGATCGCCGGCTGCTTTTCTACAAGTACATGCACAAGAAGTACCGAACGGACAAACACAGAGGGATTATGATAGAGACRGAAGGYGAGCAC
>CM_59 
TCCACCATCGTGGGTAGTGCAGCTTTCAACATGTTCATCATTCTGGCAATCTGTGTCTATGTGATTCCTGATGGAGAAACCAGGAAGATCAAACACCTGAGGGTCTTCTTTGTGACTGCAGCTTGGAGCATCTTTGCTTACATTTGGATGTATATGATTCTCGCRGTCTTCTCTCCAGGCGTAGTCCAAGTGTGGGAAGGCTTGCTTACTCTGTTCTTTTTTCCTGTTTGTGTTTTCCTGGCCTGGGTGGCAGATCGCCGGCTGCTTTTCTACAAGTACATGCACAAGAAGTACCGAACGGACAAACACAGAGGGATTATGATAGAGACAGAAGGTGAGCAC
>TJD_196
TCCACCATYGTGGGTAGTGCAGCTTTCAACATGTTCATCATTCTGGSAATCTGTGTCTATGTGATTCCTGATGGAGAAACCAGGAAGATCAAACACCTGAGGGTCTTCTTTGTGACTGCAGCTTGGAGCATCTTTGCTTACATTTGGATGTATATGATTCTCGCRGTCTTCTCTCCAGGCGTAGKCCAAGTGTGGGAAGGCTTGCTTACTCTGTTCTTTTTTCCTGTTTGTGTTTTCCTGGCCTGGGTGGCAGATCGCCGGCTGCTTTTCTACAAGTACATGCACAAGAAGTACCGAACGGACAAACACAGAGGGATTATGATAGAGACGGAAGGYGAGCAC
>TJD_197
TCCACCATTGTGGNTAGTGCAGCTTTCAACATGTTNATTATTCTGGCAATCTGTGTCTATGTGATTCCTGATGGAGAAACCAGGAAGATCAAACACCTGAGGGTCTTCNTTGTGACTGCAGCTTGNAGCATCTTTGCTTANATTTGGATGTATATGATTCTCGCGGTCTTCTCTCCAGGCATAGTCCAAGTGTGGGAAGGCTTGCTTACTCTGTTCTTTTTTCCTGTTTGTGTTTTCCTGGCCTGGGTGGCAGATCGCCGGCTGCTTTTCTACAAGTACATGCACAAGAAGTACCGAACGGACAAACACAGAGGGATTATGATAGAGACGGAAGGCGAGCAC
>TJD_198
TCCACCATYGTGGGTAGTGCAGCTTTCAACATGTTNATCATTCTGGCAATCTGTGTCTATGTGATTCCTGATGGAGAAACCAGGAAGATCAAACACCTGAGGGTCTTCTTTGTGACTGCAGCTTGGAGCATCTTTGCTTACATTTGGATGTATATGATTCTCGCRGTCTTCTCTCCAGGCGTAGTCCAAGTGTGGGAAGGCTTGCTTACTCTGTTCTTTTTTCCTGTTTGTGTTTTCCTGGCCTGGGTGGCAGATCGCCGGCTGCTTTTCTACAAGTACATGCACAAGAAGTACCGAACGGACAAACACAGAGGGATTATGATAGAGACRGAAGGYGAGCAC
>TJD_199
TCCACCATTGTGGGTAGTGCAGCTTTCAACATGTNNATTATTCTGGCAATCTGTGTCTATGTGATTCCTGATGGAGAAACCAGGAAGATCAAACACCTGAGGGTCTTCTTTGTGACTGCAGCTTGGAGCATCTTTGCTTACATTTGGATGTATATGATTCTCGCGGTCTTCTCTCCAGGCATAGTCCAAGTGTGGGAAGGCTTGCTTACTCTGTTCTTTTTTCCTGTTTGTGTTTTCCTGGCCTGGGTGGCAGATCGCCGGCTGCTTTTCTACAAGTACATGCACAAGAAGTACCGAACGGACAAACACAGAGGGATTATGATAGAGACGGAAGGCGAGCAC
>TJD_200
TCCACCATYGTGGGTAGTGCAGCTTTCAACATGTTCATCATTCTGGCAATCTGTGTCTATGTGATTCCTGATGGAGAAACCAGGAAGATCAAACACCTGAGGGTCTTCTTTGTGACTGCAGCTTGGAGCATCTTTGCTTACATTTGGATGTATATGATTCTCGCRGTCTTCTCTCCAGGCGTAGTCCAAGTGTGGGAAGGCTTGCTTACTCTGTTCTTTTTTCCTGTTTGTGTTTTCCTGGCCTGGGTGGCAGATCGCCGGCTGCTTTTCTACAAGTACATGCACAAGAAGTACCGAACGGACAAACACAGAGGGATTATGATAGAGACRGAAGGYGAGCAC
>TJD_201
TCCACCATTGTGGGTAGTGCAGCTTTCAACATGTTCATCATTCTGGCAATCTGTGTCTATGTGATTCCTGATGGAGAAACCAGGAAGATCAAACACCTGAGGGTCTTCTTTGTGACTGCAGCTTGGAGCATCTTTGCTTACATTTGGATGTATATGATTCTNNNGNNNNNNNNNNNNNNNNNNNNNNNNNNNNNNNNNNNNNNNNNNNNNNNNTTCTTTTTTCCTGTTTGTGTTTTCCTGGCCTGGGTGGCAGATCGCCGGCTGCTTTTCTACAAGTACATGCACAAGAAGTACCGAACGGACAAACACAGAGGGATTATGATAGAGACGGAAGGCGAGNNN
>TJD_202
TCCACCATTGTGGGTAGTGCAGCTTTCAACATGNTNATCATTCTGGCAATCTGTGTCTATGTGATTCCTGATGGAGAAACCAGGAAGATCAAACACCTGAGGGTCTTCTTTGTGACTGCAGCTTGGAGCATCTTTGCTTACATTTGGATGTATATGATTCTCGCGGTCTTCTCTCCAGGCGTAGTCCAAGTGTGGGAAGGCTTGCTTACTCTGTTCTTTTTTCCTGTTTGTGTTTTCCTGGCCTGGGTGGCAGATCGCCGGCTGCTTTTCTACAAGTACATGCACAAGAAGTACCGAACGGACAAACACAGAGGGATTATGATAGAGACGGAAGGCGAGCAC
>TJD_203
TCCACCATTGTGGGTAGTGCAGCTTTCAACATGTTCATCATTCTGGCAATCTGTGTCTATGTGATTCCTGATGGAGAAACCAGGAAGATCAAACACCTGAGGGTCTTCTTTGTGACTGCAGCTTGGAGCATCTTTGCTTACATTTGGATGTATATGATTCTCGCGGTCTTCTCTCCAGGCGTAGTCCAAGTGTGGGAAGGCTTGCTTACTCTGTTCTTTTTTCCTGTTTGTGTTTTCCTGGCCTGGGTGGCAGATCGCCGGCTGCTTTTCTACAAGTACATGCACAAGAAGTACCGAACGGACAAACACAGAGGGATTATGATAGAGACGGAAGGCGAGCAC
>TJD_204
TCCACCATTGTGGGTAGTGCAGCTTTCAACATGTTCATCATTCTGGCAATCTGTGTCTATGTGATTCCTGATGGAGAAACCAGGAAGATCAAACACCTGAGGGTCTTCTTTGTGACTGCAGCTTGGAGCATCTTTGCTTACATTTGGATGTATATGATTCTCGCGGTCTTCTCTCCAGGCGTAGTCCAAGTGTGGGAAGGCTTGCTTACTCTGTTCTTTTTTCCTGTTTGTGTTTTCCTGGCCTGGGTGGCAGATCGCCGGCTGCTTTTCTACAAGTACATGCACAAGAAGTACCGAACGGACAAACACAGAGGGATTATGATAGAGACGGAAGGCGAGCAC
>TJD_205
TCCACCATTGTGGGTAGTGCAGCTTTCAACATGTTCATCATTCTGGCAATCTGTGTCTATGTGATTCCTGATGGAGAAACCAGGAAGATCAAACACCTGAGGGTCTTCTTTGTGACTGCAGCTTGGAGCATCTTTGCTTACATTTGGATGTATATGATTCTCGCGGTCTTCTCTCCAGGCGTAGTCCAAGTGTGGGAAGGCTTGCTTACTCTGTTCTTTTTTCCTGTTTGTGTTTTCCTGGCCTGGGTGGCAGATCGCCGGCTGCTTTTCTACAAGTACATGCACAAGAAGTACCGAACGGACAAACACAGAGGGATTATGATAGAGACGGAAGGCGAGCAC
>TJD_206
TCCACCATTGTGGGTAGTGCAGCTTTCAACATGTTCATCATTCTGGCAATCTGTGTCTATGTGATTCCTGATGGAGAAACCAGGAAGATCAAACACCTGAGGGTCTTCTTTGTGACTGCAGCTTGGAGCATCTTTGCTTACATTTGGATGTATATGATTCTCGCGGTCTTCTCTCCAGGCGTAGTCCAAGTGTGGGAAGGCTTGCTTACTCTGTTCTTTTTTCCTGTTTGTGTTTTCCTGGCCTGGGTGGCAGATCGCCGGCTGCTTTTCTACAAGTACATGCACAAGAAGTACCGAACGGACAAACACAGAGGGATTATGATAGAGACGGAAGGCGAGCAC
>TJD_207
TCCACCATTGTGGGTAGTGCAGCTTTCAACATGTTCATCATTCTGGCAATCTGTGTCTATGTGATTCCTGATGGAGAAACCAGGAAGATCAAACACCTGAGGGTCTTCTTTGTGACTGCAGCTTGGAGCATCTTTGCTTACATTTGGATGTATATGATTCTCGCGGTCTTCTCTCCAGGCGTAGTCCAAGTGTGGGAAGGCTTGCTTACTCTGTTCTTTTTTCCTGTTTGTGTTTTCCTGGCCTGGGTGGCAGATCGCCGGCTGCTTTTCTACAAGTACATGCACAAGAAGTACCGAACGGACAAACACAGAGGGATTATGATAGAGACGGAAGGCGAGCAC
>TJD_208
TCCACCATYGTGGGTAGTGCAGCTTTCAACATGTTCATCATTCTGGCAATCTGTGTCTATGTGATTCCTGATGGAGAAACCAGGAAGATCAAACACCTGAGGGTCTTCTTTGTGACTGCAGCTTGGAGCATCTTTGCTTACATTTGGATGTATATGATTCTCGCRGTCTTCTCTCCAGGCGTAGTCCAAGTGTGGGAAGGCTTGCTTACTCTGTTCTTTTTTCCTGTTTGTGTTTTCCTGGCCTGGGTGGCAGATCGCCGGCTGCTTTTCTACAAGTACATGCACAAGAAGTACCGAACGGACAAACACAGAGGGATTATGATAGAGACRGAAGGYGAGCAC
>TJD_209
TCCACCATTGTGGGTAGTGCAGCTTTCAACATGTTCATCATTCTGGCAATCTGTGTCTATGTGATTCCTGATGGAGAAACCAGGAAGATCAAACACCTGAGGGTCTTCTTTGTGACTGCAGCTTGGAGCATCTTTGCTTACATTTGGATGTATATGATTCTCGCGGTCTTCTCTCCAGGCGTAGTCCAAGTGTGGGAAGGCTTGCTTACTCTGTTCTTTTTTCCTGTTTGTGTTTTCCTGGCCTGGGTGGCAGATCGCCGGCTGCTTTTCTACAAGTACATGCACAAGAAGTACCGAACGGACAAACACAGAGGGATTATGATAGAGACGGAAGGCGAGCAC
>TJD_210
TCCACCATTGTGGGTAGTGCAGCTTTCAACATGTTCATCATTCTGGCAATCTGTGTCTATGTGATTCCTGATGGAGAAACCAGGAAGATCAAACACCTGAGGGTCTTCTTTGTGACTGCAGCTTGGAGCATCTTTGCTTACATTTGGATGTATATGATTCTCGCGGTCTTCTCTCCAGGCGTAGTCCAAGTGTGGGAAGGCTTGCTTACTCTGTTCTTTTTTCCTGTTTGTGTTTTCCTGGCCTGGGTGGCAGATCGCCGGCTGCTTTTCTACAAGTACATGCACAAGAAGTACCGAACGGACAAACACAGAGGGATTATGATAGAGACGGAAGGCGAGCAC
>TJD_216
TCCACCATTGTGGGTAGTGCAGCTTTCAACATGTTCATCATTCTGGCAATCTGTGTCTATGTGATTCCTGATGGAGAAACCAGGAAGATCAAACACCTGAGGGTCTTCTTTGTGACTGCAGCTTGGAGCATCTTTGCTTACATTTGGATGTATATGATTCTCGCGGTCTTCTCTCCAGGCGTAGTCCAAGTGTGGGAAGGCTTGCTTACTCTGTTCTTTTTTCCTGTTTGTGTTTTCCTGGCCTGGGTGGCAGATCGCCGGCTGCTTTTCTACAAGTACATGCACAAGAAGTACCGAACGGACAAACACAGAGGGATTATGATAGAGACGGAAGGCGAGCAC
>TJD_217
TCCACCATYGTGGGTAGTGCAGCTTTCAACATGTTCATTATTCTGGCAATCTGTGTCTATGTGATTCCTGATGGAGAAACCAGGAAGATCAAACACCTGAGGGTCTTCTTTGTGACTGCAGCTTGGAGCATCTTTGCTTACATTTGGATGTATATGATTCTCGCGGTCTTCTCTCCAGGCATAGTCCAAGTGTGGGAAGGCTTGCTTACTCTGTTCTTTTTTCCTGTTTGTGTTTTCCTGGCCTGGGTGGCAGATCGCCGGCTGCTTTTCTACAAGTACATGCACAAGAAGTACCGAACGGACAAACACAGAGGGATTATGATAGAGACGGAAGGCGAGCAC
>TJD_218
TCCACCATTGTGGGTAGTGCAGCTTTCAACATGTTCATYATTCTGGCAATCTGTGTCTATGTGATTCCTGATGGAGAAACCAGGAAGATCAAACACCTGAGGGTCTTCTTTGTGACTGCAGCTTGGAGCATCTTTGCTTACATTTGGATGTATATGATTCTCGCGGTCTTCTCTCCAGGCRTAGTCCAAGTGTGGGAAGGCTTGCTTACTCTGTTCTTTTTTCCTGTTTGTGTTTTCCTGGCCTGGGTGGCAGATCGCCGGCTGCTTTTCTACAAGTACATGCACAAGAAGTACCGAACGGACAAACACAGAGGGATTATGATAGAGACGGAAGGCGAGCAC
>TJD_219
TCCACCATYGTGGGTAGTGCAGCTTTCAACATGTTCATYATTCTGGCAATCTGTGTCTATGTGATTCCTGATGGAGAAACCAGGAAGATCAAACACCTGAGGGTCTTCTTTGTGACTGCAGCTTGGAGCATCTTTGCTTACATTTGGATGTATATGATTCTCGCRGTCTTCTCTCCAGGCRTAGTCCAAGTGTGGGAAGGCTTGCTTACTCTGTTCTTTTTTCCTGTTTGTGTTTTCCTGGCCTGGGTGGCAGATCGCCGGCTGCTTTTCTACAAGTACATGCACAAGAAGTACCGAACGGACAAACACAGAGGGATTATGATAGAGACRGAAGGYGAGCAC
>TJD_220
TCCACCATTGTGGGTAGTGCAGCTTTCAACATGTTCATCATTCTGGCAATCTGTGTCTATGTGATTCCTGATGGAGAAACCAGGAAGATCAAACACCTGAGGGTCTTCTTTGTGACTGCAGCTTGGAGCATCTTTGCTTACATTTGGATGTATATGATTCTCGCGGTCTTCTCTCCAGGCGTAGNCCAAGTGTGGGAAGGCTTGCTTACTCTGTTCTTTTTTCCTGTTTGTGTTTTCCTGGCCTGGGTGGCAGATCGCCGGCTGCTTTTCTACAAGTACATGCACAAGAAGTACCGAACGGACAAACACAGAGGGATTATGATAGAGACGGAAGGCGAGCAC
>TJD_221
TCCACCATTGTGGGTAGTGCAGCTTTCAACATGTTCATCATTCTGGCAATCTGTGTCTATGTGATTCCTGATGGAGAAACCAGGAAGATCAAACACCTGAGGGTCTTCTTTGTGACTGCAGCTTGGAGCATCTTTGCTTACATTTGGATGTATATGATTCTCGCGGTCTTCTCTCCAGGCGTAGTCCAAGTGTGGGAAGGCTTGCTTACTCTGTTCTTTTTTCCTGTTTGTGTTTTCCTGGCCTGGGTGGCAGATCGCCGGCTGCTTTTCTACAAGTACATGCACAAGAAGTACCGAACGGACAAACACAGAGGGATTATGATAGAGACGGAAGGCGAGCAC
>TJD_222
TCCACCATTGTGGGTAGTGCAGCTTTCAACATGTTCATYATTCTGGCAATCTGTGTCTATGTGATTCCTGATGGAGAAACCAGGAAGATCAAACACCTGAGGGTCTTCTTTGTGACTGCAGCTTGGAGCATCTTTGCTTACATTTGGATGTATATGATTCTCGCGGTCTTCTCTCCAGGCRTAGTCCAAGTGTGGGAAGGCTTGCTTACTCTGTTCTTTTTTCCTGTTTGTGTTTTCCTGGCCTGGGTGGCAGATCGCCGGCTGCTTTTCTACAAGTACATGCACAAGAAGTACCGAACGGACAAACACAGAGGGATTATGATAGAGACGGAAGGCGAGCAC
>TJD_223
TCCACCATCGTGGGTAGTGCAGCTTTCAACATGTTCATCATTCTGGCAATCTGTGTCTATGTGATTCCTGATGGAGAAACCAGGAAGATCAAACACCTGAGGGTCTTCTTTGTGACTGCAGCTTGGAGCATCTTTGCTTACATTTGGATGTATATGATTCTCGCAGTCTTCTCTCCAGGCGTAGTCCAAGTGTGGGAAGGCTTGCTTACTCTGTTCTTTTTTCCTGTTTGTGTTTTCCTGGCCTGGGTGGCAGATCGCCGGCTGCTTTTCTACAAGTACATGCACAAGAAGTACCGAACGGACAAACACAGAGGGATTATGATAGAGACAGAAGGTGAGCAC
>TJD_224
TCCACCATTGTGGGTAGTGCAGCTTTCAACATGTTCATYATTCTGGCAATCTGTGTCTATGTGATTCCTGATGGAGAAACCAGGAAGATCAAACACCTGAGGGTCTTCTTTGTGACTGCAGCTTGGAGCATCTTTGCTTACATTTGGATGTATATGATTCTCGCGGTCTTCTCTCCAGGCRTAGTCCAAGTGTGGGAAGGCTTGCTTACTCTGTTCTTTTTTCCTGTTTGTGTTTTCCTGGCCTGGGTGGCAGATCGCCGGCTGCTTTTCTACAAGTACATGCACAAGAAGTACCGAACGGACAAACACAGAGGGATTATGATAGAGACGGAAGGCGAGCAC
>TJD_226
TCCACCATYGTGGGTAGTGCAGCTTTCAACATGTTCATCATTCTGGCAATCTGTGTCTATGTGATTCCTGATGGAGAAACCAGGAAGATCAAACACCTGAGGGTCTTCTTTGTGACTGCAGCTTGGAGCATCTTTGCTTACATTTGGATGTATATGATTCTCGCRGTCTTCTCTCCAGGCGTAGTCCAAGTGTGGGAAGGCTTGCTTACTCTGTTCTTTTTTCCTGTTTGTGTTTTCCTGGCCTGGGTGGCAGATCGCCGGCTGCTTTTCTACAAGTACATGCACAAGAAGTACCGAACGGACAAACACAGAGGGATTATGATAGAGACRGAAGGYGAGCAC
>TJD_227
TCCACCATTGTGGGTAGTGCAGCTTTCAACATGTTCATTATTCTGGCAATCTGTGTCTATGTGATTCCTGATGGAGAAACCAGGAAGATCAAACACCTGAGGGTCTTCTTTGTGACTGCAGCTTGGAGCATCTTTGCTTACATTTGGATGTATATGATTCTCGCGGTCTTCTCTCCAGGCATAGTCCAAGTGTGGGAAGGCTTGCTTACTCTGTTCTTTTTTCCTGTTTGTGTTTTCCTGGCCTGGGTGGCAGATCGCCGGCTGCTTTTCTACAAGTACATGCACAAGAAGTACCGAACGGACAAACACAGAGGGATTATGATAGAGACGGAAGGCGAGCAC
>TJD_228
TCCACCATTGTGGGTAGTGCAGCTTTCAACATGTTCATTATTCTGGCAATCTGTGTCTATGTGATTCCTGATGGAGAAACCAGGAAGATCAAACACCTGAGGGTCTTCTTTGTGACTGCAGCTTGGAGCATCTTTGCTTACATTTGGATGTATATGATTCTCGCGGTCTTCTCTCCAGGCATAGTCCAAGTGTGGGAAGGCTTGCTTACTCTGTTCTTTTTTCCTGTTTGTGTTTTCCTGGCCTGGGTGGCAGATCGCCGGCTGCTTTTCTACAAGTACATGCACAAGAAGTACCGAACGGACAAACACAGAGGGATTATGATAGAGACGGAAGGCGAGCAC
>TJD_229
TCCACCATTGTGGGTAGTGCAGCTTTCAACATGTTCATYATTCTGGCAATCTGTGTCTATGTGATTCCTGATGGAGAAACCAGGAAGATCAAACACCTGAGGGTCTTCTTTGTGACTGCAGCTTGGAGCATCTTTGCTTACATTTGGATGTATATGATTCTCGCGGTCTTCTCTCCAGGCRTAGTCCAAGTGTGGGAAGGCTTGCTTACTCTGTTCTTTTTTCCTGTTTGTGTTTTCCTGGCCTGGGTGGCAGATCGCCGGCTGCTTTTCTACAAGTACATGCACAAGAAGTACCGAACGGACAAACACAGAGGGATTATGATAGAGACGGAAGGCGAGCAC
>TJD_230
TCCACCATTGTGGNTAGTGCAGCTTTCAACATGTTCATYATTCTGGNAATCTGTGTCTATGTGATTCCTGATGGAGAAACCAGGAAGATCAAACACCTGAGGGTCTTCNTTGTGACTGCAGCTTGGAGCATCTTTGCTTACATTTGGATGTATATGATTCTCGCGGTCTTCTCTCCAGGCGTAGTCCAAGTGTGGGAAGGCTTGCTTACTCTGTTCTTTTTTCCTGTTTGTGTTTTCCTGGCCTGGGTGGCAGATCGCCGGCTGCTTTTCTACAAGTACATGCACAAGAAGTACCGAACGGACAAACACAGAGGGATTATGATAGAGACGGAAGGCGAGCAC
>TJD_231
TCCACCATYGTGGGTAGTGCAGCTTTCAACATGTTCATCATTCTGGCAATCTGTGTCTATGTGATTCCTGATGGAGAAACCAGGAAGATCAAACACCTGAGGGTCTTCTTTGTGACTGCAGCTTGGAGCATCTTTGCTTACATTTGGATGTATATGATTCTCGCRGTCTTCTCTCCAGGCGTAGTCCAAGTGTGGGAAGGCTTGCTTACTCTGTTCTTTTTTCCTGTTTGTGTTTTCCTGGCCTGGGTGGCAGATCGCCGGCTGCTTTTCTACAAGTACATGCACAAGAAGTACCGAACGGACAAACACAGAGGGATTATGATAGAGACRGAAGGYGAGCAC
>TJD_232
TCCACCATTGTGGGTAGTGCAGCTTTCAACATGTTCATTATTCTGGCAATCTGTGTCTATGTGATTCCTGATGGAGAAACCAGGAAGATCAAACACCTGAGGGTCTTCTTTGTGACTGCAGCTTGGAGCATCTTTGCTTACATTTGGATGTATATGATTCTCGCGGTCTTCTCTCCAGGCATAGTCCAAGTGTGGGAAGGCTTGCTTACTCTGTTCTTTTTTCCTGTTTGTGTTTTCCTGGCCTGGGTGGCAGATCGCCGGCTGCTTTTCTACAAGTACATGCACAAGAAGTACCGAACGGACAAACACAGAGGGATTATGATAGAGACGGAAGGCGAGCAC
>TJD_245
TCCACCATYGTGGGTAGTGCAGCTTTCAACATGTTCATCATTCTGGCAATCTGTGTCTATGTGATTCCTGATGGAGAAACCAGGAAGATCAAACACCTGAGGGTCTTCTTTGTGACTGCAGCTTGGAGCATCTTTGCTTACATTTGGATGTATATGATTCTCGCRGTCTTCTCTCCAGGCGTAGTCCAAGTGTGGGAAGGCTTGCTTACTCTGTTCTTTTTTCCTGTTTGTGTTTTCCTGGCCTGGGTGGCAGATCGCCGGCTGCTTTTCTACAAGTACATGCACAAGAAGTACCGAACGGACAAACACAGAGGGATTATGATAGAGACRGAAGGYGAGCAC
>TJD_246
TCCACCATYGTGGGTAGTGCAGCTTTCAACATGTTCATTATTCTGGCAATCTGTGTCTATGTGATTCCTGATGGAGAAACCAGGAAGATCAAACACCTGAGGGTCTTCTTTGTGACTGCAGCTTGGAGCATCTTTGCTTACATTTGGATGTATATGATTCTCGCGGTCTTCTCTCCAGGCATAGTCCAAGTGTGGGAAGGCTTGCTTACTCTGTTCTTTTTTCCTGTTTGTGTTTTCCTGGCCTGGGTGGCAGATCGCCGGCTGCTTTTCTACAAGTACATGCACAAGAAGTACCGAACGGACAAACACAGAGGGATTATGATAGAGACGGAAGGCGAGCAC
>TJD_247
TCCACCATYGTGGGTAGTGCAGCTTTCAACATGTTCATTATTCTGGCAATCTGTGTCTATGTGATTCCTGATGGAGAAACCAGGAAGATCAAACACCTGAGGGTCTTCTTTGTGACTGCAGCTTGGAGCATCTTTGCTTACATTTGGATGTATATGATTCTCGCGGTCTTCTCTCCAGGCATAGTCCAAGTGTGGGAAGGCTTGCTTACTCTGTTCTTTTTTCCTGTTTGTGTTTTCCTGGCCTGGGTGGCAGATCGCCGGCTGCTTTTCTACAAGTACATGCACAAGAAGTACCGAACGGACAAACACAGAGGGATTATGATAGAGACGGAAGGCGAGCAC
>TJD_248
TCCACCATYGTGGGTAGTGCAGCTTTCAACATGTTCATCATTCTGGCAATCTGTGTCTATGTGATTCCTGATGGAGAAACCAGGAAGATCAAACACCTGAGGGTCTTCTTTGTGACTGCAGCTTGGAGCATCTTTGCTTACATTTGGATGTATATGATTCTCGCRGTCTTCTCTCCAGGCGTAGTCCAAGTGTGGGAAGGCTTGCTTACTCTGTTCTTTTTTCCTGTTTGTGTTTTCCTGGCCTGGGTGGCAGATCGCCGGCTGCTTTTCTACAAGTACATGCACAAGAAGTACCGAACGGACAAACACAGAGGGATTATGATAGAGACRGAAGGYGAGCAC
>TJD_249
TCCACCATYGTGGGTAGTGCAGCTTTCAACATGTTCATYATTCTGGCAATCTGTGTCTATGTGATTCCTGATGGAGAAACCAGGAAGATCAAACACCTGAGGGTCTTCTTTGTGACTGCAGCTTGGAGCATCTTTGCTTACATTTGGATGTATATGATTCTCGCGGTCTTCTCTCCAGGCRTAGTCCAAGTGTGGGAAGGCTTGCTTACTCTGTTCTTTTTTCCTGTTTGTGTTTTCCTGGCCTGGGTGGCAGATCGCCGGCTGCTTTTCTACAAGTACATGCACAAGAAGTACCGAACGGACAAACACAGAGGGATTATGATAGAGACGGAAGGCGAGCAC
>TJD_250
TCCACCATTGTGGGTAGTGCAGCTTTCAACATGTTCATYATTCTGGCAATCTGTGTCTATGTGATTCCTGATGGAGAAACCAGGAAGATCAAACACCTGAGGGTCTTCTTTGTGACTGCAGCTTGGAGCATCTTTGCTTACATTTGGATGTATATGATTCTCGCGGTCTTCTCTCCAGGCRTAGTCCAAGTGTGGGAAGGCTTGCTTACTCTGTTCTTTTTTCCTGTTTGTGTTTTCCTGGCCTGGGTGGCAGATCGCCGGCTGCTTTTCTACAAGTACATGCACAAGAAGTACCGAACGGACAAACACAGAGGGATTATGATAGAGACGGAAGGCGAGCAC
>TJD_251
TCCACCATCGTGGGTAGTGCAGCTTTCAACATGTTCATCATTCTGGCAATCTGTGTCTATGTGATTCCTGATGGAGAAACCAGGAAGATCAAACACCTGAGGGTCTTCTTTGTGACTGCAGCTTGGAGCATCTTTGCTTACATTTGGATGTATATGATTCTCGCAGTCTTCTCTCCAGGCGTAGTCCAAGTGTGGGAAGGCTTGCTTACTCTGTTCTTTTTTCCTGTTTGTGTTTTCCTGGCCTGGGTGGCAGATCGCCGGCTGCTTTTCTACAAGTACATGCACAAGAAGTACCGAACGGACAAACACAGAGGGATTATGATAGAGACAGAAGGTGAGCAC
>TJD_252
TCCACCATYGTGGGTAGTGCAGCTTTCAACATGTTCATYATTCTGGCAATCTGTGTCTATGTGATTCCTGATGGAGAAACCAGGAAGATCAAACACCTGAGGGTCTTCTTTGTGACTGCAGCTTGGAGCATCTTTGCTTACATTTGGATGTATATGATTCTCGCRGTCTTCTCTCCAGGCRTAGTCCAAGTGTGGGAAGGCTTGCTTACTCTGTTCTTTTTTCCTGTTTGTGTTTTCCTGGCCTGGGTGGCAGATCGCCGGCTGCTTTTCTACAAGTACATGCACAAGAAGTACCGAACGGACAAACACAGAGGGATTATGATAGAGACRGAAGGYGAGCAC
>TJD_253
TCCACCATTGTGGGTAGTGCAGCTTTCAACATGTTCATYATTCTGGCAATCTGTGTCTATGTGATTCCTGATGGAGAAACCAGGAAGATCAAACACCTGAGGGTCTTCTTTGTGACTGCAGCTTGGAGCATCTTTGCTTACATTTGGATGTATATGATTCTCGCGGTCTTCTCTCCAGGCRTAGTCCAAGTGTGGGAAGGCTTGCTTACTCTGTTCTTTTTTCCTGTTTGTGTTTTCCTGGCCTGGGTGGCAGATCGCCGGCTGCTTTTCTACAAGTACATGCACAAGAAGTACCGAACGGACAAACACAGAGGGATTATGATAGAGACGGAAGGCGAGCAC
>TJD_254
TCCACCATTGTGGGTAGTGCAGCTTTCAACATGTTCATTATTCTGGCAATCTGTGTCTATGTGATTCCTGATGGAGAAACCAGGAAGATCAAACACCTGAGGGTCTTCTTTGTGACTGCAGCTTGGAGCATCTTTGCTTACATTTGGATGTATATGATTCTCGCGGTCTTCTCTCCAGGCATAGTCCAAGTGTGGGAAGGCTTGCTTACTCTGTTCTTTTTTCCTGTTTGTGTTTTCCTGGCCTGGGTGGCAGATCGCCGGCTGCTTTTCTACAAGTACATGCACAAGAAGTACCGAACGGACAAACACAGAGGGATTATGATAGAGACGGAAGGCGAGCAC
>TJD_255
TCCACCATTGTGGGTAGTGCAGCTTTCAACATGTTCATCATTCTGGCAATCTGTGTCTATGTGATTCCTGATGGAGAAACCAGGAAGATCAAACACCTGAGGGTCTTCTTTGTGACTGCAGCTTGGAGCATCTTTGCTTACATTTGGATGTATATGATTCTCGCGGTCTTCTCTCCAGGCGTAGTCCAAGTGTGGGAAGGCTTGCTTACTCTGTTCTTTTTTCCTGTTTGTGTTTTCCTGGCCTGGGTGGCAGATCGCCGGCTGCTTTTCTACAAGTACATGCACAAGAAGTACCGAACGGACAAACACAGAGGGATTATGATAGAGACGGAAGGCGAGCAC
>TJD_256
TCCACCATTGTGGGTAGTGCAGCTTTCAACATGTTCATTATTCTGGCAATCTGTGTCTATGTGATTCCTGATGGAGAAACCAGGAAGATCAAACACCTGAGGGTCTTCTTTGTGACTGCAGCTTGGAGCATCTTTGCTTACATTTGGATGTATATGATTCTCGCGGTCTTCTCTCCAGGCATAGTCCAAGTGTGGGAAGGCTTGCTTACTCTGTTCTTTTTTCCTGTTTGTGTTTTCCTGGCCTGGGTGGCAGATCGCCGGCTGCTTTTCTACAAGTACATGCACAAGAAGTACCGAACGGACAAACACAGAGGGATTATGATAGAGACGGAAGGCGAGCAC
>TJD_257
TCCACCATTGTGGGTAGTGCAGCTTTCAACATGTTCATTATTCTGGCAATCTGTGTCTATGTGATTCCTGATGGAGAAACCAGGAAGATCAAACACCTGAGGGTCTTCTTTGTGACTGCAGCTTGGAGCATCTTTGCTTACATTTGGATGTATATGATTCTCGCGGTCTTCTCTCCAGGCATAGTCCAAGTGTGGGAAGGCTTGCTTACTCTGTTCTTTTTTCCTGTTTGTGTTTTCCTGGCCTGGGTGGCAGATCGCCGGCTGCTTTTCTACAAGTACATGCACAAGAAGTACCGAACGGACAAACACAGAGGGATTATGATAGAGACGGAAGGCGAGCAC
>TJD_258
TCCACCATTGTGGGTAGTGCAGCTTTCAACATGTTCATCATTCTGGCAATCTGTGTCTATGTGATTCCTGATGGAGAAACCAGGAAGATCAAACACCTGAGGGTCTTCTTTGTGACTGCAGCTTGGAGCATCTTTGCTTACATTTGGATGTATATGATTCTCGCGGTCTTCTCTCCAGGCGTAGTCCAAGTGTGGGAAGGCTTGCTTACTCTGTTCTTTTTTCCTGTTTGTGTTTTCCTGGCCTGGGTGGCAGATCGCCGGCTGCTTTTCTACAAGTACATGCACAAGAAGTACCGAACGGACAAACACAGAGGGATTATGATAGAGACGGAAGGCGAGCAC
>TJD_259
TCCACCATCGTGGGTAGTGCAGCTTTCAACATGTTCATTATTCTGGCAATCTGTGTCTATGTGATTCCTGATGGAGAAACCAGGAAGATCAAACACCTGAGGGTCTTCTTTGTGACTGCAGCTTGGAGCATCTTTGCTTACATTTGGATGTATATGATTCTCGCGGTCTTCTCTCCAGGCATAGTCCAAGTGTGGGAAGGCTTGCTTACTCTGTTCTTTTTTCCTGTTTGTGTTTTCCTGGCCTGGGTGGCAGATCGCCGGCTGCTTTTCTACAAGTACATGCACAAGAAGTACCGAACGGACAAACACAGAGGGATTATGATAGAGACGGAAGGCGAGCAC
>TJD_260
TCCACCATCGTGGGTAGTGCAGCTTTCAACATGTTCATTATTCTGGCAATCTGTGTCTATGTGATTCCTGATGGAGAAACCAGGAAGATCAAACACCTGAGGGTCTTCTTTGTGACTGCAGCTTGGAGCATCTTTGCTTACATTTGGATGTATATGATTCTCGCGGTCTTCTCTCCAGGCATAGTCCAAGTGTGGGAAGGCTTGCTTACTCTGTTCTTTTTTCCTGTTTGTGTTTTCCTGGCCTGGGTGGCAGATCGCCGGCTGCTTTTCTACAAGTACATGCACAAGAAGTACCGAACGGACAAACACAGAGGGATTATGATAGAGACGGAAGGCGAGCAC
>TJD_261
TCCACCATYGTGGGTAGTGCAGCTTTCAACATGTTCATTATTCTGGCAATCTGTGTCTATGTGATTCCTGATGGAGAAACCAGGAAGATCAAACACCTGAGGGTCTTCTTTGTGACTGCAGCTTGGAGCATCTTTGCTTACATTTGGATGTATATGATTCTCGCGGTCTTCTCTCCAGGCATAGTCCAAGTGTGGGAAGGCTTGCTTACTCTGTTCTTTTTTCCTGTTTGTGTTTTCCTGGCCTGGGTGGCAGATCGCCGGCTGCTTTTCTACAAGTACATGCACAAGAAGTACCGAACGGACAAACACAGAGGGATTATGATAGAGACGGAAGGCGAGCAC
>TJD_262
TCCACCATTGTGGGTAGTGCAGCTTTCAACATGTTCATTATTCTGGCAATCTGTGTCTATGTGATTCCTGATGGAGAAACCAGGAAGATCAAACACCTGAGGGTCTTCTTTGTGACTGCAGCTTGGAGCATCTTTGCTTACATTTGGATGTATATGATTCTCGCGGTCTTCTCTCCAGGCATAGTCCAAGTGTGGGAAGGCTTGCTTACTCTGTTCTTTTTTCCTGTTTGTGTTTTCCTGGCCTGGGTGGCAGATCGCCGGCTGCTTTTCTACAAGTACATGCACAAGAAGTACCGAACGGACAAACACAGAGGGATTATGATAGAGACGGAAGGCGAGCAC
>TJD_263
TCCACCATTGTGGGTAGTGCAGCTTTCAACATGTTCATYATTCTGGCAATCTGTGTCTATGTGATTCCTGATGGAGAAACCAGGAAGATCAAACACCTGAGGGTCTTCTTTGTGACTGCAGCTTGGAGCATCTTTGCTTACATTTGGATGTATATGATTCTCGCGGTCTTCTCTCCAGGCRTAGTCCAAGTGTGGGAAGGCTTGCTTACTCTGTTCTTTTTTCCTGTTTGTGTTTTCCTGGCCTGGGTGGCAGATCGCCGGCTGCTTTTCTACAAGTACATGCACAAGAAGTACCGAACGGACAAACACAGAGGGATTATGATAGAGACGGAAGGCGAGCAC
>TJD_264
TCCACCATTGTGGGTAGTGCAGCTTTCAACATGTTCATCATTCTGGCAATCTGTGTCTATGTGATTCCTGATGGAGAAACCAGGAAGATCAAACACCTGAGGGTCTTCTTTGTGACTGCAGCTTGGAGCATCTTTGCTTACATTTGGATGTATATGATTCTCGCGGTCTTCTCTCCAGGCRTAGTCCAAGTGTGGGAAGGCTTGCTTACTCTGTTCTTTTTTCCTGTTTGTGTTTTCCTGGCCTGGGTGGCAGATCGCCGGCTGCTTTTCTACAAGTACATGCACAAGAAGTACCGAACGGACAAACACAGAGGGATTATGATAGAGACGGAAGGCGAGCAC
>TJD_275
TCCACCATTGTGGGTAGTGCAGCTTTCAACATGTTCATCATTCTGGCAATCTGTGTCTATGTGATTCCTGATGGAGAAACCAGGAAGATCAAACACCTGAGGGTCTTCTTTGTGACTGCAGCTTGGAGCATCTTTGCTTACATTTGGATGTATATGATTCTCGCGGTCTTCTCTCCAGGCGTAGTCCAAGTGTGGGAAGGCTTGCTTACTCTGTTCTTTTTTCCTGTTTGTGTTTTCCTGGCCTGGGTGGCAGATCGCCGGCTGCTTTTCTACAAGTACATGCACAAGAAGTACCGAACGGACAAACACAGAGGGATTATGATAGAGACGGAAGGCGAGCAC
>TJD_276
TCCACCATYGTGGGTAGTGCAGCTTTCAACATGTTCATCATTCTGGCAATCTGTGTCTATGTGATTCCTGATGGAGAAACCAGGAAGATCAAACACCTGAGGGTCTTCTTTGTGACTGCAGCTTGGAGCATCTTTGCTTACATTTGGATGTATATGATTCTCGCRGTCTTCTCTCCAGGCGTAGTCCAAGTGTGGGAAGGCTTGCTTACTCTGTTCTTTTTTCCTGTTTGTGTTTTCCTGGCCTGGGTGGCAGATCGCCGGCTGCTTTTCTACAAGTACATGCACAAGAAGTACCGAACGGACAAACACAGAGGGATTATGATAGAGACRGAAGGYGAGCAC
>TJD_277
TCCACCATYGTGGGTAGTGCAGCTTTCAACATGTTCATCATTCTGGCAATCTGTGTCTATGTGATTCCTGATGGAGAAACCAGGAAGATCAAACACCTGAGGGTCTTCTTTGTGACTGCAGCTTGGAGCATCTTTGCTTACATTTGGATGTATATGATTCTCGCRGTCTTCTCTCCAGGCGTAGTCCAAGTGTGGGAAGGCTTGCTTACTCTGTTCTTTTTTCCTGTTTGTGTTTTCCTGGCCTGGGTGGCAGATCGCCGGCTGCTTTTCTACAAGTACATGCACAAGAAGTACCGAACGGACAAACACAGAGGGATTATGATAGAGACAGAAGGYGAGCAC
>TJD_278
TCCACCATCGTGGGTAGTGCAGCTTTCAACATGTTCATCATTCTGGCAATCTGTGTCTATGTGATTCCTGATGGAGAAACCAGGAAGATCAAACACCTGAGGGTCTTCTTTGTGACTGCAGCTTGGAGCATCTTTGCTTACATTTGGATGTATATGATTCTCGCAGTCTTCTCTCCAGGCGTAGTCCAAGTGTGGGAAGGCTTGCTTACTCTGTTCTTTTTTCCTGTTTGTGTTTTCCTGGCCTGGGTGGCAGATCGCCGGCTGCTTTTCTACAAGTACATGCACAAGAAGTACCGAACGGACAAACACAGAGGGATTATGATAGAGACAGAAGGTGAGCAC
>TJD_279
TCCACCATTGTGGGTAGTGCAGCTTTCAACATGTTCATCATTCTGGCAATCTGTGTCTATGTGATTCCTGATGGAGAAACCAGGAAGATCAAACACCTGAGGGTCTTCTTTGTGACTGCAGCTTGGAGCATCTTTGCTTACATTTGGATGTATATGATTCTCGCGGTCTTCTCTCCAGGCGTAGTCCAAGTGTGGGAAGGCTTGCTTACTCTGTTCTTTTTTCCTGTTTGTGTTTTCCTGGCCTGGGTGGCAGATCGCCGGCTGCTTTTCTACAAGTACATGCACAAGAAGTACCGAACGGACAAACACAGAGGGATTATGATAGAGACGGAAGGCGAGCAC
>TJD_280
TCCACCATTGTGGGTAGTGCAGCTTTCAACATGTTCATCATTCTGGCAATCTGTGTCTATGTGATTCCTGATGGAGAAACCAGGAAGATCAAACACCTGAGGGTCTTCTTTGTGACTGCAGCTTGGAGCATCTTTGCTTACATTTGGATGTATATGATTCTCGCGGTCTTCTCTCCAGGCGTAGTCCAAGTGTGGGAAGGCTTGCTTACTCTGTTCTTTTTTCCTGTTTGTGTTTTCCTGGCCTGGGTGGCAGATCGCCGGCTGCTTTTCTACAAGTACATGCACAAGAAGTACCGAACGGACAAACACAGAGGGATTATGATAGAGACGGAAGGCGAGCAC
>TJD_281
TCCACCATTGTGGGTAGTGCAGCTTTCAACATGTTCATCATTCTGGCAATCTGTGTCTATGTGATTCCTGATGGAGAAACCAGGAAGATCAAACACCTGAGGGTCTTCTTTGTGACTGCAGCTTGGAGCATCTTTGCTTACATTTGGATGTATATGATTCTCGCGGTCTTCTCTCCAGGCGTAGTCCAAGTGTGGGAAGGCTTGCTTACTCTGTTCTTTTTTCCTGTTTGTGTTTTCCTGGCCTGGGTGGCAGATCGCCGGCTGCTTTTCTACAAGTACATGCACAAGAAGTACCGAACGGACAAACACAGAGGGATTATGATAGAGACGGAAGGCGAGCAC
>TJD_282
TCCACCATYGTGGGTAGTGCAGCTTTCAACATGTTCATCATTCTGGCAATCTGTGTCTATGTGATTCCTGATGGAGAAACCAGGAAGATCAAACACCTGAGGGTCTTCTTTGTGACTGCAGCTTGGAGCATCTTTGCTTACATTTGGATGTATATGATTCTCGCRGTCTTCTCTCCAGGCGTAGTCCAAGTGTGGGAAGGCTTGCTTACTCTGTTCTTTTTTCCTGTTTGTGTTTTCCTGGCCTGGGTGGCAGATCGCCGGCTGCTTTTCTACAAGTACATGCACAAGAAGTACCGAACGGACAAACACAGAGGGATTATGATAGAGACRGAAGGYGAGCAC
>TJD_283
TCCACCATYGTGGGTAGTGCAGCTTTCAACATGTTCATCATTCTGGCAATCTGTGTCTATGTGATTCCTGATGGAGAAACCAGGAAGATCAAACACCTGAGGGTCTTCTTTGTGACTGCAGCTTGGAGCATCTTTGCTTACATTTGGATGTATATGATTCTCGCRGTCTTCTCTCCAGGCGTAGTCCAAGTGTGGGAAGGCTTGCTTACTCTGTTCTTTTTTCCTGTTTGTGTTTTCCTGGCCTGGGTGGCAGATCGCCGGCTGCTTTTCTACAAGTACATGCACAAGAAGTACCGAACGGACAAACACAGAGGGATTATGATAGAGACRGAAGGYGAGCAC
>TJD_284
TCCACCATYGTGGGTAGTGCAGCTTTCAACATGTTCATCATTCTGGCAATCTGTGTCTATGTGATTCCTGATGGAGAAACCAGGAAGATCAAACACCTGAGGGTCTTCTTTGTGACTGCAGCTTGGAGCATCTTTGCTTACATTTGGATGTATATGATTCTCGCRGTCTTCTCTCCAGGCGTAGTCCAAGTGTGGGAAGGCTTGCTTACTCTGTTCTTTTTTCCTGTTTGTGTTTTCCTGGCCTGGGTGGCAGATCGCCGGCTGCTTTTCTACAAGTACATGCACAAGAAGTACCGAACGGACAAACACAGAGGGATTATGATAGAGACRGAAGGYGAGCAC
>TJD_285
TCCACCATYGTGGGTAGTGCAGCTTTCAACATGTTCATCATTCTGGCAATCTGTGTCTATGTGATTCCTGATGGAGAAACCAGGAAGATCAAACACCTGAGGGTCTTCTTTGTGACTGCAGCTTGGAGCATCTTTGCTTACATTTGGATGTATATGATTCTCGCRGTCTTCTCTCCAGGCGTAGTCCAAGTGTGGGAAGGCTTGCTTACTCTGTTCTTTTTTCCTGTTTGTGTTTTCCTGGCCTGGGTGGCAGATCGCCGGCTGCTTTTCTACAAGTACATGCACAAGAAGTACCGAACGGACAAACACAGAGGGATTATGATAGAGACRGAAGGYGAGCAC
>TJD_286
TCCACCATCGTGGGTAGTGCAGCTTTCAACATGTTCATCATTCTGGCAATCTGTGTCTATGTGATTCCTGATGGAGAAACCAGGAAGATCAAACACCTGAGGGTCTTCTTTGTGACTGCAGCTTGGAGCATCTTTGCTTACATTTGGATGTATATGATTCTCGCAGTCTTCTCTCCAGGCGTAGTCCAAGTGTGGGAAGGCTTGCTTACTCTGTTCTTTTTTCCTGTTTGTGTTTTCCTGGCCTGGGTGGCAGATCGCCGGCTGCTTTTCTACAAGTACATGCACAAGAAGTACCGAACGGACAAACACAGAGGGATTATGATAGAGACAGAAGGTGAGCAC
>TJD_287
TCCACCATTGTGGGTAGTGNNNNNNNNNNNNTGTTCANCNNNNTGGNAATCTGTGTCTATGTGATTCCTGATGGAGAAACCAGGAAGATCAAACNNNNNNNNNNNNNNTTTGTGACTGCAGCTTGGAGCATCTTTGCTTACATTTGGATGTATATGATTCTCGCGGTCTTCTCTCCAGGCGTAGTCCAAGTGTGGGAAGGCTTGCTTACTCTGTTCTTTTTTCCTGTTTGTGTTTTCCTGGCCTGGGTGGCNGATCGCCGGCTGCTTTTCTACAAGTACATGCACAAGAAGTACCGAACGGACAAACACAGAGGGATTATGATAGAGACNNNAGGCGANNNN
>TJD_288
TCCACCATTGTGGGTAGTGCAGCTTTCAACATGTTCATCATTCTGGCAATCTGTGTCTATGTGATTCCTGATGGAGAAACCAGGAAGATCAAACACCTGAGGGTCTTCTTTGTGACTGCAGCTTGGAGCATCTTTGCTTACATTTGGATGTATATGATTCTCGCGGTCTTCTCTCCAGGCGTAGTCCAAGTGTGGGAAGGCTTGCTTACTCTGTTCTTTTTTCCTGTTTGTGTTTTCCTGGCCTGGGTGGCAGATCGCCGGCTGCTTTTCTACAAGTACATGCACAAGAAGTACCGAACGGACAAACACAGAGGGATTATGATAGAGACGGAAGGCGAGCAC
>TJD_289
TCCACCATTGTGGGTAGTGCAGCTTTCAACATGTTCATCATTCTGGCAATCTGTGTCTATGTGATTCCTGATGGAGAAACCAGGAAGATCAAACACCTGAGGGTCTTCTTTGTGACTGCAGCTTGGAGCATCTTTGCTTACATTTGGATGTATATGATTCTCGCGGTCTTCTCTCCAGGCGTAGTCCAAGTGTGGGAAGGCTTGCTTACTCTGTTCTTTTTTCCTGTTTGTGTTTTCCTGGCCTGGGTGGCAGATCGCCGGCTGCTTTTCTACAAGTACATGCACAAGAAGTACCGAACGGACAAACACAGAGGGATTATGATAGAGACGGAAGGCGAGCAC
>TJD_290
TCCACCATYGTGGGTAGTGCAGCTTTCAACATGTTCATCATTCTGGCAATCTGTGTCTATGTGATTCCTGATGGAGAAACCAGGAAGATCAAACACCTGAGGGTCTTCTTTGTGACTGCAGCTTGGAGCATCTTTGCTTACATTTGGATGTATATGATTCTCGCRGTCTTCTCTCCAGGCGTAGTCCAAGTGTGGGAAGGCTTGCTTACTCTGTTCTTTTTTCCTGTTTGTGTTTTCCTGGCCTGGGTGGCAGATCGCCGGCTGCTTTTCTACAAGTACATGCACAAGAAGTACCGAACGGACAAACACAGAGGGATTATGATAGAGACRGAAGGYGAGCAC
>TJD_291
TCCACCATYGTGGGTAGTGCAGCTTTCAACATGTTCATCATTCTGGCAATCTGTGTCTATGTGATTCCTGATGGAGAAACCAGGAAGATCAAACACCTGAGGGTCTTCTTTGTGACTGCAGCTTGGAGCATCTTTGCTTACATTTGGATGTATATGATTCTCGCRGTCTTCTCTCCAGGCGTAGTCCAAGTGTGGGAAGGCTTGCTTACTCTGTTCTTTTTTCCTGTTTGTGTTTTCCTGGCCTGGGTGGCAGATCGCCGGCTGCTTTTCTACAAGTACATGCACAAGAAGTACCGAACGGACAAACACAGAGGGATTATGATAGAGACRGAAGGYGAGCAC
>TJD_292
TCCACCATTGTGGGTAGTGCAGCTTTCAACATGTTCATCATTCTGGCAATCTGTGTCTATGTGATTCCTGATGGAGAAACCAGGAAGATCAAACACCTGAGGGTCTTCTTTGTGACTGCAGCTTGGAGCATCTTTGCTTACATTTGGATGTATATGATTCTCGCGGTCTTCTCTCCAGGCGTAGTCCAAGTGTGGGAAGGCTTGCTTACTCTGTTCTTTTTTCCTGTTTGTGTTTTCCTGGCCTGGGTGGCAGATCGCCGGCTGCTTTTCTACAAGTACATGCACAAGAAGTACCGAACGGACAAACACAGAGGGATTATGATAGAGACGGAAGGCGAGCAC
>TJD_293
TCCACCATYGTGGGTAGTGCAGCTTTCAACATGTTCATCATTCTGGCAATCTGTGTCTATGTGATTCCTGATGGAGAAACCAGGAAGATCAAACACCTGAGGGTCTTCTTTGTGACTGCAGCTTGGAGCATCTTTGCTTACATTTGGATGTATATGATTCTCGCRGTCTTCTCTCCAGGCGTAGTCCAAGTGTGGGAAGGCTTGCTTACTCTGTTCTTTTTTCCTGTTTGTGTTTTCCTGGCCTGGGTGGCAGATCGCCGGCTGCTTTTCTACAAGTACATGCACAAGAAGTACCGAACGGACAAACACAGAGGGATTATGATAGAGACRGAAGGYGAGCAC
>TJD_294
TCCACCATTGTGGGTAGTGCAGCTTTCAACATGTTCATTATTCTGGCAATCTGTGTCTATGTGATTCCTGATGGAGAAACCAGGAAGATCAAACACCTGAGGGTCTTCTTTGTGACTGCAGCTTGGAGCATCTTTGCTTACATTTGGATGTATATGATTCTCGCGGTCTTCTCTCCAGGCATAGTCCAAGTGTGGGAAGGCTTGCTTACTCTGTTCTTTTTTCCTGTTTGTGTTTTCCTGGCCTGGGTGGCAGATCGCCGGCTGCTTTTCTACAAGTACATGCACAAGAAGTACCGAACGGACAAACACAGAGGCATTATGATAGAGACGGAAGGCGAGCAC
>TJD_295
TCCACCATYGTGGGTAGTGCAGCTTTCAACATGTTCATCATTCTGGCAATCTGTGTCTATGTGATTCCTGATGGAGAAACCAGGAAGATCAAACACCTGAGGGTCTTCTTTGTGACTGCAGCTTGGAGCATCTTTGCTTACATTTGGATGTATATGATTCTCGCRGTCTTCTCTCCAGGCGTAGTCCAAGTGTGGGAAGGCTTGCTTACTCTGTTCTTTTTTCCTGTTTGTGTTTTCCTGGCCTGGGTGGCAGATCGCCGGCTGCTTTTCTACAAGTACATGCACAAGAAGTACCGAACGGACAAACACAGAGGGATTATGATAGAGACRGAAGGYGAGCAC
>TJD_296
TCCACCATCGTGGGTAGTGCAGCTTTCAACATGTTCATCATTCTGGCAATCTGTGTCTATGTGATTCCTGATGGAGAAACCAGGAAGATCAAACACCTGAGGGTCTTCTTTGTGACTGCAGCTTGGAGCATCTTTGCTTACATTTGGATGTATATGATTCTCGCAGTCTTCTCTCCAGGCGTAGTCCAAGTGTGGGAAGGCTTGCTTACTCTGTTCTTTTTTCCTGTTTGTGTTTTCCTGGCCTGGGTGGCAGATCGCCGGCTGCTTTTCTACAAGTACATGCACAAGAAGTACCGAACGGACAAACACAGAGGGATTATGATAGAGACAGAAGGTGAGCAC
>TJD_335
TCCACCATTGTGGGTAGTGCAGCTTTCAACATGTTCATTATTCTGGCAATCTGTGTCTATGTGATTCCTGATGGAGAAACCAGGAAGATCAAACACCTGAGGGTCTTCTTTGTGACTGCAGCTTGGAGCATCTTTGCTTACATTTGGATGTATATGATTCTCGCGGTCTTCTCTCCAGGCATAGTCCAAGTGTGGGAAGGCTTGCTTACTCTGTTCTTTTTTCCTGTTTGTGTTTTCCTGGCCTGGGTGGCAGATCGCCGGCTGCTTTTCTACAAGTACATGCACAAGAAGTACCGAACGGACAAACACAGAGGGATTATGATAGAGACGGAAGGCGAGCAC
>TJD_336
TCCACCATYGTGGGTAGTGCAGCTTTCAACATGTTCATTATTCTGGCAATCTGTGTCTATGTGATTCCTGATGGAGAAACCAGGAAGATCAAACACCTGAGGGTCTTCTTTGTGACTGCAGCTTGGAGCATCTTTGCTTACATTTGGATGTATATGATTCTCGCGGTCTTCTCTCCAGGCATAGTCCAAGTGTGGGAAGGCTTGCTTACTCTGTTCTTTTTTCCTGTTTGTGTTTTCCTGGCCTGGGTGGCAGATCGCCGGCTGCTTTTCTACAAGTACATGCACAAGAAGTACCGAACGGACAAACACAGAGGGATTATGATAGAGACGGAAGGCGAGCAC
>TJD_337
TCCACCATTGTGGGTAGTGCAGCTTTCAACANGTTCATTATTCTGGCAATCTGTGTCTATGTGATTCCTGATGGAGAAACCAGGAAGATCAAACACCTGAGGGTCTTCTTTGTGACTGCNGCTTGGAGCATCTTTGCTTACATTTGGATGTATATGATTCTCGCGGTCTTCTCTCCANGCATANTCCNNGTGTGGGANGGCNNGCNNACTCTGTTCTTTTTTCCTGTTTGTGTTTTCCTGGCCTGGGTGGCANATCNNNNGNNGCTTTTCTACNNGTACNTGCACAANAAGTNNCNANNGNACAAACACAGAGGNATTATNATAGAGACRGAAGGCGAGCAC
>TJD_338
TCCACCATTGTGGGTAGTGCAGCTTTCAACATGTTCATTATTCTGGCAATCTGTGTCTATGTGATTCCTGATGGAGAAACCAGGAAGATCAAACACCTGAGGGTCTTCTTTGTGACTGCAGCTTGGAGCATCTTTGCTTACATTTGGATGTATATGATTCTCGCGGTCTTCTCTCCAGGCATAGTCCAAGTGTGGGAAGGCTTGCTTACTCTGTTCTTTTTTCCTGTTTGTGTTTTCCTGGCCTGGGTGGCAGATCGCCGGCTGCTTTTCTACAAGTACATGCACAAGAAGTACCGAACGGACAAACACAGAGGGATTATGATAGAGACGGAAGGCGAGCAC
>TJD_339
TCCACCATCGTGGGTAGTGCAGCTTTCAACATGTTCATCATTCTGGCAATCTGTGTCTATGTGATTCCTGATGGAGAAACCAGGAAGATCAAACACCTGAGGGTCTTCTTTGTGACTGCAGCTTGGAGCATCTTTGCTTACATTTGGATGTATATGATTCTCGCAGTCTTCTCTCCAGGCGTAGTCCAAGTGTGGGAAGGCTTGCTTACTCTGTTCTTTTTTCCTGTTTGTGTTTTCCTGGCCTGGGTGGCAGATCGCCGGCTGCTTTTCTACAAGTACATGCACAAGAAGTACCGAACGGACAAACACAGAGGGATTATGATAGAGACAGAAGGTGAGCAC
>TJD_340
TCCACCATTGTGGRTAGTGCAGCTTTCAACATGTTCATTATTCTGGCAATCTGTGTCTATGTGATTCCTGATGNAGAAACCAGGAAGATCAAACACCTGAGGGTCTTCTTTGTGACTGCAGCTTGTAGCATCTTTGCTTACATTTGGATGTATATGATTCTCGCGGTCTTCTCTCCAGGCATAGTCCAAGTGTGGGAAGGCTTGCTTACTCTGTTCTTTTTTCCTGTTTGTGTTTTCCTGGCCTGKSTGGCAGATCGCCGGCTGCTTTTCTACNAGTACATGCACAAGAAGTACCGAACGGACAAACACAGAGNNATTATGATANAGACGGAAGGCGAGCAC
>TJD_341
TCCACCATYGTGGGTAGTGCAGCTTTCAACATGTTCATTATTCTGGCAATCTGTGTCTATGTGATTCCTGATGGAGAAACCAGGAAGATCAAACACCTGAGGGTCTTCTTTGTGACTGCAGCTTGGAGCATCTTTGCTTACATTTGGATGTATATGATTCTCGCGGTCTTCTCTCCAGGCATAGTCCAAGTGTGGGAAGGCTTGCTTACTCTGTTCTTTTTTCCTGTTTGTGTTTTCCTGGCCTGGGTGGCAGATCGCCGGCTGCTTTTCTACAAGTACATGCACAAGAAGTACCGAACGGACAAACACAGAGGGATTATGATAGAGACGGAAGGCGAGCAC
>TJD_342
TCCACCATTGTGGGTAGTGCAGCTTTCAACATGTTCATCATTCTGGCAATCTGTGTCTATGTGATTCCTGATGGAGAAACCAGGAAGATCAAACACCTGAGGGTCTTCTTTGTGACTGCAGCTTGGAGCATCTTTGCTTACATTTGGATGTATATGATTCTCGCGGTCTTCTCTCCAGGCGTAGTCCAAGTGTGGGAAGGCTTGCTTACTCTGTTCTTTTTTCCTGTTTGTGTTTTCCTGGCCTGGGTGGCAGATCGCCGGCTGCTTTTCTACAAGTACATGCACAAGAAGTACCGAACGGACAAACACAGAGGGATTATGATAGAGACGGAAGGCGAGCAC
>TJD_343
TCCACCATCGTGGGTAGTGCAGCTTTCAACATGTTCATCATTCTGGCAATCTGTGTCTATGTGATTCCTGATGGAGAAACCAGGAAGATCAAACACCTGAGGGTCTTCTTTGTGACTGCAGCTTGGAGCATCTTTGCTTACATTTGGATGTATATGATTCTCGCAGTCTTCTCTCCAGGCGTAGTCCAAGTGTGGGAAGGCTTGCTTACTCTGTTCTTTTTTCCTGTTTGTGTTTTCCTGGCCTGGGTGGCAGATCGCCGGCTGCTTTTCTACAAGTACATGCACAAGAAGTACCGAACGGACAAACACAGAGGGATTATGATAGAGACAGAAGGTGAGCAC
>TJD_344
TCCACCATTGTGGGTAGTGCAGCTTTCAACATGTTCATTATTCTGGCAATCTGTGTCTATGTGATTCCTGATGGAGAAACCAGGAAGATCAAACACCTGAGGGTCTTCTTTGTGACTGCAGCTTGGAGCATCTTTGCTTACATTTGGATGTATATGATTCTCGCGGTCTTCTCTCCAGGCATAGTCCAAGTGTGGGAAGGCTTGCTTACTCTGTTCTTTTTTCCTGTTTGTGTTTTCCTGGCCTGGGTGGCAGATCGCCGGCTGCTTTTCTACAAGTACATGCACAAGAAGTACCGAACGGACAAACACAGAGGGATTATGATAGAGACGGAAGGCGAGCAC
>TJD_345
TCCACCATTGTGGGTAGTGCAGCTTTCAACATGTTCATYATTCTGGCAATCTGTGTCTATGTGATTCCTGATGGAGAAACCAGGAAGATCAAACACCTGAGGGTCTTCTTTGTGACTGCAGCTTGGAGCATCTTTGCTTACATTTGGATGTATATGATTCTCGCGGTCTTCTCTCCAGGCRTAGTCCAAGTGTGGGAAGGCTTGCTTACTCTGTTCTTTTTTCCTGTTTGTGTTTTCCTGGCCTGGGTGGCAGATCGCCGGCTGCTTTTCTACAAGTACATGCACAAGAAGTACCGAACGGACAAACACAGAGGGATTATGATAGAGACGGAAGGCGAGCAC
>TJD_346
TCCACCATYGTGGGTAGTGCAGCTTTCAACATGTTCATTATTCTGGCAATCTGTGTCTATGTGATTCCTGATGGAGAAACCAGGAAGATCAAACACCTGAGGGTCTTCTTTGTGACTGCAGCTTGGAGCATCTTTGCTTACATTTGGATGTATATGATTCTCGCGGTCTTCTCTCCAGGCATAGTCCAAGTGTGGGAAGGCTTGCTTACTCTGTTCTTTTTTCCTGTTTGTGTTTTCCTGGCCTGGGTGGCAGATCGCCGGCTGCTTTTCTACAAGTACATGCACAAGAAGTACCGAACGGACAAACACAGAGGGATTATGATAGAGACGGAAGGCGAGCAC
>TJD_347
TCCACCATTGTGGGTAGTGCAGCTTTCAACATGTTCATTATTCTGGCAATCTGTGTCTATGTGATTCCTGATGGAGAAACCAGGAAGATCAAACACCTGAGGGTCTTCTTTGTGACTGCAGCTTGGAGCATCTTTGCTTACATTTGGATGTATATGATTCTCGCGGTCTTCTCTCCAGGCATAGTCCAAGTGTGGGAAGGCTTGCTTACTCTGTTCTTTTTTCCTGTTTGTGTTTTCCTGGCCTGGGTGGCAGATCGCCGGCTGCTTTTCTACAAGTACATGCACAAGAAGTACCGAACGGACAAACACAGAGGGATTATGATAGAGACGGAAGGCGAGCAC
>TJD_348
TCCACCATTGTGGGTAGTGCAGCTTTCAACATGTTCATYATTCTGGCAATCTGTGTCTATGTGATTCCTGATGGAGAAACCAGGAAGATCAAACACCTGAGGGTCTTCTTTGTGACTGCAGCTTGGAGCATCTTTGCTTACATTTGGATGTATATGATTCTCGCGGTCTTCTCTCCAGGCRTAGTCCAAGTGTGGGAAGGCTTGCTTACTCTGTTCTTTTTTCCTGTTTGTGTTTTCCTGGCCTGGGTGGCAGATCGCCGGCTGCTTTTCTACAAGTACATGCACAAGAAGTACCGAACGGACAAACACAGAGGGATTATGATAGAGACGGAAGGCGAGCAC
>TJD_349
TCCACCATTGTGGGTAGTGCAGCTTTCAACATGTTCATTATTCTGGCAATCTGTGTCTATGTGATTCCTGATGGAGAAACCAGGAAGATCAAACACCTGAGGGTCTTCTTTGTGACTGCAGCTTGGAGCATCTTTGCTTACATTTGGATGTATATGATTCTCGCGGTCTTCTCTCCAGGCATAGTCCAAGTGTGGGAAGGCTTGCTTACTCTGTTCTTTTTTCCTGTTTGTGTTTTCCTGGCCTGGGTGGCAGATCGCCGGCTGCTTTTCTACAAGTACATGCACAAGAAGTACCGAACGGACAAACACAGAGGGATTATGATAGAGACGGAAGGCGAGCAC
>TJD_350
TCCACCATCGTGGGTAGTGCAGCTTTCAACATGTTCATCATTCTGGCAATCTGTGTCTATGTGATTCCTGATGGAGAAACCAGGAAGATCAAACACCTGAGGGTCTTCTTTGTGACTGCAGCTTGGAGCATCTTTGCTTACATTTGGATGTATATGATTCTCGCAGTCTTCTCTCCAGGCGTAGTCCAAGTGTGGGAAGGCTTGCTTACTCTGTTCTTTTTTCCTGTTTGTGTTTTCCTGGCCTGGGTGGCAGATCGCCGGCTGCTTTTCTACAAGTACATGCACAAGAAGTACCGAACGGACAAACACAGAGGGATTATGATAGAGACAGAAGGTGAGCAC
>TJD_351
TCCACCATYGTGGGTAGTGCAGCTTTCAACATGTTCATCATTCTGGCAATCTGTGTCTATGTGATTCCTGATGGAGAAACCAGGAAGATCAAACACCTGAGGGTCTTCTTTGTGACTGCAGCTTGGAGCATCTTTGCTTACATTTGGATGTATATGATTCTCGCRGTCTTCTCTCCAGGCGTAGTCCAAGTGTGGGAAGGCTTGCTTACTCTGTTCTTTTTTCCTGTTTGTGTTTTCCTGGCCTGGGTGGCAGATCGCCGGCTGCTTTTCTACAAGTACATGCACAAGAAGTACCGAACGGACAAACACAGAGGGATTATGATAGAGACRGAAGGYGAGCAC
>TJD_352
TCCACCATYGTGGGTAGTGCAGCTTTCAACATGTTCATCATTCTGGCAATCTGTGTCTATGTGATTCCTGATGGAGAAACCAGGAAGATCAAACACCTGAGGGTCTTCTTTGTGACTGCAGCTTGGAGCATCTTTGCTTACATTTGGATGTATATGATTCTCGCRGTCTTCTCTCCAGGCGTAGTCCAAGTGTGGGAAGGCTTGCTTACTCTGTTCTTTTTTCCTGTTTGTGTTTTCCTGGCCTGGGTGGCAGATCGCCGGCTGCTTTTCTACAAGTACATGCACAAGAAGTACCGAACGGACAAACACAGAGGGATTATGATAGAGACRGAAGGYGAGCAC
>TJD_353
TCCACCATTGTGGGTAGTGCAGCTTTCAACATGTTCATCATTCTGGCAATCTGTGTCTATGTGATTCCTGATGGAGAAACCAGGAAGATCAAACACCTGAGGGTCTTCTTTGTGACTGCAGCTTGGAGCATCTTTGCTTACATTTGGATGTATATGATTCTCGCGGTCTTCTCTCCAGGCGTAGTCCAAGTGTGGGAAGGCTTGCTTACTCTGTTCTTTTTTCCTGTTTGTGTTTTCCTGGCCTGGGTGGCAGATCGCCGGCTGCTTTTCTACAAGTACATGCACAAGAAGTACCGAACGGACAAACACAGAGGGATTATGATAGAGACGGAAGGCGAGCAC
>TJD_354
TCCACCATTGTGGGTAGTGCAGCTTTCAACATGTTCATCATTCTGGCAATCTGTGTCTATGTGATTCCTGATGGAGAAACCAGGAAGATCAAACACCTGAGGGTCTTCTTTGTGACTGCAGCTTGGAGCATCTTTGCTTACATTTGGATGTATATGATTCTCGCGGTCTTCTCTCCAGGCGTAGTCCAAGTGTGGGAAGGCTTGCTTACTCTGTTCTTTTTTCCTGTTTGTGTTTTCCTGGCCTGGGTGGCAGATCGCCGGCTGCTTTTCTACAAGTACATGCACAAGAAGTACCGAACGGACAAACACAGAGGGATTATGATAGAGACGGAAGGCGAGCAC
>TJD_355
TCCACCATTGTGGGTAGTGCAGCTTTCAACATGTTCATTATTCTGGCAATCTGTGTCTATGTGATTCCTGATGGAGAAACCAGGAAGATCAAACACCTGAGGGTCTTCTTTGTGACTGCAGCTTGGAGCATCTTTGCTTACATTTGGATGTATATGATTCTCGCGGTCTTCTCTCCAGGCATAGTCCAAGTGTGGGAAGGCTTGCTTACTCTGTTCTTTTTTCCTGTTTGTGTTTTCCTGGCCTGGGTGGCAGATCGCCGGCTGCTTTTCTACAAGTACATGCACAAGAAGTACCGAACGGACAAACACAGAGGGATTATGATAGAGACGGAAGGCGAGCAC
>TJD_356
TCCACCATTGTGGGTAGTGCAGCTTTCAACATGTTCATTATTCTGGCAATCTGTGTCTATGTGATTCCTGATGGAGAAACCAGGAAGATCAAACACCTGAGGGTCTTCTTTGTGACTGCAGCTTGGAGCATCTTTGCTTACATTTGGATGTATATGATTCTCGCGGTCTTCTCTCCAGGCATAGTCCAAGTGTGGGAAGGCTTGCTTACTCTGTTCTTTTTTCCTGTTTGTGTTTTCCTGGCCTGGGTGGCAGATCGCCGGCTGCTTTTCTACAAGTACATGCACAAGAAGTACCGAACGGACAAACACAGAGGGATTATGATAGAGACGGAAGGCGAGCAC
>TJD_357
TCCACCATTGTGGGTAGTGCAGCTTTCAACATGTTCATTATTCTGGCAATCTGTGTCTATGTGATTCCTGATGGAGAAACCAGGAAGATCAAACACCTGAGGGTCTTCTTTGTGACTGCAGCTTGGAGCATCTTTGCTTACATTTGGATGTATATGATTCTCGCGGTCTTCTCTCCAGGCATAGTCCAAGTGTGGGAAGGCTTGCTTACTCTGTTCTTTTTTCCTGTTTGTGTTTTCCTGGCCTGGGTGGCAGATCGCCGGCTGCTTTTCTACAAGTACATGCACAAGAAGTACCGAACGGACAAACACAGAGGGATTATGATAGAGACGGAAGGCGAGCAC
>TJD_358
TCCACCATTGTGGGTAGTGCAGCTTTCAACATGTTCATTATTCTGGCAATCTGTGTCTATGTGATTCCTGATGGAGAAACCAGGAAGATCAAACACCTGAGGGTCTTCTTTGTGACTGCAGCTTGGAGCATCTTTGCTTACATTTGGATGTATATGATTCTCGCGGTCTTCTCTCCAGGCATAGTCCAAGTGTGGGAAGGCTTGCTTACTCTGTTCTTTTTTCCTGTTTGTGTTTTCCTGGCCTGGGTGGCAGATCGCCGGCTGCTTTTCTACAAGTACATGCACAAGAAGTACCGAACGGACAAACACAGAGGGATTATGATAGAGACGGAAGGCGAGCAC
>TJD_359
TCCACCATTGTGGGTAGTGCAGCTTTCAACATGTTCATTATTCTGGCAATCTGTGTCTATGTGATTCCTGATGGAGAAACCAGGAAGATCAAACACCTGAGGGTCTTCTTTGTGACTGCAGCTTGGAGCATCTTTGCTTACATTTGGATGTATATGATTCTCGCGGTCTTCTCTCCAGGCATAGTCCAAGTGTGGGAAGGCTTGCTTACTCTGTTCTTTTTTCCTGTTTGTGTTTTCCTGGCCTGGGTGGCAGATCGCCGGCTGCTTTTCTACAAGTACATGCACAAGAAGTACCGAACGGACAAACACAGAGGGATTATGATAGAGACGGAAGGCGAGCAC
>TJD_360
TCCACCATYGTGGGTAGTGCAGCTTTCAACATGTTCATTATTCTGGCAATCTGTGTCTATGTGATTCCTGATGGAGAAACCAGGAAGATCAAACACCTGAGGGTCTTCTTTGTGACTGCAGCTTGGAGCATCTTTGCTTACATTTGGATGTATATGATTCTCGCGGTCTTCTCTCCAGGCATAGTCCAAGTGTGGGAAGGCTTGCTTACTCTGTTCTTTTTTCCTGTTTGTGTTTTCCTGGCCTGGGTGGCAGATCGCCGGCTGCTTTTCTACAAGTACATGCACAAGAAGTACCGAACGGACAAACACAGAGGGATTATGATAGAGACGGAAGGCGAGCAC
>TJD_361
TCCACCATTGTGGGTAGTGCAGCTTTCAACATGTTCATYATTCTGGCAATCTGTGTCTATGTGATTCCTGATGGAGAAACCAGGAAGATCAAACACCTGAGGGTCTTCTTTGTGACTGCAGCTTGGAGCATCTTTGCTTACATTTGGATGTATATGATTCTCGCGGTCTTCTCTCCAGGCRTAGTCCAAGTGTGGGAAGGCTTGCTTACTCTGTTCTTTTTTCCTGTTTGTGTTTTCCTGGCCTGGGTGGCAGATCGCCGGCTGCTTTTCTACAAGTACATGCACAAGAAGTACCGAACGGACAAACACAGAGGGATTATGATAGAGACGGAAGGCGAGCAC
>TJD_362
TCCACCATYGTGGGTAGTGCAGCTTTCAACATGTTCATTATTCTGGCAATCTGTGTCTATGTGATTCCTGATGGAGAAACCAGGAAGATCAAACACCTGAGGGTCTTCTTTGTGACTGCAGCTTGGAGCATCTTTGCTTACATTTGGATGTATATGATTCTCGCGGTCTTCTCTCCAGGCATAGTCCAAGTGTGGGAAGGCTTGCTTACTCTGTTCTTTTTTCCTGTTTGTGTTTTCCTGGCCTGGGTGGCAGATCGCCGGCTGCTTTTCTACAAGTACATGCACAAGAAGTACCGAACGGACAAACACAGAGGGATTATGATAGAGACGGAAGGCGAGCAC
>TJD_363
TCCACCATTGTGGGTAGTGCAGCTTTCAACATGTTCATTATTCTGGCAATCTGTGTCTATGTGATTCCTGATGGAGAAACCAGGAAGATCAAACACCTGAGGGTCTTCTTTGTGACTGCAGCTTGGAGCATCTTTGCTTACATTTGGATGTATATGATTCTCGCGGTCTTCTCTCCAGGCATAGTCCAAGTGTGGGAAGGCTTGCTTACTCTGTTCTTTTTTCCTGTTTGTGTTTTCCTGGCCTGGGTGGCAGATCGCCGGCTGCTTTTCTACAAGTACATGCACAAGAAGTACCGAACGGACAAACACAGAGGGATTATGATAGAGACGGAAGGCGAGCAC
>TJD_364
TCCACCATTGTGGGTAGTGCAGCTTTCAACATGTTCATTATTCTGGCAATCTGTGTCTATGTGATTCCTGATGGAGAAACCAGGAAGATCAAACACCTGAGGGTCTTCTTTGTGACTGCAGCTTGGAGCATCTTTGCTTACATTTGGATGTATATGATTCTCGCGGTCTTCTCTCCAGGCATAGTCCAAGTGTGGGAAGGCTTGCTTACTCTGTTCTTTTTTCCTGTTTGTGTTTTCCTGGCCTGGGTGGCAGATCGCCGGCTGCTTTTCTACAAGTACATGCACAAGAAGTACCGAACGGACAAACACAGAGGGATTATGATAGAGACGGAAGGCGAGCAC
>TJD_365
TCCACCATTGTGGGTAGTGCAGCTTTCAACATGTTCATTATTCTGGCAATCTGTGTCTATGTGATTCCTGATGGAGAAACCAGGAAGATCAAACACCTGAGGGTCTTCTTTGTGACTGCAGCTTGGAGCATCTTTGCTTACATTTGGATGTATATGATTCTCGCGGTCTTCTCTCCAGGCATAGTCCAAGTGTGGGAAGGCTTGCTTACTCTGTTCTTTTTTCCTGTTTGTGTTTTCCTGGCCTGGGTGGCAGATCGCCGGCTGCTTTTCTACAAGTACATGCACAAGAAGTACCGAACGGACAAACACAGAGGGATTATGATAGAGACGGAAGGCGAGCAC
>TJD_366
TCCACCATTGTGGGTAGTGCAGCTTTCAACATGTTCATTATTCTGGCAATCTGTGTCTATGTGATTCCTGATGGAGAAACCAGGAAGATCAAACACCTGAGGGTCTTCTTTGTGACTGCAGCTTGGAGCATCTTTGCTTACATTTGGATGTATATGATTCTCGCGGTCTTCTCTCCAGGCATAGTCCAAGTGTGGGAAGGCTTGCTTACTCTGTTCTTTTTTCCTGTTTGTGTTTTCCTGGCCTGGGTGGCAGATCGCCGGCTGCTTTTCTACAAGTACATGCACAAGAAGTACCGAACGGACAAACACAGAGGGATTATGATAGAGACGGAAGGCGAGCAC
>TJD_367
TCCACCATYGTGGGTAGTGCAGCTTTCAACATGTTCATTATTCTGGCAATCTGTGTCTATGTGATTCCTGATGGAGAAACCAGGAAGATCAAACACCTGAGGGTCTTCTTTGTGACTGCAGCTTGGAGCATCTTTGCTTACATTTGGATGTATATGATTCTCGCGGTCTTCTCTCCAGGCATAGTCCAAGTGTGGGAAGGCTTGCTTACTCTGTTCTTTTTTCCTGTTTGTGTTTTCCTGGCCTGGGTGGCAGATCGCCGGCTGCTTTTCTACAAGTACATGCACAAGAAGTACCGAACGGACAAACACAGAGGGATTATGATAGAGACGGAAGGCGAGCAC
>TJD_368
TCCACCATYGTGGGTAGTGCAGCTTTCAACATGTTCATTATTCTGGCAATCTGTGTCTATGTGATTCCTGATGGAGAAACCAGGAAGATCAAACACCTGANNNNNNNNNNNNNNNNNNNNNNNNNNNNNNNNNNNNNNNNNNNNNNNNNNNNNNNNNNNNNNNNNNNNNNNNNNNNNNNNNNNNNNNNNNNNNNNNNNNNNNNNNNNNNNNNNNNNNNNNNNNNNNNNNNNNNNNNNNNNNNNNNNNNNNNNNNNNNNNNNNNNNNNNNNNNNNNNNNNNNNNNNNNNNNNNNNNNNNNNNNNNNNNNNNNNNNNNNNNNNNNNNNNNNNNNNNNNNNNNNN
>TJD_369
TCCACCATTGTGGGTAGTGCAGCTTTCAACATGTTCATTATTCTGGCAATCTGTGTCTATGTGATTCCTGATGGAGAAACCAGGAAGATCAAACACCTGAGGGTCTTCTTTGTGACTGCAGCTTGGAGCATCTTTGCTTACATTTGGATGTATATGATTCTCGCGGTCTTCTCTCCAGGCATAGTCCAAGTGTGGGAAGGCTTGCTTACTCTGTTCTTTTTTCCTGTTTGTGTTTTCCTGGCCTGGGTGGCAGATCGCCGGCTGCTTTTCTACAAGTACATGCACAAGAAGTACCGAACGGACAAACACAGAGGGATTATGATAGAGACGGAAGGCGAGCAC
>TJD_370
TCCACCATYGTGGGTAGTGCAGCTTTCAACATGTTCATCATTCTGGCAATCTGTGTCTATGTGATTCCTGATGGAGAAACCAGGAAGATCAAACACCTGAGGGTCTTCTTTGTGACTGCAGCTTGGAGCATCTTTGCTTACATTTGGATGTATATGATTCTCGCRGTCTTCTCTCCAGGCGTAGTCCAAGTGTGGGAAGGCTTGCTTACTCTGTTCTTTTTTCCTGTTTGTGTTTTCCTGGCCTGGGTGGCAGATCGCCGGCTGCTTTTCTACAAGTACATGCACAAGAAGTACCGAACGGACAAACACAGAGGGATTATGATAGAGACRGAAGGYGAGCAC
>TJD_371
TCCACCATTGTGGGTAGTGCAGCTTTCAACATGTTCATCATTCTGGCAATCTGTGTCTATGTGATTCCTGATGGAGAAACCAGGAAGATCAAACACCTGAGGGTCTTCTTTGTGACTGCAGCTTGGAGCATCTTTGCTTACATTTGGATGTATATGATTCTCGCGGTCTTCTCTCCAGGCGTAGTCCAAGTGTGGGAAGGCTTGCTTACTCTGTTCTTTTTTCCTGTTTGTGTTTTCCTGGCCTGGGTGGCAGATCGCCGGCTGCTTTTCTACAAGTACATGCACAAGAAGTACCGAACGGACAAACACAGAGGGATTATGATAGAGACGGAAGGCGAGCAC
>TJD_372
TCCACCATTGTGGGTAGTGCAGCTTTCAACATGTTCATTATTCTGGCAATCTGTGTCTATGTGATTCCTGATGGAGAAACCAGGAAGATCAAACACCTGAGGGTCTTCTTTGTGACTGCAGCTTGGAGCATCTTTGCTTACATTTGGATGTATATGATTCTCGCGGTCTTCTCTCCAGGCATAGTCCAAGTGTGGGAAGGCTTGCTTACTCTGTTCTTTTTTCCTGTTTGTGTTTTCCTGGCCTGGGTGGCAGATCGCCGGCTGCTTTTCTACAAGTACATGCACAAGAAGTACCGAACGGACAAACACAGAGGGATTATGATAGAGACGGAAGGCGAGCAC
>TJD_373
TCCACCATTGTGGGTAGTGCAGCTTTCAACATGTTCATTATTCTGGCAATCTGTGTCTATGTGATTCCTGATGGAGAAACCAGGAAGATCAAACACCTGAGGGTCTTCTTTGTGACTGCAGCTTGGAGCATCTTTGCTTACATTTGGATGTATATGATTCTCGCGGTCTTCTCTCCAGGCATAGTCCAAGTGTGGGAAGGCTTGCTTACTCTGTTCTTTTTTCCTGTTTGTGTTTTCCTGGCCTGGGTGGCAGATCGCCGGCTGCTTTTCTACAAGTACATGCACAAGAAGTACCGAACGGACAAACACAGAGGGATTATGATAGAGACGGAAGGCGAGCAC
>TJD_374
TCCACCATTGTGGGTAGTGCAGCTTTCAACATGTTCATCATTCTGGCAATCTGTGTCTATGTGATTCCTGATGGAGAAACCAGGAAGATCAAACACCTGAGGGTCTTCTTTGTGACTGCAGCTTGGAGCATCTTTGCTTACATTTGGATGTATATGATTCTCGCGGTCTTCTCTCCAGGCGTAGTCCAAGTGTGGGAAGGCTTGCTTACTCTGTTCTTTTTTCCTGTTTGTGTTTTCCTGGCCTGGGTGGCAGATCGCCGGCTGCTTTTCTACAAGTACATGCACAAGAAGTACCGAACGGACAAACACAGAGGGATTATGATAGAGACGGAAGGCGAGCAC
>TJD_375
TCCACCATTGTGGGTAGTGCAGCTTTCAACATGTTCATTATTCTGGCAATCTGTGTCTATGTGATTCCTGATGGAGAAACCAGGAAGATCAAACACCTGAGGGTCTTCTTTGTGACTGCAGCTTGGAGCATCTTTGCTTACATTTGGATGTATATGATTCTCGCGGTCTTCTCTCCAGGCATAGTCCAAGTGTGGGAAGGCTTGCTTACTCTGTTCTTTTTTCCTGTTTGTGTTTTCCTGGCCTGGGTGGCAGATCGCCGGCTGCTTTTCTACAAGTACATGCACAAGAAGTACCGAACGGACAAACACAGAGGGATTATGATAGAGACGGAAGGCGAGCAC
>TJD_376
TCCACCATTGTGGGTAGTGCAGCTTTCAACATGTTCATTATTCTGGCAATCTGTGTCTATGTGATTCCTGATGGAGAAACCAGGAAGATCAAACACCTGAGGGTCTTCTTTGTGACTGCAGCTTGGAGCATCTTTGCTTACATTTGGATGTATATGATTCTCGCGGTCTTCTCTCCAGGCATAGTCCAAGTGTGGGAAGGCTTGCTTACTCTGTTCTTTTTTCCTGTTTGTGTTTTCCTGGCCTGGGTGGCAGATCGCCGGCTGCTTTTCTACAAGTACATGCACAAGAAGTACCGAACGGACAAACACAGAGGGATTATGATAGAGACGGAAGGCGAGCAC
>TJD_377
TCCACCATTGTGGGTAGTGCAGCTTTCAACATGTTCATTATTCTGGCAATCTGTGTCTATGTGATTCCTGATGGAGAAACCAGGAAGATCAAACACCTGAGGGTCTTCTTTGTGACTGCAGCTTGGAGCATCTTTGCTTACATTTGGATGTATATGATTCTCGCGGTCTTCTCTCCAGGCATAGTCCAAGTGTGGGAAGGCTTGCTTACTCTGTTCTTTTTTCCTGTTTGTGTTTTCCTGGCCTGGGTGGCAGATCGCCGGCTGCTTTTCTACAAGTACATGCACAAGAAGTACCGAACGGACAAACACAGAGGGATTATGATAGAGACGGAAGGCGAGCAC
>TJD_378
TCCACCATTGTGGGTAGTGCAGCTTTCAACATGTTCATCATTCTGGCAATCTGTGTCTATGTGATTCCTGATGGAGAAACCAGGAAGATCAAACACCTGAGGGTCTTCTTTGTGACTGCAGCTTGGAGCATCTTTGCTTACATTTGGATGTATATGATTCTCGCGGTCTTCTCTCCAGGCGTAGTCCAAGTGTGGGAAGGCTTGCTTACTCTGTTCTTTTTTCCTGTTTGTGTTTTCCTGGCCTGGGTGGCAGATCGCCGGCTGCTTTTCTACAAGTACATGCACAAGAAGTACCGAACGGACAAACACAGAGGGATTATGATAGAGACGGAAGGCGAGCAC
>TJD_379
TCCACCATTGTGGGTAGTGCAGCTTTCAACATGTTCATCATTCTGGCAATCTGTGTCTATGTGATTCCTGATGGAGAAACCAGGAAGATCAAACACCTGAGGGTCTTCTTTGTGACTGCAGCTTGGAGCATCTTTGCTTACATTTGGATGTATATGATTCTCGCGGTCTTCTCTCCAGGCGTAGTCCAAGTGTGGGAAGGCTTGCTTACTCTGTTCTTTTTTCCTGTTTGTGTTTTCCTGGCCTGGGTGGCAGATCGCCGGCTGCTTTTCTACAAGTACATGCACAAGAAGTACCGAACGGACAAACACAGAGGGATTATGATAGAGACGGAAGGCGAGCAC
>TJD_380
TCCACCATTGTGGGTAGTGCAGCTTTCAACATGTTCATTATTCTGGCAATCTGTGTCTATGTGATTCCTGATGGAGAAACCAGGAAGATCAAACACCTGAGGGTCTTCTTTGTGACTGCAGCTTGGAGCATCTTTGCTTACATTTGGATGTATATGATTCTCGCGGTCTTCTCTCCAGGCATAGTCCAAGTGTGGGAAGGCTTGCTTACTCTGTTCTTTTTTCCTGTTTGTGTTTTCCTGGCCTGGGTGGCAGATCGCCGGCTGCTTTTCTACAAGTACATGCACAAGAAGTACCGAACGGACAAACACAGAGGGATTATGATAGAGACGGAAGGCGAGCAC
>TJD_381
TCCACCATYGTGGGTAGTGCAGCTTTCAACATGTTCATTATTCTGGCAATCTGTGTCTATGTGATTCCTGATGGAGAAACCAGGAAGATCAAACACCTGAGGGTCTTCTTTGTGACTGCAGCTTGGAGCATCTTTGCTTACATTTGGATGTATATGATTCTCGCGGTCTTCTCTCCAGGCATAGTCCAAGTGTGGGAAGGCTTGCTTACTCTGTTCTTTTTTCCTGTTTGTGTTTTCCTGGCCTGGGTGGCAGATCGCCGGCTGCTTTTCTACAAGTACATGCACAAGAAGTACCGAACGGACAAACACAGAGGGATTATGATAGAGACGGAAGGCGAGCAC
>TJD_382
TCCACCATCGTGGGTAGTGCAGCTTTCAACATGTTCATCATTCTGGCAATCTGTGTCTATGTGATTCCTGATGGAGAAACCAGGAAGATCAAACACCTGAGGGTCTTCTTTGTGACTGCAGCTTGGAGCATCTTTGCTTACATTTGGATGTATATGATTCTCGCAGTCTTCTCTCCAGGCGTAGTCCAAGTGTGGGAAGGCTTGCTTACTCTGTTCTTTTTTCCTGTTTGTGTTTTCCTGGCCTGGGTGGCAGATCGCCGGCTGCTTTTCTACAAGTACATGCACAAGAAGTACCGAACGGACAAACACAGAGGGATTATGATAGAGACAGAAGGTGAGCAC
>TJD_383
TCCACCATYGTGGGTAGTGCAGCTTTCAACATGTTCATCATTCTGGCAATCTGTGTCTATGTGATTCCTGATGGAGAAACCAGGAAGATCAAACACCTGAGGGTCTTCTTTGTGACTGCAGCTTGGAGCATCTTTGCTTACATTTGGATGTATATGATTCTCGCRGTCTTCTCTCCAGGCGTAGTCCAAGTGTGGGAAGGCTTGCTTACTCTGTTCTTTTTTCCTGTTTGTGTTTTCCTGGCCTGGGTGGCAGATCGCCGGCTGCTTTTCTACAAGTACATGCACAAGAAGTACCGAACGGACAAACACAGAGGGATTATGATAGAGACRGAAGGYGAGCAC
>TJD_384
TCCACCATTGTGGGTAGTGCAGCTTTCAACATGTTCATCATTCTGGCAATCTGTGTCTATGTGATTCCTGATGGAGAAACCAGGAAGATCAAACACCTGAGGGTCTTCTTTGTGACTGCAGCTTGGAGCATCTTTGCTTACATTTGGATGTATATGATTCTCGCGGTCTTCTCTCCAGGCGTAGTCCAAGTGTGGGAAGGCTTGCTTACTCTGTTCTTTTTTCCTGTTTGTGTTTTCCTGGCCTGGGTGGCAGATCGCCGGCTGCTTTTCTACAAGTACATGCACAAGAAGTACCGAACGGACAAACACAGAGGGATTATGATAGAGACGGAAGGCGAGCAC
>TJD_385
TCCACCATTGTGGGTAGTGCAGCTTTCAACATGTTCATYATTCTGGCAATCTGTGTCTATGTGATTCCTGATGGAGAAACCAGGAAGATCAAACACCTGAGGGTCTTCTTTGTGACTGCAGCTTGGAGCATCTTTGCTTACATTTGGATGTATATGATTCTCGCGGTCTTCTCTCCAGGCRTAGTCCAAGTGTGGGAAGGCTTGCTTACTCTGTTCTTTTTTCCTGTTTGTGTTTTCCTGGCCTGGGTGGCAGATCGCCGGCTGCTTTTCTACAAGTACATGCACAAGAAGTACCGAACGGACAAACACAGAGGGATTATGATAGAGACGGAAGGCGAGCAC
>TJD_386
TCCACCATTGTGGGTAGTGCAGCTTTCAACATGTTCATYATTCTGGCAATCTGTGTCTATGTGATTCCTGATGGAGAAACCAGGAAGATCAAACACCTGAGGGTCTTCTTTGTGACTGCAGCTTGGAGCATCTTTGCTTACATTTGGATGTATATGATTCTCGCGGTCTTCTCTCCAGGCRTAGTCCAAGTGTGGGAAGGCTTGCTTACTCTGTTCTTTTTTCCTGTTTGTGTTTTCCTGGCCTGGGTGGCAGATCGCCGGCTGCTTTTCTACAAGTACATGCACAAGAAGTACCGAACGGACAAACACAGAGGGATTATGATAGAGACGGAAGGCGAGCAC
>TJD_387
TCCACCATTGTGGGTAGTGCAGCTTTCAACATGTTCATTATTCTGGCAATCTGTGTCTATGTGATTCCTGATGGAGAAACCAGGAAGATCAAACACCTGAGGGTCTTCTTTGTGACTGCAGCTTGGAGCATCTTTGCTTACATTTGGATGTATATGATTCTCGCGGTCTTCTCTCCAGGCATAGTCCAAGTGTGGGAAGGCTTGCTTACTCTGTTCTTTTTTCCTGTTTGTGTTTTCCTGGCCTGGGTGGCAGATCGCCGGCTGCTTTTCTACAAGTACATGCACAAGAAGTACCGAACGGACAAACACAGAGGGATTATGATAGAGACGGAAGGCGAGCAC
>TJD_388
TCCACCATTGTGGGTAGTGCAGCTTTCAACATGTTCATTATTCTGGCAATCTGTGTCTATGTGATTCCTGATGGAGAAACCAGGAAGATCAAACACCTGAGGGTCTTCTTTGTGACTGCAGCTTGGAGCATCTTTGCTTACATTTGGATGTATATGATTCTCGCGGTCTTCTCTCCAGGCATAGTCCAAGTGTGGGAAGGCTTGCTTACTCTGTTCTTTTTTCCTGTTTGTGTTTTCCTGGCCTGGGTGGCAGATCGCCGGCTGCTTTTCTACAAGTACATGCACAAGAAGTACCGAACGGACAAACACAGAGGGATTATGATAGAGACGGAAGGCGAGCAC
>TJD_389
TCCACCATTGTGGGTAGTGCAGCTTTCAACATGTTCATTATTCTGGCAATCTGTGTCTATGTGATTCCTGATGGAGAAACCAGGAAGATCAAACACCTGAGGGTCTTCTTTGTGACTGCAGCTTGGAGCATCTTTGCTTACATTTGGATGTATATGATTCTCGCGGTCTTCTCTCCAGGCATAGTCCAAGTGTGGGAAGGCTTGCTTACTCTGTTCTTTTTTCCTGTTTGTGTTTTCCTGGCCTGGGTGGCAGATCGCCGGCTGCTTTTCTACAAGTACATGCACAAGAAGTACCGAACGGACAAACACAGAGGGATTATGATAGAGACGGAAGGCGAGCAC
>TJD_390
TCCACCATTGTGGGTAGTGCAGCTTTCAACATGTTCATYATTCTGGCAATCTGTGTCTATGTGATTCCTGATGGAGAAACCAGGAAGATCAAACACCTGAGGGTCTTCTTTGTGACTGCAGCTTGGAGCATCTTTGCTTACATTTGGATGTATATGATTCTCGCGGTCTTCTCTCCAGGCRTAGTCCAAGTGTGGGAAGGCTTGCTTACTCTGTTCTTTTTTCCTGTTTGTGTTTTCCTGGCCTGGGTGGCAGATCGCCGGCTGCTTTTCTACAAGTACATGCACAAGAAGTACCGAACGGACAAACACAGAGGGATTATGATAGAGACGGAAGGCGAGCAC
>TJD_391
TCCACCATTGTGGGTAGTGCAGCTTTCAACATGTTCATTATTCTGGCAATCTGTGTCTATGTGATTCCTGATGGAGAAACCAGGAAGATCAAACACCTGAGGGTCTTCTTTGTGACTGCAGCTTGGAGCATCTTTGCTTACATTTGGATGTATATGATTCTCGCGGTCTTCTCTCCAGGCATAGTCCAAGTGTGGGAAGGCTTGCTTACTCTGTTCTTTTTTCCTGTTTGTGTTTTCCTGGCCTGGGTGGCAGATCGCCGGCTGCTTTTCTACAAGTACATGCACAAGAAGTACCGAACGGACAAACACAGAGGGATTATGATAGAGACGGAAGGCGAGCAC
>TJD_392
TCCACCATTGTGGGTAGTGCAGCTTTCAACATGTTCATCATTCTGGCAATCTGTGTCTATGTGATTCCTGATGGAGAAACCAGGAAGATCAAACACCTGAGGGTCTTCTTTGTGACTGCAGCTTGGAGCATCTTTGCTTACATTTGGATGTATATGATTCTCGCGGTCTTCTCTCCAGGCGTAGTCCAAGTGTGGGAAGGCTTGCTTACTCTGTTCTTTTTTCCTGTTTGTGTTTTCCTGGCCTGGGTGGCAGATCGCCGGCTGCTTTTCTACAAGTACATGCACAAGAAGTACCGAACGGACAAACACAGAGGGATTATGATAGAGACGGAAGGCGAGCAC
>TJD_393
TCCACCATTGTGGGTAGTGCAGCTTTCAACATGTTCATTATTCTGGCAATCTGTGTCTATGTGATTCCTGATGGAGAAACCAGGAAGATCAAACACCTGAGGGTCTTCTTTGTGACTGCAGCTTGGAGCATCTTTGCTTACATTTGGATGTATATGATTCTCGCGGTCTTCTCTCCAGGCATAGTCCAAGTGTGGGAAGGCTTGCTTACTCTGTTCTTTTTTCCTGTTTGTGTTTTCCTGGCCTGGGTGGCAGATCGCCGGCTGCTTTTCTACAAGTACATGCACAAGAAGTACCGAACGGACAAACACAGAGGGATTATGATAGAGACGGAAGGCGAGCAC
>TJD_394
TCCACCATYGTGGGTAGTGCAGCTTTCAACATGTTCATCATTCTGGCAATCTGTGTCTATGTGATTCCTGATGGAGAAACCAGGAAGATCAAACACCTGAGGGTCTTCTTTGTGACTGCAGCTTGGAGCATCTTTGCTTACATTTGGATGTATATGATTCTCGCRGTCTTCTCTCCAGGCGTAGTCCAAGTGTGGGAAGGCTTGCTTACTCTGTTCTTTTTTCCTGTTTGTGTTTTCCTGGCCTGGGTGGCAGATCGCCGGCTGCTTTTCTACAAGTACATGCACAAGAAGTACCGAACGGACAAACACAGAGGGATTATGATAGAGACRGAAGGYGAGCAC
>TJD_395
TCCACCATYGTGGGTAGTGCAGCTTTCAACATGTTCATCATTCTGGCAATCTGTGTCTATGTGATTCCTGATGGAGAAACCAGGAAGATCAAACACCTGAGGGTCTTCTTTGTGACTGCAGCTTGGAGCATCTTTGCTTACATTTGGATGTATATGATTCTCGCRGTCTTCTCTCCAGGCGTAGTCCAAGTGTGGGAAGGCTTGCTTACTCTGTTCTTTTTTCCTGTTTGTGTTTTCCTGGCCTGGGTGGCAGATCGCCGGCTGCTTTTCTACAAGTACATGCACAAGAAGTACCGAACGGACAAACACAGAGGGATTATGATAGAGACRGAAGGYGAGCAC
>TJD_396
TCCACCATYGTGGGTAGTGCAGCTTTCAACATGTTCATTATTCTGGCAATCTGTGTCTATGTGATTCCTGATGGAGAAACCAGGAAGATCAAACACCTGAGGGTCTTCTTTGTGACTGCAGCTTGGAGCATCTTTGCTTACATTTGGATGTATATGATTCTCGCGGTCTTCTCTCCAGGCATAGTCCAAGTGTGGGAAGGCTTGCTTACTCTGTTCTTTTTTCCTGTTTGTGTTTTCCTGGCCTGGGTGGCAGATCGCCGGCTGCTTTTCTACAAGTACATGCACAAGAAGTACCGAACGGACAAACACAGAGGGATTATGATAGAGACGGAAGGCGAGCAC
>TJD_397
TCCACCATTGTGGGTAGTGCAGCTTTCAACATGTTCATTATTCTGGCAATCTGTGTCTATGTGATTCCTGATGGAGAAACCAGGAAGATCAAACACCTGAGGGTCTTCTTTGTGACTGCAGCTTGGAGCATCTTTGCTTACATTTGGATGTATATGATTCTCGCGGTCTTCTCTCCAGGCATAGTCCAAGTGTGGGAAGGCTTGCTTACTCTGTTCTTTTTTCCTGTTTGTGTTTTCCTGGCCTGGGTGGCAGATCGCCGGCTGCTTTTCTACAAGTACATGCACAAGAAGTACCGAACGGACAAACACAGAGGGATTATGATAGAGACGGAAGGCGAGCAC
>TJD_398
TCCACCATTGTGGGTAGTGCAGCTTTCAACATGTTCATTATTCTGGCAATCTGTGTCTATGTGATTCCTGATGGAGAAACCAGGAAGATCAAACACCTGAGGGTCTTCTTTGTGACTGCAGCTTGGAGCATCTTTGCTTACATTTGGATGTATATGATTCTCGCGGTCTTCTCTCCAGGCATAGTCCAAGTGTGGGAAGGCTTGCTTACTCTGTTCTTTTTTCCTGTTTGTGTTTTCCTGGCCTGGGTGGCAGATCGCCGGCTGCTTTTCTACAAGTACATGCACAAGAAGTACCGAACGGACAAACACAGAGGGATTATGATAGAGACGGAAGGCGAGCAC
>TJD_399
TCCACCATTGTGGGTAGTGCAGCTTTCAACATGTTCATCATTCTGGCAATCTGTGTCTATGTGATTCCTGATGGAGAAACCAGGAAGATCAAACACCTGAGGGTCTTCTTTGTGACTGCAGCTTGGAGCATCTTTGCTTACATTTGGATGTATATGATTCTCGCGGTCTTCTCTCCAGGCGTAGTCCAAGTGTGGGAAGGCTTGCTTACTCTGTTCTTTTTTCCTGTTTGTGTTTTCCTGGCCTGGGTGGCAGATCGCCGGCTGCTTTTCTACAAGTACATGCACAAGAAGTACCGAACGGACAAACACAGAGGGATTATGATAGAGACGGAAGGCGAGCAC
>TJD_400
TCCACCATTGTGGGTAGTGCAGCTTTCAACATGTTCATYATTCTGGCAATCTGTGTCTATGTGATTCCTGATGGAGAAACCAGGAAGATCAAACACCTGAGGGTCTTCTTTGTGACTGCAGCTTGGAGCATCTTTGCTTACATTTGGATGTATATGATTCTCGCGGTCTTCTCTCCAGGCRTAGTCCAAGTGTGGGAAGGCTTGCTTACTCTGTTCTTTTTTCCTGTTTGTGTTTTCCTGGCCTGGGTGGCAGATCGCCGGCTGCTTTTCTACAAGTACATGCACAAGAAGTACCGAACGGACAAACACAGAGGGATTATGATAGAGACGGAAGGCGAGCAC
>TJD_401
TCCACCATTGTGGGTAGTGCAGCTTTCAACATGTTCATTATTCTGGCAATCTGTGTCTATGTGATTCCTGATGGAGAAACCAGGAAGATCAAACACCTGAGGGTCTTCTTTGTGACTGCAGCTTGGAGCATCTTTGCTTACATTTGGATGTATATGATTCTCGCGGTCTTCTCTCCAGGCATAGTCCAAGTGTGGGAAGGCTTGCTTACTCTGTTCTTTTTTCCTGTTTGTGTTTTCCTGGCCTGGGTGGCAGATCGCCGGCTGCTTTTCTACAAGTACATGCACAAGAAGTACCGAACGGACAAACACAGAGGGATTATGATAGAGACGGAAGGCGAGCAC
>TJD_402
TCCACCATTGTGGGTAGTGCAGCTTTCAACATGTTCATTATTCTGGCAATCTGTGTCTATGTGATTCCTGATGGAGAAACCAGGAAGATCAAACACCTGAGGGTCTTCTTTGTGACTGCAGCTTGGAGCATCTTTGCTTACATTTGGATGTATATGATTCTCGCGGTCTTCTCTCCAGGCATAGTCCAAGTGTGGGAAGGCTTGCTTACTCTGTTCTTTTTTCCTGTTTGTGTTTTCCTGGCCTGGGTGGCAGATCGCCGGCTGCTTTTCTACAAGTACATGCACAAGAAGTACCGAACGGACAAACACAGAGGGATTATGATAGAGACGGAAGGCGAGCAC
>TJD_403
TCCACCATTGTGGGTAGTGCAGCTTTCAACATGTTCATYATTCTGGCAATCTGTGTCTATGTGATTCCTGATGGAGAAACCAGGAAGATCAAACACCTGAGGGTCTTCTTTGTGACTGCAGCTTGGAGCATCTTTGCTTACATTTGGATGTATATGATTCTCGCGGTCTTCTCTCCAGGCRTAGTCCAAGTGTGGGAAGGCTTGCTTACTCTGTTCTTTTTTCCTGTTTGTGTTTTCCTGGCCTGGGTGGCAGATCGCCGGCTGCTTTTCTACAAGTACATGCACAAGAAGTACCGAACGGACAAACACAGAGGGATTATGATAGAGACGGAAGGCGAGCAC
>TJD_404
TCCACCATTGTGGGTAGTGCAGCTTTCAACATGTTCATTATTCTGGCAATCTGTGTCTATGTGATTCCTGATGGAGAAACCAGGAAGATCAAACACCTGAGGGTCTTCTTTGTGACTGCAGCTTGGAGCATCTTTGCTTACATTTGGATGTATATGATTCTCGCGGTCTTCTCTCCAGGCATAGTCCAAGTGTGGGAAGGCTTGCTTACTCTGTTCTTTTTTCCTGTTTGTGTTTTCCTGGCCTGGGTGGCAGATCGCCGGCTGCTTTTCTACAAGTACATGCACAAGAAGTACCGAACGGACAAACACAGAGGGATTATGATAGAGACGGAAGGCGAGCAC
>TJD_405
TCCACCATTGTGGGTAGTGCAGCTTTCAACATGTTCATTATTCTGGCAATCTGTGTCTATGTGATTCCTGATGGAGAAACCAGGAAGATCAAACACCTGAGGGTCTTCTTTGTGACTGCAGCTTGGAGCATCTTTGCTTACATTTGGATGTATATGATTCTCGCGGTCTTCTCTCCAGGCATAGTCCAAGTGTGGGAAGGCTTGCTTACTCTGTTCTTTTTTCCTGTTTGTGTTTTCCTGGCCTGGGTGGCAGATCGCCGGCTGCTTTTCTACAAGTACATGCACAAGAAGTACCGAACGGACAAACACAGAGGGATTATGATAGAGACGGAAGGCGAGCAC
>TJD_406
TCCACCATTGTGGGTAGTGCAGCTTTCAACATGTTCATTATTCTGGCAATCTGTGTCTATGTGATTCCTGATGGAGAAACCAGGAAGATCAAACACCTGAGGGTCTTCTTTGTGACTGCAGCTTGGAGCATCTTTGCTTACATTTGGATGTATATGATTCTCGCGGTCTTCTCTCCAGGCATAGTCCAAGTGTGGGAAGGCTTGCTTACTCTGTTCTTTTTTCCTGTTTGTGTTTTCCTGGCCTGGGTGGCAGATCGCCGGCTGCTTTTCTACAAGTACATGCACAAGAAGTACCGAACGGACAAACACAGAGGGATTATGATAGAGACGGAAGGCGAGCAC
>TJD_407
TCCACCATCGTGGGTAGTGCAGCTTTCAACATGTTCATTATTCTGGCAATCTGTGTCTATGTGATTCCTGATGGAGAAACCAGGAAGATCAAACACCTGAGGGTCTTCTTTGTGACTGCAGCTTGGAGCATCTTTGCTTACATTTGGATGTATATGATTCTCGCGGTCTTCTCTCCAGGCATAGTCCAAGTGTGGGAAGGCTTGCTTACTCTGTTCTTTTTTCCTGTTTGTGTTTTCCTGGCCTGGGTGGCAGATCGCCGGCTGCTTTTCTACAAGTACATGCACAAGAAGTACCGAACGGACAAACACAGAGGGATTATGATAGAGACGGAAGGCGAGCAC
>TJD_408
TCCACCATYGTGGGTAGTGCAGCTTTCAACATGTTCATCATTCTGGCAATCTGTGTCTATGTGATTCCTGATGGAGAAACCAGGAAGATCAAACACCTGAGGGTCTTCTTTGTGACTGCAGCTTGGAGCATCTTTGCTTACATTTGGATGTATATGATTCTCGCRGTCTTCTCTCCAGGCGTAGTCCAAGTGTGGGAAGGCTTGCTTACTCTGTTCTTTTTTCCTGTTTGTGTTTTCCTGGCCTGGGTGGCAGATCGCCGGCTGCTTTTCTACAAGTACATGCACAAGAAGTACCGAACGGACAAACACAGAGGGATTATGATAGAGACRGAAGGYGAGCAC
>TJD_409
TCCACCATYGTGGGTAGTGCAGCTTTCAACATGTTCATYATTCTGGCAATCTGTGTCTATGTGATTCCTGATGGAGAAACCAGGAAGATCAAACACCTGAGGGTCTTCTTTGTGACTGCAGCTTGGAGCATCTTTGCTTACATTTGGATGTATATGATTCTCGCGGTCTTCTCTCCAGGCRTAGTCCAAGTGTGGGAAGGCTTGCTTACTCTGTTCTTTTTTCCTGTTTGTGTTTTCCTGGCCTGGGTGGCAGATCGCCGGCTGCTTTTCTACAAGTACATGCACAAGAAGTACCGAACGGACAAACACAGAGGGATTATGATAGAGACGGAAGGCGAGCAC
>TJD_410
TCCACCATYGTGGGTAGTGCAGCTTTCAACATGTTCATTATTCTGGCAATCTGTGTCTATGTGATTCCTGATGGAGAAACCAGGAAGATCAAACACCTGAGGGTCTTCTTTGTGACTGCAGCTTGGAGCATCTTTGCTTACATTTGGATGTATATGATTCTCGCGGTCTTCTCTCCAGGCATAGTCCAAGTGTGGGAAGGCTTGCTTACTCTGTTCTTTTTTCCTGTTTGTGTTTTCCTGGCCTGGGTGGCAGATCGCCGGCTGCTTTTCTACAAGTACATGCACAAGAAGTACCGAACGGACAAACACAGAGGGATTATGATAGAGACGGAAGGCGAGCAC
>TJD_411
TCCACCATCGTGGGTAGTGCAGCTTTCAACATGTTCATCATTCTGGCAATCTGTGTCTATGTGATTCCTGATGGAGAAACCAGGAAGATCAAACACCTGAGGGTCTTCTTTGTGACTGCAGCTTGGAGCATCTTTGCTTACATTTGGATGTATATGATTCTCGCAGTCTTCTCTCCAGGCGTAGTCCAAGTGTGGGAAGGCTTGCTTACTCTGTTCTTTTTTCCTGTTTGTGTTTTCCTGGCCTGGGTGGCAGATCGCCGGCTGCTTTTCTACAAGTACATGCACAAGAAGTACCGAACGGACAAACACAGAGGGATTATGATAGAGACAGAAGGTGAGCAC
>TJD_412
TCCACCATTGTGGGTAGTGCAGCTTTCAACATGTTCATCATTCTGGCAATCTGTGTCTATGTGATTCCTGATGGAGAAACCAGGAAGATCAAACACCTGAGGGTCTTCTTTGTGACTGCAGCTTGGAGCATCTTTGCTTACATTTGGATGTATATGATTCTCGCGGTCTTCTCTCCAGGCGTAGTCCAAGTGTGGGAAGGCTTGCTTACTCTGTTCTTTTTTCCTGTTTGTGTTTTCCTGGCCTGGGTGGCAGATCGCCGGCTGCTTTTCTACAAGTACATGCACAAGAAGTACCGAACGGACAAACACAGAGGGATTATGATAGAGACGGAAGGCGAGCAC
>TJD_413
TCCACCATTGTGGGTAGTGCAGCTTTCAACATGTTCATCATTCTGGCAATCTGTGTCTATGTGATTCCTGATGGAGAAACCAGGAAGATCAAACACCTGAGGGTCTTCTTTGTGACTGCAGCTTGGAGCATCTTTGCTTACATTTGGATGTATATGATTCTCGCGGTCTTCTCTCCAGGCGTAGTCCAAGTGTGGGAAGGCTTGCTTACTCTGTTCTTTTTTCCTGTTTGTGTTTTCCTGGCCTGGGTGGCAGATCGCCGGCTGCTTTTCTACAAGTACATGCACAAGAAGTACCGAACGGACAAACACAGAGGGATTATGATAGAGACGGAAGGCGAGCAC
>TJD_414
TCCACCATYGTGGGTAGTGCAGCTTTCAACATGTTCATCATTCTGGCAATCTGTGTCTATGTGATTCCTGATGGAGAAACCAGGAAGATCAAACACCTGAGGGTCTTCTTTGTGACTGCAGCTTGGAGCATCTTTGCTTACATTTGGATGTATATGATTCTCGCRGTCTTCTCTCCAGGCGTAGTCCAAGTGTGGGAAGGCTTGCTTACTCTGTTCTTTTTTCCTGTTTGTGTTTTCCTGGCCTGGGTGGCAGATCGCCGGCTGCTTTTCTACAAGTACATGCACAAGAAGTACCGAACGGACAAACACAGAGGGATTATGATAGAGACRGAAGGYGAGCAC
>TJD_415
TCCACCATTGTGGGTAGTGCAGCTTTCAACATGTTCATCATTCTGGCAATCTGTGTCTATGTGATTCCTGATGGAGAAACCAGGAAGATCAAACACCTGAGGGTCTTCTTTGTGACTGCAGCTTGGAGCATCTTTGCTTACATTTGGATGTATATGATTCTCGCGGTCTTCTCTCCAGGCGTAGTCCAAGTGTGGGAAGGCTTGCTTACTCTGTTCTTTTTTCCTGTTTGTGTTTTCCTGGCCTGGGTGGCAGATCGCCGGCTGCTTTTCTACAAGTACATGCACAAGAAGTACCGAACGGACAAACACAGAGGGATTATGATAGAGACGGAAGGCGAGCAC
>TJD_416
TCCACCATTGTGGGTAGTGCAGCTTTCAACATGTTCATTATTCTGGCAATCTGTGTCTATGTGATTCCTGATGGAGAAACCAGGAAGATCAAACACCTGAGGGTCTTCTTTGTGACTGCAGCTTGGAGCATCTTTGCTTACATTTGGATGTATATGATTCTCGCGGTCTTCTCTCCAGGCATAGTCCAAGTGTGGGAAGGCTTGCTTACTCTGTTCTTTTTTCCTGTTTGTGTTTTCCTGGCCTGGGTGGCAGATCGCCGGCTGCTTTTCTACAAGTACATGCACAAGAAGTACCGAACGGACAAACACAGAGGGATTATGATAGAGACGGAAGGCGAGCAC
>TJD_417
TCCACCATTGTGGGTAGTGCAGCTTTCAACATGTTCATTATTCTGGCAATCTGTGTCTATGTGATTCCTGATGGAGAAACCAGGAAGATCAAACACCTGAGGGTCTTCTTTGTGACTGCAGCTTGGAGCATCTTTGCTTACATTTGGATGTATATGATTCTCGCGGTCTTCTCTCCAGGCATAGTCCAAGTGTGGGAAGGCTTGCTTACTCTGTTCTTTTTTCCTGTTTGTGTTTTCCTGGCCTGGGTGGCAGATCGCCGGCTGCTTTTCTACAAGTACATGCACAAGAAGTACCGAACGGACAAACACAGAGGGATTATGATAGAGACGGAAGGCGAGCAC
>TJD_418
TCCACCATTGTGGGTAGTGCAGCTTTCAACATGTTCATTATTCTGGCAATCTGTGTCTATGTGATTCCTGATGGAGAAACCAGGAAGATCAAACACCTGAGGGTCTTCTTTGTGACTGCAGCTTGGAGCATCTTTGCTTACATTTGGATGTATATGATTCTCGCGGTCTTCTCTCCAGGCATAGTCCAAGTGTGGGAAGGCTTGCTTACTCTGTTCTTTTTTCCTGTTTGTGTTTTCCTGGCCTGGGTGGCAGATCGCCGGCTGCTTTTCTACAAGTACATGCACAAGAAGTACCGAACGGACAAACACAGAGGGATTATGATAGAGACGGAAGGCGAGCAC
>TJD_419
TCCACCATYGTGGGTAGTGCAGCTTTCAACATGTTCATTATTCTGGCAATCTGTGTCTATGTGATTCCTGATGGAGAAACCAGGAAGATCAAACACCTGAGGGTCTTCTTTGTGACTGCAGCTTGGAGCATCTTTGCTTACATTTGGATGTATATGATTCTCGCGGTCTTCTCTCCAGGCATAGTCCAAGTGTGGGAAGGCTTGCTTACTCTGTTCTTTTTTCCTGTTTGTGTTTTCCTGGCCTGGGTGGCAGATCGCCGGCTGCTTTTCTACAAGTACATGCACAAGAAGTACCGAACGGACAAACACAGAGGGATTATGATAGAGACGGAAGGCGAGCAC
>TJD_420
TCCACCATTGTGGGTAGTGCAGCTTTCAACATGTTCATCATTCTGGCAATCTGTGTCTATGTGATTCCTGATGGAGAAACCAGGAAGATCAAACACCTGAGGGTCTTCTTTGTGACTGCAGCTTGGAGCATCTTTGCTTACATTTGGATGTATATGATTCTCGCGGTCTTCTCTCCAGGCGTAGTCCAAGTGTGGGAAGGCTTGCTTACTCTGTTCTTTTTTCCTGTTTGTGTTTTCCTGGCCTGGGTGGCAGATCGCCGGCTGCTTTTCTACAAGTACATGCACAAGAAGTACCGAACGGACAAACACAGAGGGATTATGATAGAGACGGAAGGCGAGCAC
>TJD_421
TCCACCATTGTGGGTAGTGCAGCTTTCAACATGTTCATYATTCTGGCAATCTGTGTCTATGTGATTCCTGATGGAGAAACCAGGAAGATCAAACACCTGAGGGTCTTCTTTGTGACTGCAGCTTGGAGCATCTTTGCTTACATTTGGATGTATATGATTCTCGCGGTCTTCTCTCCAGGCGTAGTCCAAGTGTGGGAAGGCTTGCTTACTCTGTTCTTTTTTCCTGTTTGTGTTTTCCTGGCCTGGGTGGCAGATCGCCGGCTGCTTTTCTACAAGTACATGCACAAGAAGTACCGAACGGACAAACACAGAGGGATTATGATAGAGACGGAAGGCGAGCAC
>TJD_476
TCCACCATTGTGGGTAGTGCAGCTTTCAACATGTTCATCATTCTGGCAATCTGTGTCTATGTGATTCCTGATGGAGAAACCAGGAAGATCAAACACCTGAGGGTCTTCTTTGTGACTGCAGCTTGGAGCATCTTTGCTTACATTTGGATGTATATGATTCTCGCGGTCTTCTCTCCAGGCGTAGTCCAAGTGTGGGAAGGCTTGCTTACTCTGTTCTTTTTTCCTGTTTGTGTTTTCCTGGCCTGGGTGGCAGATCGCCGGCTGCTTTTCTACAAGTACATGCACAAGAAGTACCGAACGGACAAACACAGAGGGATTATGATAGAGACGGAAGGCGAGCAC
>TJD_477
TCCACCATTGTGGGTAGTGCAGCTTTCAACATGTTCATTATTCTGGCAATCTGTGTCTATGTGATTCCTGATGGAGAAACCAGGAAGATCAAACACCTGAGGGTCTTCTTTGTGACTGCAGCTTGGAGCATCTTTGCTTACATTTGGATGTATATGATTCTCGCGGTCTTCTCTCCAGGCATAGTCCAAGTGTGGGAAGGCTTGCTTACTCTGTTCTTTTTTCCTGTTTGTGTTTTCCTGGCCTGGGTGGCAGATCGCCGGCTGCTTTTCTACAAGTACATGCACAAGAAGTACCGAACGGACAAACACAGAGGGATTATGATAGAGACGGAAGGCGAGCAC
>TJD_478
TCCACCATTGTGGGTAGTGCAGCTTTCAACATGTTCATYATTCTGGCAATCTGTGTCTATGTGATTCCTGATGGAGAAACCAGGAAGATCAAACACCTGAGGGTCTTCTTTGTGACTGCAGCTTGGAGCATCTTTGCTTACATTTGGATGTATATGATTCTCGCGGTCTTCTCTCCAGGCRTAGTCCAAGTGTGGGAAGGCTTGCTTACTCTGTTCTTTTTTCCTGTTTGTGTTTTCCTGGCCTGGGTGGCAGATCGCCGGCTGCTTTTCTACAAGTACATGCACAAGAAGTACCGAACGGACAAACACAGAGGGATTATGATAGAGACGGAAGGCGAGCAC
>TJD_479
TCCACCATYGTGGGTAGTGCAGCTTTCAACATGTTCATCATTCTGGCAATCTGTGTCTATGTGATTCCTGATGGAGAAACCAGGAAGATCAAACACCTGAGGGTCTTCTTTGTGACTGCAGCTTGGAGCATCTTTGCTTACATTTGGATGTATATGATTCTCGCRGTCTTCTCTCCAGGCGTAGTCCAAGTGTGGGAAGGCTTGCTTACTCTGTTCTTTTTTCCTGTTTGTGTTTTCCTGGCCTGGGTGGCAGATCGCCGGCTGCTTTTCTACAAGTACATGCACAAGAAGTACCGAACGGACAAACACAGAGGGATTATGATAGAGACRGAAGGYGAGCAC
>TJD_480
TCCACCATYGTGGGTAGTGCAGCTTTCAACATGTTCATTATTCTGGCAATCTGTGTCTATGTGATTCCTGATGGAGAAACCAGGAAGATCAAACACCTGAGGGTCTTCTTTGTGACTGCAGCTTGGAGCATCTTTGCTTACATTTGGATGTATATGATTCTCGCGGTCTTCTCTCCAGGCATAGTCCAAGTGTGGGAAGGCTTGCTTACTCTGTTCTTTTTTCCTGTTTGTGTTTTCCTGGCCTGGGTGGCAGATCGCCGGCTGCTTTTCTACAAGTACATGCACAAGAAGTACCGAACGGACAAACACAGAGGGATTATGATAGAGACGGAAGGCGAGCAC
>TJD_481
TCCACCATYGTGGGTAGTGCAGCTTTCAACATGTTCATCATTCTGGCAATCTGTGTCTATGTGATTCCTGATGGAGAAACCAGGAAGATCAAACACCTGAGGGTCTTCTTTGTGACTGCAGCTTGGAGCATCTTTGCTTACATTTGGATGTATATGATTCTCGCRGTCTTCTCTCCAGGCGTAGTCCAAGTGTGGGAAGGCTTGCTTACTCTGTTCTTTTTTCCTGTTTGTGTTTTCCTGGCCTGGGTGGCAGATCGCCGGCTGCTTTTCTACAAGTACATGCACAAGAAGTACCGAACGGACAAACACAGAGGGATTATGATAGAGACRGAAGGYGAGCAC
>TJD_482
TCCACCATTGTGGGTAGTGCAGCTTTCAACATGTTCATCATTCTGGCAATCTGTGTCTATGTGATTCCTGATGGAGAAACCAGGAAGATCAAACACCTGAGGGTCTTCTTTGTGACTGCAGCTTGGAGCATCTTTGCTTACATTTGGATGTATATGATTCTCGCGGTCTTCTCTCCAGGCGTAGTCCAAGTGTGGGAAGGCTTGCTTACTCTGTTCTTTTTTCCTGTTTGTGTTTTCCTGGCCTGGGTGGCAGATCGCCGGCTGCTTTTCTACAAGTACATGCACAAGAAGTACCGAACGGACAAACACAGAGGGATTATGATAGAGACGGAAGGCGAGCAC
>TJD_483
TCCACCATYGTGGGTAGTGCAGCTTTCAACATGTTCATTATTCTGGCAATCTGTGTCTATGTGATTCCTGATGGAGAAACCAGGAAGATCAAACACCTGAGGGTCTTCTTTGTGACTGCAGCTTGGAGCATCTTTGCTTACATTTGGATGTATATGATTCTCGCGGTCTTCTCTCCAGGCATAGTCCAAGTGTGGGAAGGCTTGCTTACTCTGTTCTTTTTTCCTGTTTGTGTTTTCCTGGCCTGGGTGGCAGATCGCCGGCTGCTTTTCTACAAGTACATGCACAAGAAGTACCGAACGGACAAACACAGAGGGATTATGATAGAGACGGAAGGCGAGCAC
>TJD_484
TCCACCATTGTGGGTAGTGCAGCTTTCAACATGTTCATTATTCTGGCAATCTGTGTCTATGTGATTCCTGATGGAGAAACCAGGAAGATCAAACACCTGAGGGTCTTCTTTGTGACTGCAGCTTGGAGCATCTTTGCTTACATTTGGATGTATATGATTCTCGCGGTCTTCTCTCCAGGCATAGTCCAAGTGTGGGAAGGCTTGCTTACTCTGTTCTTTTTTCCTGTTTGTGTTTTCCTGGCCTGGGTGGCAGATCGCCGGCTGCTTTTCTACAAGTACATGCACAAGAAGTACCGAACGGACAAACACAGAGGGATTATGATAGAGACGGAAGGCGAGCAC
>TJD_485
TCCACCATYGTGGGTAGTGCAGCTTTCAACATGTTCATTATTCTGGCAATCTGTGTCTATGTGATTCCTGATGGAGAAACCAGGAAGATCAAACACCTGAGGGTCTTCTTTGTGACTGCAGCTTGGAGCATCTTTGCTTACATTTGGATGTATATGATTCTCGCGGTCTTCTCTCCAGGCATAGTCCAAGTGTGGGAAGGCTTGCTTACTCTGTTCTTTTTTCCTGTTTGTGTTTTCCTGGCCTGGGTGGCAGATCGCCGGCTGCTTTTCTACAAGTACATGCACAAGAAGTACCGAACGGACAAACACAGAGGGATTATGATAGAGACGGAAGGCGAGCAC
>TJD_486
TCCACCATTGTGGGTAGTGCAGCTTTCAACATGTTCATYATTCTGGCAATCTGTGTCTATGTGATTCCTGATGGAGAAACCAGGAAGATCAAACACCTGAGGGTCTTCTTTGTGACTGCAGCTTGGAGCATCTTTGCTTACATTTGGATGTATATGATTCTCGCGGTCTTCTCTCCAGGCRTAGTCCAAGTGTGGGAAGGCTTGCTTACTCTGTTCTTTTTTCCTGTTTGTGTTTTCCTGGCCTGGGTGGCAGATCGCCGGCTGCTTTTCTACAAGTACATGCACAAGAAGTACCGAACGGACAAACACAGAGGGATTATGATAGAGACGGAAGGCGAGCAC
>TJD_487
TCCACCATTGTGGGTAGTGCAGCTTTCAACATGTTCATTATTCTGGCAATCTGTGTCTATGTGATTCCTGATGGAGAAACCAGGAAGATCAAACACCTGAGGGTCTTCTTTGTGACTGCAGCTTGGAGCATCTTTGCTTACATTTGGATGTATATGATTCTCGCGGTCTTCTCTCCAGGCATAGTCCAAGTGTGGGAAGGCTTGCTTACTCTGTTCTTTTTTCCTGTTTGTGTTTTCCTGGCCTGGGTGGCAGATCGCCGGCTGCTTTTCTACAAGTACATGCACAAGAAGTACCGAACGGACAAACACAGAGGGATTATGATAGAGACGGAAGGCGAGCAC
>TJD_488
TCCACCATYGTGGGTAGTGCAGCTTTCAACATGTTCATTATTCTGGCAATCTGTGTCTATGTGATTCCTGATGGAGAAACCAGGAAGATCAAACACCTGAGGGTCTTCTTTGTGACTGCAGCTTGGAGCATCTTTGCTTACATTTGGATGTATATGATTCTCGCGGTCTTCTCTCCAGGCATAGTCCAAGTGTGGGAAGGCTTGCTTACTCTGTTCTTTTTTCCTGTTTGTGTTTTCCTGGCCTGGGTGGCAGATCGCCGGCTGCTTTTCTACAAGTACATGCACAAGAAGTACCGAACGGACAAACACAGAGGGATTATGATAGAGACGGAAGGCGAGCAC
>TJD_489
TCCACCATTGTGGGTAGTGCAGCTTTCAACATGNNNATTATTCTGGCAATCTGTGTCTATGTGATTCCTGATGGAGAAACCAGGAAGATCAAACACCTGAGGGTCTTCTTTGTGACTGCAGCTTGGAGCATCTTTGCTTACATTTGGATGTATATGATTCTCGCGGTCTTCTCTCCAGGCATAGTCCAAGTGTGGGAAGGCTTGCTTACTCTGTTCTTTTTTCCTGTTTGTGTTTTCCTGGCCTGGGTGGCAGATCGCCGGCTGCTTTTCTACAAGTACATGCACAAGAAGTACCGAACGGACAAACACAGAGGGATTATGATAGAGACGGAAGGCGAGCAC
>TJD_490
TCCACCATTGTGGGTAGTGCAGCTTTCAACATGTTCATTATTCTGGCAATCTGTGTCTATGTGATTCCTGATGGAGAAACCAGGAAGATCAAACACCTGAGGGTCTTCTTTGTGACTGCAGCTTGGAGCATCTTTGCTTACATTTGGATGTATATGATTCTCGCGGTCTTCTCTCCAGGCATAGTCCAAGTGTGGGAAGGCTTGCTTACTCTGTTCTTTTTTCCTGTTTGTGTTTTCCTGGCCTGGGTGGCAGATCGCCGGCTGCTTTTCTACAAGTACATGCACAAGAAGTACCGAACGGACAAACACAGAGGGATTATGATAGAGACGGAAGGCGAGCAC
>TJD_491
TCCACCATCGTGGGTAGTGCAGCTTTCAACATGTTCATTATTCTGGCAATCTGTGTCTATGTGATTCCTGATGGAGAAACCAGGAAGATCAAACACCTGAGGGTCTTCTTTGTGACTGCAGCTTGGAGCATCTTTGCTTACATTTGGATGTATATGATTCTCGCGGTCTTCTCTCCAGGCATAGTCCAAGTGTGGGAAGGCTTGCTTACTCTGTTCTTTTTTCCTGTTTGTGTTTTCCTGGCCTGGGTGGCAGATCGCCGGCTGCTTTTCTACAAGTACATGCACAAGAAGTACCGAACGGACAAACACAGAGGGATTATGATAGAGACGGAAGGCGAGCAC
>TJD_492
TCCACCATCGTGGGTAGTGCAGCTTTCAACATGTTCATTATTCTGGCAATCTGTGTCTATGTGATTCCTGATGGAGAAACCAGGAAGATCAAACACCTGAGGGTCTTCTTTGTGACTGCAGCTTGGAGCATCTTTGCTTACATTTGGATGTATATGATTCTCGCGGTCTTCTCTCCAGGCATAGTCCAAGTGTGGGAAGGCTTGCTTACTCTGTTCTTTTTTCCTGTTTGTGTTTTCCTGGCCTGGGTGGCAGATCGCCGGCTGCTTTTCTACAAGTACATGCACAAGAAGTACCGAACGGACAAACACAGAGGGATTATGATAGAGACGGAAGGCGAGCAC
>TJD_493
TCCACCATYGTGGGTAGTGCAGCTTTCAACATGTTCATTATTCTGGCAATCTGTGTCTATGTGATTCCTGATGGAGAAACCAGGAAGATCAAACACCTGAGGGTCTTCTTTGTGACTGCAGCTTGGAGCATCTTTGCTTACATTTGGATGTATATGATTCTCGCGGTCTTCTCTCCAGGCATAGTCCAAGTGTGGGAAGGCTTGCTTACTCTGTTCTTTTTTCCTGTTTGTGTTTTCCTGGCCTGGGTGGCAGATCGCCGGCTGCTTTTCTACAAGTACATGCACAAGAAGTACCGAACGGACAAACACAGAGGGATTATGATAGAGACGGAAGGCGAGCAC
>TJD_494
TCCACCATTGTGGGTAGTGCAGCTTTCAACATGTTCATCATTCTGGCAATCTGTGTCTATGTGATTCCTGATGGAGAAACCAGGAAGATCAAACACCTGAGGGTCTTCTTTGTGACTGCAGCTTGGAGCATCTTTGCTTACATTTGGATGTATATGATTCTCGCGGTCTTCTCTCCAGGCGTAGTCCAAGTGTGGGAAGGCTTGCTTACTCTGTTCTTTTTTCCTGTTTGTGTTTTCCTGGCCTGGGTGGCAGATCGCCGGCTGCTTTTCTACAAGTACATGCACAAGAAGTACCGAACGGACAAACACAGAGGGATTATGATAGAGACGGAAGGCGAGCAC
>TJD_512
TCCACCATYGTGGGTAGTGCAGCTTTCAACANGNTCATYATTCTGGCAATCTGTGTCTATGTGATTCCTGATGGAGAAACCAGGAAGATCAAACACCTGAGGGTCTTCTTTGTGACTGCAGCTTGGAGCATCTTTGCTTACATTTGGATGTATATGATTCTCGCGGTCTTCTCTCCAGGSRTAGTCCAAGTGTGGGAAGGCTTGCTTACTCTGTTCTTTTTTCCTGTTTGTGTTTTCCTGGCCTGGGTGGCAGATCGCCGGCTGCTTTTCTACAAGTACATGCACAAGAAGTACCGAACGGACAAACACAGAGGGATTATGATAGAGACGGAAGGCGAGCAC
>TJD_513
TCCACCATYGTGGGTAGTGCAGCTTTCAACATGTTNATCATTCTGGCAATCTGTGTCTATGTGATTCCTGATGGAGAAACCAGGAAGATCAAACNCCTGAGGGTCTTCTTTGTGACTGCAGCTTGGAGCATCTTTGCTTACATTTGGATGTATATGATTCTCGCRGTCTTCTCTCCAGGCGTAGTCCAAGTGTGGGAAGGCTTGCTTACTCTGTTCTTTTTTCCTGTTTGTGTTTTCCTGGCCTGGGTGGCAGATCGCCGGCTGCTTTTCTACAAGTACATGCACAAGAAGTACCGAACGGACAAACACAGAGGGATTATGATAGAGACRGAAGGYGAGCAC
>TJD_514
TCCACCATTGTGGGTAGTGCAGCTTTCAACATGTTCATTATTCTGGCAATCTGTGTCTATGTGATTCCTGATGGAGAAACCAGGAAGATCAAACACCTGAGGGTCTTCTTTGTGACTGCAGCTTGGAGCATCTTTGCTTACATTTGGATGTATATGATTCTCGCGGTCTTCTCTCCAGGCATAGTCCAAGTGTGGGAAGGCTTGCTTACTCTGTTCTTTTTTCCTGTTTGTGTTTTCCTGGCCTGGGTGGCAGATCGCCGGCTGCTTTTCTACAAGTACATGCACAAGAAGTACCGAACGGACAAACACAGAGGGATTATGATAGAGACGGAAGGCGAGCAC
>TJD_515
TCCACCATTGTGGGTAGTGCAGCTTTCAACATGTTCATTATTCTGGCAATCTGTGTCTATGTGATTCCTGATGGAGAAACCAGGAAGATCAAACACCTGAGGGTCTTCTTTGTGACTGCAGCTTGGAGCATCTTTGCTTACATTTGGATGTATATGATTCTCGCGGTCTTCTCTCCAGGCATAGTCCAAGTGTGGGAAGGCTTGCTTACTCTGTTCTTTTTTCCTGTTTGTGTTTTCCTGGCCTGGGTGGCAGATCGCCGGCTGCTTTTCTACAAGTACATGCACAAGAAGTACCGAACGGACAAACACAGAGGGATTATGATAGAGACGGAAGGCGAGCAC
>TJD_516
TCCACCATTGTGGGTAGTGCAGCTTTCAACATGTTCATYATTCTGGCAATCTGTGTCTATGTGATTCCTGATGGAGAAACCAGGAAGATCAAACACCTGAGGGTCTTCTTTGTGACTGCAGCTTGGAGCATCTTTGCTTACATTTGGATGTATATGATTCTCGCGGTCTTCTCTCCAGGCRTAGTCCAAGTGTGGGAAGGCTTGCTTACTCTGTTCTTTTTTCCTGTTTGTGTTTTCCTGGCCTGGGTGGCAGATCGCCGGCTGCTTTTCTACAAGTACATGCACAAGAAGTACCGAACGGACAAACACAGAGGGATTATGATAGAGACGGAAGGCGAGCAC
>TJD_517
TCCACCATTGTGGGTAGTGCAGCTTTCAACANGNNCATTATTCTGGCAATCTGTGTCTATGTGATTCCTGATGGAGAAACCAGGAAGATCAAACACCTGAGGGTCTTCTTTGTGACTGCAGCTTGGAGCATCTTTGCTTACATTTGGATGTATATGATTCTCGCGGTCTTCTCTCCAGGCATAGTCCAAGTGTGGGAAGGCTTGCTTACTCTGTTCTTTTTTCCTGTTTGTGTTTTCCTGGCCTGGGTGGCAGATCGCCGGCTGCTTTTCTACAAGTACATGCACAAGAAGTACCGAACGGACAAACACAGAGGGATTATGATAGAGACGGAAGGCGAGCAC
>TJD_518
TCCACCATTGTGGGTAGTGCAGCTTTCAACANGNTCATTATTCTGGCAATCTGTGTCTATGTGATTCCTGATGGAGAAACCAGGAAGATCAAACACCTGAGGGTCTTCTTTGTGACTGCAGCTTGGAGCATCTTTGCTTACATTTGGATGTATATGATTCTCGCGGTCTTCTCTCCAGGCATAGTCCAAGTGTGGGAAGGCTTGCTTACTCTGTTCTTTTTTCCTGTTTGTGTTTTCCTGGCCTGGGTGGCAGATCGCCGGCTGCTTTTCTACAAGTACATGCACAAGAAGTACCGAACGGACAAACACAGAGGGATTATGATAGAGACGGAAGGCGAGCAC
>TJD_519
TCCACCATTGTGGGTAGTGCAGCTTTCAACATGTTCATTATTCTGGCAATCTGTGTCTATGTGATTCCTGATGGAGAAACCAGGAAGATCAAACACCTGAGGGTCTTCTTTGTGACTGCAGCTTGGAGCATCTTTGCTTACATTTGGATGTATATGATTCTCGCGGTCTTCTCTCCAGGCATAGTCCAAGTGTGGGAAGGCTTGCTTACTCTGTTCTTTTTTCCTGTTTGTGTTTTCCTGGCCTGGGTGGCAGATCGCCGGCTGCTTTTCTACAAGTACATGCACAAGAAGTACCGAACGGACAAACACAGAGGGATTATGATAGAGACGGAAGGCGAGCAC
>TJD_520
TCCACCATYGTGGGTAGTGCAGCTTTCAACATGTTCATTATTCTGGCAATCTGTGTCTATGTGATTCCTGATGGAGAAACCAGGAAGATCAAACACCTGAGGGTCTTCTTTGTGACTGCAGCTTGGAGCATCTTTGCTTACATTTGGATGTATATGATTCTCGCGGTCTTCTCTCCAGGCATAGTCCAAGTGTGGGAAGGCTTGCTTACTCTGTTCTTTTTTCCTGTTTGTGTTTTCCTGGCCTGGGTGGCAGATCGCCGGCTGCTTTTCTACAAGTACATGCACAAGAAGTACCGAACGGACAAACACAGAGGGATTATGATAGAGACGGAAGGCGAGCAC
>TJD_521
TCCACCATYGTGGGTAGTGCAGCTTTCAACATGTTCATTATTCTGGCAATCTGTGTCTATGTGATTCCTGATGGAGAAACCAGGAAGATCAAACACCTGAGGGTCTTCTTTGTGACTGCAGCTTGGAGCATCTTTGCTTACATTTGGATGTATATGATTCTCGCGGTCTTCTCTCCAGGCATAGTCCAAGTGTGGGAAGGCTTGCTTACTCTGTTCTTTTTTCCTGTTTGTGTTTTCCTGGCCTGGGTGGCAGATCGCCGGCTGCTTTTCTACAAGTACATGCACAAGAAGTACCGAACGGACAAACACAGAGGGATTATGATAGAGACGGAAGGCGAGCAC
>TJD_522
TCCACCATCGTGGGTAGTGCAGCTTTCAACATGTTCATTATTCTGGCAATCTGTGTCTATGTGATTCCTGATGGAGAAACCAGGAAGATCAAACACCTGAGGGTCTTCTTTGTGACTGCAGCTTGGAGCATCTTTGCTTACATTTGGATGTATATGATTCTCGCGGTCTTCTCTCCAGGCATAGTCCAAGTGTGGGAAGGCTTGCTTACTCTGTTCTTTTTTCCTGTTTGTGTTTTCCTGGCCTGGGTGGCAGATCGCCGGCTGCTTTTCTACAAGTACATGCACAAGAAGTACCGAACGGACAAACACAGAGGGATTATGATAGAGACGGAAGGCGAGCAC
>TJD_524
TCCACCATTGTGGGTAGTGCAGCTTTCAACATGTTCATTATTCTGGCAATCTGTGTCTATGTGATTCCTGATGGAGAAACCAGGAAGATCAAACACCTGAGGGTCTTCTTTGTGACTGCAGCTTGGAGCATCTTTGCTTACATTTGGATGTATATGATTCTCGCGGTCTTCTCTCCAGGCATAGTCCAAGTGTGGGAAGGCTTGCTTACTCTGTTCTTTTTTCCTGTTTGTGTTTTCCTGGCCTGGGTGGCAGATCGCCGGCTGCTTTTCTACAAGTACATGCACAAGAAGTACCGAACGGACAAACACAGAGGGATTATGATAGAGACGGAAGGCGAGCAC
>TJD_525
TCCACCATYGTGGGTAGTGCAGCTTTCAACATGTTCATTATTCTGGCAATCTGTGTCTATGTGATTCCTGATGGAGAAACCAGGAAGATCAAACACCTGAGGGTCTTCTTTGTGACTGCAGCTTGGAGCATCTTTGCTTACATTTGGATGTATATGATTCTCGCGGTCTTCTCTCCAGGCATAGTCCAAGTGTGGGAAGGCTTGCTTACTCTGTTCTTTTTTCCTGTTTGTGTTTTCCTGGCCTGGGTGGCAGATCGCCGGCTGCTTTTCTACAAGTACATGCACAAGAAGTACCGAACGGACAAACACAGAGGGATTATGATAGAGACGGAAGGCGAGCAC
>TJD_526
TCCACCATYGTGGGTAGTGCAGCTTTCAACATGTTCATTATTCTGGCAATCTGTGTCTATGTGATTCCTGATGGAGAAACCAGGAAGATCAAACACCTGAGGGTCTTCTTTGTGACTGCAGCTTGGAGCATCTTTGCTTACATTTGGATGTATATGATTCTCGCGGTCTTCTCTCCAGGCATAGTCCAAGTGTGGGAAGGCTTGCTTACTCTGTTCTTTTTTCCTGTTTGTGTTTTCCTGGCCTGGGTGGCAGATCGCCGGCTGCTTTTCTACAAGTACATGCACAAGAAGTACCGAACGGACAAACACAGAGGGATTATGATAGAGACGGAAGGCGAGCAC
>TJD_527
TCCACCATYGTGGGTAGTGCAGCTTTCAACATGTTCATTATTCTGGCAATCTGTGTCTATGTGATTCCTGATGGAGAAACCAGGAAGATCAAACNCCTGAGGGTCTTCTTTGTGACTGCAGCTTGGAGCATCTTTGCTTACATTTGGATGTATATGATTCTCGCGGTCTTCTCTCCAGGCATAGTCCAAGTGTGGGAAGGCTTGCTTACTCTGTTCTTTTTTCCTGTTTGTGTTTTCCTGGCCTGGGTGGCAGATCGCCGGCTGCTTTTCTACAAGTACATGCACAAGAAGTACCGAACGGACAAACACAGAGGGATTATGATAGAGACGGAAGGCGAGCAC
>TJD_528
TCCACCATTGTGGGTAGTGCAGCTTTCAACATGTTCATTATTCTGGCAATCTGTGTCTATGTGATTCCTGATGGAGAAACCAGGAAGATCAAACACCTGAGGGTCTTCTTTGTGACTGCAGCTTGGAGCATCTTTGCTTACATTTGGATGTATATGATTCTCGCGGTCTTCTCTCCAGGCATAGTCCAAGTGTGGGAAGGCTTGCTTACTCTGTTCTTTTTTCCTGTTTGTGTTTTCCTGGCCTGGGTGGCAGATCGCCGGCTGCTTTTCTACAAGTACATGCACAAGAAGTACCGAACGGACAAACACAGAGGGATTATGATAGAGACGGAAGGCGAGCAC
>TJD_529
TCCACCATTGTGGGTAGTGCAGCTTTCAACATGTTCATTATTCTGGCAATCTGTGTCTATGTGATTCCTGATGGAGAAACCAGGAAGATCAAACACCTGAGGGTCTTCTTTGTGACTGCAGCTTGGAGCATCTTTGCTTACATTTGGATGTATATGATTCTCGCGGTCTTCTCTCCAGGCATAGTCCAAGTGTGGGAAGGCTTGCTTACTCTGTTCTTTTTTCCTGTTTGTGTTTTCCTGGCCTGGGTGGCAGATCGCCGGCTGCTTTTCTACAAGTACATGCACAAGAAGTACCGAACGGACAANCACAGAGGGATTATGATAGAGACGGAAGGCGAGCAC
>TJD_530
TCCACCATYGTGGGTAGTGCAGCTTTCAACATGTTCATTATTCTGGCAATCTGTGTCTATGTGATTCCTGATGGAGAAACCAGGAAGATCAAACACCTGAGGGTCTTCTTTGTGACTGCAGCTTGGAGCATCTTTGCTTACATTTGGATGTATATGATTCTCGCGGTCTTCTCTCCAGGCATAGTCCAAGTGTGGGAAGGCTTGCTTACTCTGTTCTTTTTTCCTGTTTGTGTTTTCCTGGCCTGGGTGGCAGATCGCCGGCTGCTTTTCTACAAGTACATGCACAAGAAGTACCGAACGGACAAACACAGAGGGATTATGATAGAGACGGAAGGCGAGCAC
>TJD_531
TCCACCATYGTGGGTAGTGCAGCTTTCAACATGTTCATTATTCTGGCAATCTGTGTCTATGTGATTCCTGATGGAGAAACCAGGAAGATCAAACACCTGAGGGTCTTCTTTGTGACTGCAGCTTGGAGCATCTTTGCTTACATTTGGATGTATATGATTCTCGCGGTCTTCTCTCCAGGCATAGTCCAAGTGTGGGAAGGCTTGCTTACTCTGTTCTTTTTTCCTGTTTGTGTTTTCCTGGCCTGGGTGGCAGATCGCCGGCTGCTTTTCTACAAGTACATGCACAAGAAGTACCGAACGGACAAACACAGAGGGATTATGATAGAGACGGAAGGCGAGCAC
>TJD_532
TCCACCATTGTGGGTAGTGCAGCTTTCAACATGTTCATTATTCTGGCAATCTGTGTCTATGTGATTCCTGATGGAGAAACCAGGAAGATCAAACACCTGAGGGTCTTCTTTGTGACTGCAGCTTGGAGCATCTTTGCTTACATTTGGATGTATATGATTCTCGCGGTCTTCTCTCCAGGCATAGTCCAAGTGTGGGAAGGCTTGCTTACTCTGTTCTTTTTTCCTGTTTGTGTTTTCCTGGCCTGGGTGGCAGATCGCCGGCTGCTTTTCTACAAGTACATGCACAAGAAGTACCGAACGGACAAACACAGAGGGATTATGATAGAGACGGAAGGCGAGCAC
>TJD_533
TCCACCATTGTGGGTAGTGCAGCTTTCAACATGTTCATTATTCTGGCAATCTGTGTCTATGTGATTCCTGATGGAGAAACCAGGAAGATCAAACACCTGAGGGTCTTCTTTGTGACTGCAGCTTGGAGCATCTTTGCTTACATTTGGATGTATATGATTCTCGCGGTCTTCTCTCCAGGCATAGTCCAAGTGTGGGAAGGCTTGCTTACTCTGTTCTTTTTTCCTGTTTGTGTTTTCCTGGCCTGGGTGGCAGATCGCCGGCTGCTTTTCTACAAGTACATGCACAAGAAGTACCGAACGGACAAACACAGAGGGATTATGATAGAGACGGAAGGCGAGCAC
>TJD_535
TCCACCATTGTGGGTAGTGCAGCTTTCAACATGTTCATTATTCTGGCAATCTGTGTCTATGTGATTCCTGATGGAGAAACCAGGAAGATCAAACACCTGAGGGTCTTCTTTGTGACTGCAGCTTGGAGCATCTTTGCTTACATTTGGATGTATATGATTCTCGCGGTCTTCTCTCCAGGCATAGTCCAAGTGTGGGAAGGCTTGCTTACTCTGTTCTTTTTTCCTGTTTGTGTTTTCCTGGCCTGGGTGGCAGATCGCCGGCTGCTTTTCTACAAGTACATGCACAAGAAGTACCGAACGGACAAACACAGAGGGATTATGATAGAGACGGAAGGCGAGCAC
>TJD_536
TCCACCATTGTGGGTAGTGCAGCTTTCAACATGTTCATTATTCTGGCAATCTGTGTCTATGTGATTCCTGATGGAGAAACCAGGAAGATCAAACNCCTGAGGGTCTTCTTTGTGACTGCAGCTTGGAGCATCTTTGCTTACATTTGGATGTATATGATTCTCGCGGTCTTCTCTCCAGGCATAGTCCAAGTGTGGGAAGGCTTGCTTACTCTGTTCTTTTTTCCTGTTTGTGTTTTCCTGGCCTGGGTGGCAGATCGCCGGCTGCTTTTCTACAAGTACATGCACAAGAAGTACCGAACGGACNAACACAGAGGGATTATGATAGAGACGGAAGGCGAGCAC
>TJD_537
TCCACCATTGTGGGTAGTGCAGCTTTCAACATGTTCATTATTCTGGCAATCTGTGTCTATGTGATTCCTGATGGAGAAACCAGGAAGATCAAACNCCTGAGGGTCTTCTTTGTGACTGCAGCTTGGAGCATCTTTGCTTACATTTGGATGTATATGATTCTCGCGGTCTTCTCTCCAGGCATAGTCCAAGTGTGGGAAGGCTTGCTTACTCTGTTCTTTTTTCCTGTTTGTGTTTTCCTGGCCTGGGTGGCAGATCGCCGGCTGCTTTTCTACAAGTACATGCACAAGAAGTACCGAACGGACAAACACAGAGGGATTATGATAGAGACGGAAGGCGAGCAC
>TJD_538
TCCACCATTGTGGGTAGTGCAGCTTTCAACATGTTCATTATTCTGGCAATCTGTGTCTATGTGATTCCTGATGGAGAAACCAGGAAGATCAAACACCTGAGGGTCTTCTTTGTGACTGCAGCTTGGAGCATCTTTGCTTACATTTGGATGTATATGATTCTCGCGGTCTTCTCTCCAGGCATAGTCCAAGTGTGGGAAGGCTTGCTTACTCTGTTCTTTTTTCCTGTTTGTGTTTTCCTGGCCTGGGTGGCAGATCGCCGGCTGCTTTTCTACAAGTACATGCACAAGAAGTACCGAACGGACAAACACAGAGGGATTATGATAGAGACGGAAGGCGAGCAC
>TJD_539
TCCACCATYGTGGGTAGTGCAGCTTTCAACATGTTCATTATTCTGGCAATCTGTGTCTATGTGATTCCTGATGGAGAAACCAGGAAGATCAAACACCTGAGGGTCTTCTTTGTGACTGCAGCTTGGAGCATCTTTGCTTACATTTGGATGTATATGATTCTCGCGGTCTTCTCTCCAGGCATAGTCCAAGTGTGGGAAGGCTTGCTTACTCTGTTCTTTTTTCCTGTTTGTGTTTTCCTGGCCTGGGTGGCAGATCGCCGGCTGCTTTTCTACAAGTACATGCACAAGAAGTACCGAACGGACAAACACAGAGGGATTATGATAGAGACGGAAGGCGAGCAC
>TJD_540
TCCACCATYGTGGGTAGTGCAGCTTTCAACATGTTCATTATTCTGGCAATCTGTGTCTATGTGATTCCTGATGGAGAAACCAGGAAGATCAAACACCTGAGGGTCTTCTTTGTGACTGCAGCTTGGAGCATCTTTGCTTACATTTGGATGTATATGATTCTCGCGGTCTTCTCTCCAGGCATAGTCCAAGTGTGGGAAGGCTTGCTTACTCTGTTCTTTTTTCCTGTTTGTGTTTTCCTGGCCTGGGTGGCAGATCGCCGGCTGCTTTTCTACAAGTACATGCACAAGAAGTACCGAACGGACAAACACAGAGGGATTATGATAGAGACGGAAGGCGAGCAC
>TJD_541
TCCACCATYGTGGGTAGTGCAGCTTTCAACATGTTCATTATTCTGGCAATCTGTGTCTATGTGATTCCTGATGGAGAAACCAGGAAGATCAAACACCTGAGGGTCTTCTTTGTGACTGCAGCTTGGAGCATCTTTGCTTACATTTGGATGTATATGATTCTCGCGGTCTTCTCTCCAGGCATAGTCCAAGTGTGGGAAGGCTTGCTTACTCTGTTCTTTTTTCCTGTTTGTGTTTTCCTGGCCTGGGTGGCAGATCGCCGGCTGCTTTTCTACAAGTACATGCACAAGAAGTACCGAACGGACAAACACAGAGGGATTATGATAGAGACGGAAGGCGAGCAC
>TJD_542
TCCACCATTGTGGGTAGTGCAGCTTTCAACATGTTCATTATTCTGGCAATCTGTGTCTATGTGATTCCTGATGGAGAAACCAGGAAGATCAAACNCCTGAGGGTCTTCTTTGTGACTGCAGCTTGGAGCATCTTTGCTTACATTTGGATGTATATGATTCTCGCGGTCTTCTCTCCAGGCATAGTCCAAGTGTGGGAAGGCTTGCTTACTCTGTTCTTTTTTCCTGTTTGTGTTTTCCTGGCCTGGGTGGCAGATCGCCGGCTGCTTTTCTACAAGTACATGCACAAGAAGTACCGAACGGACAAACACAGAGGGATTATGATAGAGACGGAAGGCGAGCAC
>TJD_543
TCCACCATYGTGGGTAGTGCAGCTTTCAACATGTTCATTATTCTGGCAATCTGTGTCTATGTGATTCCTGATGGAGAAACCAGGAAGATCAAACACCTGAGGGTCTTCTTTGTGACTGCAGCTTGGAGCATCTTTGCTTACATTTGGATGTATATGATTCTCGCGGTCTTCTCTCCAGGCATAGTCCAAGTGTGGGAAGGCTTGCTTACTCTGTTCTTTTTTCCTGTTTGTGTTTTCCTGGCCTGGGTGGCAGATCGCCGGCTGCTTTTCTACAAGTACATGCACAAGAAGTACCGAACGGACAAACACAGAGGGATTATGATAGAGACGGAAGGCGAGCAC
>TJD_544
TCCACCATYGTGGGTAGTGCAGCTTTCAACATGTTCATTATTCTGGCAATCTGTGTCTATGTGATTCCTGATGGAGAAACCAGGAAGATCAAACACCTGAGGGTCTTCTTTGTGACTGCAGCTTGGAGCATCTTTGCTTACATTTGGATGTATATGATTCTCGCGGTCTTCTCTCCAGGCATAGTCCAAGTGTGGGAAGGCTTGCTTACTCTGTTCTTTTTTCCTGTTTGTGTTTTCCTGGCCTGGGTGGCAGATCGCCGGCTGCTTTTCTACAAGTACATGCACAAGAAGTACCGAACGGACAAACACAGAGGGATTATGATAGAGACGGAAGGCGAGCAC
>TJD_545
TCCACCATTGTGGGTAGTGCAGCTTTCAACATGTTCATTATTCTGGCAATCTGTGTCTATGTGATTCCTGATGGAGAAACCAGGAAGATCAAACNCCTGAGGGTCTTCTTTGTGACTGCAGCTTGGAGCATCTTTGCTTANATTTGGATGTATATGATTCTCGCGGTCTTCTCTCCAGGCATAGTCCAAGTGTGGGAAGGCTTGCTTACTCTGTTCTTTTTTCCTGTTTGTGTTTTCCTGGCCTGGGTGGCAGATCGCCGGCTGCTTTTCTACAAGTACATGCACAAGAAGTACCGAACGGACAAACACAGAGGGATTATGATAGAGACGGAAGGCGAGCAC
>TJD_546
TCCACCATTGTGGGTAGTGCAGCTTTCAACATGTTCATTATTCTGGCAATCTGTGTCTATGTGATTCCTGATGGAGAAACCAGGAAGATCAAACACCTGAGGGTCTTCTTTGTGACTGCAGCTTGGAGCATCTTTGCTTACATTTGGATGTATATGATTCTCGCGGTCTTCTCTCCAGGCATAGTCCAAGTGTGGGAAGGCTTGCTTACTCTGTTCTTTTTTCCTGTTTGTGTTTTCCTGGCCTGGGTGGCAGATCGCCGGCTGCTTTTCTACAAGTACATGCACAAGAAGTACCGAACGGACAAACACAGAGGGATTATGATAGAGACGGAAGGCGAGCAC
>TJD_547
TCCACCATTGTGGGTAGTGCAGCTTTCAACATGTTCATTATTCTGGCAATCTGTGTCTATGTGATTCCTGATGGAGAAACCAGGAAGATCAAACACCTGAGGGTCTTCTTTGTGACTGCAGCTTGGAGCATCTTTGCTTACATTTGGATGTATATGATTCTCGCGGTCTTCTCTCCAGGCATAGTCCAAGTGTGGGAAGGCTTGCTTACTCTGTTCTTTTTTCCTGTTTGTGTTTTCCTGGCCTGGGTGGCAGATCGCCGGCTGCTTTTCTACAAGTACATGCACAAGAAGTACCGAACGGACAAACACAGAGGGATTATGATAGAGACGGAAGGCGAGCAC
>TJD_548
TCCACCATYGTGGGTAGTGCAGCTTTCAACATGTTCATTATTCTGGCAATCTGTGTCTATGTGATTCCTGATGGAGAAACCAGGAAGATCAAACACCTGAGGGTCTTCTTTGTGACTGCAGCTTGGAGCATCTTTGCTTACATTTGGATGTATATGATTCTCGCGGTCTTCTCTCCAGGCATAGTCCAAGTGTGGGAAGGCTTGCTTACTCTGTTCTTTTTTCCTGTTTGTGTTTTCCTGGCCTGGGTGGCAGATCGCCGGCTGCTTTTCTACAAGTACATGCACAAGAAGTACCGAACGGACAAACACAGAGGGATTATGATAGAGACGGAAGGCGAGCAC
>TJD_549
TCCACCATYGTGGGTAGTGCAGCTTTCAACATGTTCATTATTCTGGCAATCTGTGTCTATGTGATTCCTGATGGAGAAACCAGGAAGATCAAACACCTGAGGGTCTTCTTTGTGACTGCAGCTTGGAGCATCTTTGCTTACATTTGGATGTATATGATTCTCGCGGTCTTCTCTCCAGGCATAGTCCAAGTGTGGGAAGGCTTGCTTACTCTGTTCTTTTTTCCTGTTTGTGTTTTCCTGGCCTGGGTGGCAGATCGCCGGCTGCTTTTCTACAAGTACATGCACAAGAAGTACCGAACGGACAAACACAGAGGGATTATGATAGAGACGGAAGGCGAGCAC
>TJD_550
TCCACCATTGTGGGTAGTGCAGCTTTCAACATGTTCATTATTCTGGCAATCTGTGTCTATGTGATTCCTGATGGAGAAACCAGGAAGATCAAACACCTGAGGGTCTTCTTTGTGACTGCAGCTTGGAGCATCTTTGCTTACATTTGGATGTATATGATTCTCGCGGTCTTCTCTCCAGGCATAGTCCAAGTGTGGGAAGGCTTGCTTACTCTGTTCTTTTTTCCTGTTTGTGTTTTCCTGGCCTGGGTGGCAGATCGCCGGCTGCTTTTCTACAAGTACATGCACAAGAAGTACCGAACGGACAAACACAGAGGGATTATGATAGAGACGGAAGGCGAGCAC
>TJD_551
TCCACCATTGTGGGTAGTGCAGCTTTCAACATGTTCATTATTCTGGCAATCTGTGTCTATGTGATTCCTGATGGAGAAACCAGGAAGATCAAACACCTGAGGGTCTTCTTTGTGACTGCAGCTTGGAGCATCTTTGCTTACATTTGGATGTATATGATTCTCGCGGTCTTCTCTCCAGGCATAGTCCAAGTGTGGGAAGGCTTGCTTACTCTGTTCTTTTTTCCTGTTTGTGTTTTCCTGGCCTGGGTGGCAGATCGCCGGCTGCTTTTCTACAAGTACATGCACAAGAAGTACCGAACGGACAAACACAGAGGGATTATGATAGAGACGGAAGGCGAGCAC
>TJD_552
TCCACCATTGTGGGTAGTGCAGCTTTCAACATGTTCATTATTCTGGCAATCTGTGTCTATGTGATTCCTGATGGAGAAACCAGGAAGATCAAACACCTGAGGGTCTTCTTTGTGACTGCAGCTTGGAGCATCTTTGCTTACATTTGGATGTATATGATTCTCGCGGTCTTCTCTCCAGGCATAGTCCAAGTGTGGGAAGGCTTGCTTACTCTGTTCTTTTTTCCTGTTTGTGTTTTCCTGGCCTGGGTGGCAGATCGCCGGCTGCTTTTCTACAAGTACATGCACAAGAAGTACCGAACGGACAAACACAGAGGGATTATGATAGAGACGGAAGGCGAGCAC
>TJD_553
TCCACCATTGTGGGTAGTGCAGCTTTCAACATGTTCATTATTCTGGCAATCTGTGTCTATGTGATTCCTGATGGAGAAACCAGGAAGATCAAACACCTGAGGGTCTTCTTTGTGACTGCAGCTTGGAGCATCTTTGCTTACATTTGGATGTATATGATTCTCGCGGTCTTCTCTCCAGGCATAGTCCAAGTGTGGGAAGGCTTGCTTACTCTGTTCTTTTTTCCTGTTTGTGTTTTCCTGGCCTGGGTGGCAGATCGCCGGCTGCTTTTCTACAAGTACATGCACAAGAAGTACCGAACGGACAAACACAGAGGGATTATGATAGAGACGGAAGGCGAGCAC
>TJD_554
TCCACCATTGTGGGTAGTGCAGCTTTCAACATGTTCATTATTCTGGCAATCTGTGTCTATGTGATTCCTGATGGAGAAACCAGGAAGATCAAACACCTGAGGGTCTTCTTTGTGACTGCAGCTTGGAGCATCTTTGCTTACATTTGGATGTATATGATTCTCGCGGTCTTCTCTCCAGGCATAGTCCAAGTGTGGGAAGGCTTGCTTACTCTGTTCTTTTTTCCTGTTTGTGTTTTCCTGGCCTGGGTGGCAGATCGCCGGCTGCTTTTCTACAAGTACATGCACAAGAAGTACCGAACGGACAAACACAGAGGGATTATGATAGAGACGGAAGGCGAGCAC
>TJD_555
TCCACCATYGTGGGTAGTGCAGCTTTCAACATGTTCATTATTCTGGCAATCTGTGTCTATGTGATTCCTGATGGAGAAACCAGGAAGATCAAACACCTGAGGGTCTTCTTTGTGACTGCAGCTTGGAGCATCTTTGCTTACATTTGGATGTATATGATTCTCGCGGTCTTCTCTCCAGGCATAGTCCAAGTGTGGGAAGGCTTGCTTACTCTGTTCTTTTTTCCTGTTTGTGTTTTCCTGGCCTGGGTGGCAGATCGCCGGCTGCTTTTCTACAAGTACATGCACAAGAAGTACCGAACGGACAAACACAGAGGGATTATGATAGAGACGGAAGGCGAGCAC
>TJD_556
TCCACCATYGTGGGTAGTGCAGCTTTCAACATGTTCATTATTCTGGCAATCTGTGTCTATGTGATTCCTGATGGAGAAACCAGGAAGATCAAACACCTGAGGGTCTTCTTTGTGACTGCAGCTTGGAGCATCTTTGCTTACATTTGGATGTATATGATTCTCGCGGTCTTCTCTCCAGGCATAGTCCAAGTGTGGGAAGGCTTGCTTACTCTGTTCTTTTTTCCTGTTTGTGTTTTCCTGGCCTGGGTGGCAGATCGCCGGCTGCTTTTCTACAAGTACATGCACAAGAAGTACCGAACGGACAAACACAGAGGGATTATGATAGAGACGGAAGGCGAGCAC
>TJD_557
TCCACCATTGTGGGTAGTGCAGCTTTCAACATGTTCATTATTCTGGCAATCTGTGTCTATGTGATTCCTGATGGAGAAACCAGGAAGATCAAACACCTGAGGGTCTTCTTTGTGACTGCAGCTTGGAGCATCTTTGCTTACATTTGGATGTATATGATTCTCGCGGTCTTCTCTCCAGGCATAGTCCAAGTGTGGGAAGGCTTGCTTACTCTGTTCTTTTTTCCTGTTTGTGTTTTCCTGGCCTGGGTGGCAGATCGCCGGCTGCTTTTCTACAAGTACATGCACAAGAAGTACCGAACGGACAAACACAGAGGGATTATGATAGAGACGGAAGGCGAGCAC
>TJD_558
TCCACCATTGTGGGTAGTGCAGCTTTCAACATGTTCATTATTCTGGCAATCTGTGTCTATGTGATTCCTGATGGAGAAACCAGGAAGATCAAACACCTGAGGGTCTTCTTTGTGACTGCAGCTTGGAGCATCTTTGCTTACATTTGGATGTATATGATTCTCGCGGTCTTCTCTCCAGGCATAGTCCAAGTGTGGGAAGGCTTGCTTACTCTGTTCTTTTTTCCTGTTTGTGTTTTCCTGGCCTGGGTGGCAGATCGCCGGCTGCTTTTCTACAAGTACATGCACAAGAAGTACCGAACGGACAAACACAGAGGGATTATGATAGAGACGGAAGGCGAGCAC
>TJD_559
TCCACCATTGTGGGTAGTGCAGCTTTCAACATGTTCATTATTCTGGCAATCTGTGTCTATGTGATTCCTGATGGAGAAACCAGGAAGATCAAACACCTGAGGGTCTTCTTTGTGACTGCAGCTTGGAGCATCTTTGCTTACATTTGGATGTATATGATTCTCGCGGTCTTCTCTCCAGGCATAGTCCAAGTGTGGGAAGGCTTGCTTACTCTGTTCTTTTTTCCTGTTTGTGTTTTCCTGGCCTGGGTGGCAGATCGCCGGCTGCTTTTCTACAAGTACATGCACAAGAAGTACCGAACGGACAAACACAGAGGGATTATGATAGAGACGGAAGGCGAGCAC
>TJD_560
TCCACCATTGTGGGTAGTGCAGCTTTCAACATGTTCATTATTCTGGCAATCTGTGTCTATGTGATTCCTGATGGAGAAACCAGGAAGATCAAACACCTGAGGGTCTTCTTTGTGACTGCAGCTTGGAGCATCTTTGCTTACATTTGGATGTATATGATTCTCGCGGTCTTCTCTCCAGGCATAGTCCAAGTGTGGGAAGGCTTGCTTACTCTGTTCTTTTTTCCTGTTTGTGTTTTCCTGGCCTGGGTGGCAGATCGCCGGCTGCTTTTCTACAAGTACATGCACAAGAAGTACCGAACGGACAAACACAGAGGGATTATGATAGAGACGGAAGGCGAGCAC
>TJD_561
TCCACCATYGTGGGTAGTGCAGCTTTCAACATGTTCATTATTCTGGCAATCTGTGTCTATGTGATTCCTGATGGAGAAACCAGGAAGATCAAACACCTGAGGGTCTTCTTTGTGACTGCAGCTTGGAGCATCTTTGCTTACATTTGGATGTATATGATTCTCGCGGTCTTCTCTCCAGGCATAGTCCAAGTGTGGGAAGGCTTGCTTACTCTGTTCTTTTTTCCTGTTTGTGTTTTCCTGGCCTGGGTGGCAGATCGCCGGCTGCTTTTCTACAAGTACATGCACAAGAAGTACCGAACGGACAAACACAGAGGGATTATGATAGAGACGGAAGGCGAGCAC
>TJD_562
TCCACCATTGTGGGTAGTGCAGCTTTCAACATGTTCATTATTCTGGCAATCTGTGTCTATGTGATTCCTGATGGAGAAACCAGGAAGATCAAACACCTGAGGGTCTTCTTTGTGACTGCAGCTTGGAGCATCTTTGCTTACATTTGGATGTATATGATTCTCGCGGTCTTCTCTCCAGGCATAGTCCAAGTGTGGGAAGGCTTGCTTACTCTGTTCTTTTTTCCTGTTTGTGTTTTCCTGGCCTGGGTGGCAGATCGCCGGCTGCTTTTCTACAAGTACATGCACAAGAAGTACCGAACGGACAAACACAGAGGGATTATGATAGAGACGGAAGGCGAGCAC
>TJD_563
TCCACCATTGTGGGTAGTGCAGCTTTCAACATGTTCATTATTCTGGCAATCTGTGTCTATGTGATTCCTGATGGAGAAACCAGGAAGATCAAACACCTGAGGGTCTTCTTTGTGACTGCAGCTTGGAGCATCTTTGCTTACATTTGGATGTATATGATTCTCGCGGTCTTCTCTCCAGGCATAGTCCAAGTGTGGGAAGGCTTGCTTACTCTGTTCTTTTTTCCTGTTTGTGTTTTCCTGGCCTGGGTGGCAGATCGCCGGCTGCTTTTCTACAAGTACATGCACAAGAAGTACCGAACGGACAAACACAGAGGGATTATGATAGAGACGGAAGGCGAGCAC
>TJD_564
TCCACCATYGTGGGTAGTGCAGCTTTCAACATGTTCATTATTCTGGCAATCTGTGTCTATGTGATTCCTGATGGAGAAACCAGGAAGATCAAACACCTGAGGGTCTTCTTTGTGACTGCAGCTTGGAGCATCTTTGCTTACATTTGGATGTATATGATTCTCGCGGTCTTCTCTCCAGGCATAGTCCAAGTGTGGGAAGGCTTGCTTACTCTGTTCTTTTTTCCTGTTTGTGTTTTCCTGGCCTGGGTGGCAGATCGCCGGCTGCTTTTCTACAAGTACATGCACAAGAAGTACCGAACGGACAAACACAGAGGGATTATGATAGAGACGGAAGGCGAGCAC
>TJD_565
TCCACCATYGTGGGTAGTGCAGCTTTCAACATGTTCATTATTCTGGCAATCTGTGTCTATGTGATTCCTGATGGAGAAACCAGGAAGATCAAACACCTGAGGGTCTTCTTTGTGACTGCAGCTTGGAGCATCTTTGCTTACATTTGGATGTATATGATTCTCGCGGTCTTCTCTCCAGGCATAGTCCAAGTGTGGGAAGGCTTGCTTACTCTGTTCTTTTTTCCTGTTTGTGTTTTCCTGGCCTGGGTGGCAGATCGCCGGCTGCTTTTCTACAAGTACATGCACAAGAAGTACCGAACGGACAAACACAGAGGGATTATGATAGAGACGGAAGGCGAGCAC
>TJD_566
TCCACCATYGTGGGTAGTGCAGCTTTCAACATGTTCATTATTCTGGCAATCTGTGTCTATGTGATTCCTGATGGAGAAACCAGGAAGATCAAACACCTGAGGGTCTTCTTTGTGACTGCAGCTTGGAGCATCTTTGCTTACATTTGGATGTATATGATTCTCGCGGTCTTCTCTCCAGGCATAGTCCAAGTGTGGGAAGGCTTGCTTACTCTGTTCTTTTTTCCTGTTTGTGTTTTCCTGGCCTGGGTGGCAGATCGCCGGCTGCTTTTCTACAAGTACATGCACAAGAAGTACCGAACGGACAAACACAGAGGGATTATGATAGAGACGGAAGGCGAGCAC
>TJD_567
TCCACCATYGTGGGTAGTGCAGCTTTCAACATGTTCATTATTCTGGCAATCTGTGTCTATGTGATTCCTGATGGAGAAACCAGGAAGATCAAACACCTGAGGGTCTTCTTTGTGACTGCAGCTTGGAGCATCTTTGCTTACATTTGGATGTATATGATTCTCGCGGTCTTCTCTCCAGGCATAGTCCAAGTGTGGGAAGGCTTGCTTACTCTGTTCTTTTTTCCTGTTTGTGTTTTCCTGGCCTGGGTGGCAGATCGCCGGCTGCTTTTCTACAAGTACATGCACAAGAAGTACCGAACGGACAAACACAGAGGGATTATGATAGAGACGGAAGGCGAGCAC
>TJD_568
TCCACCATTGTGGGTAGTGCAGCTTTCAACATGTTCATTATTCTGGCAATCTGTGTCTATGTGATTCCTGATGGAGAAACCAGGAAGATCAAACACCTGAGGGTCTTCTTTGTGACTGCAGCTTGGAGCATCTTTGCTTACATTTGGATGTATATGATTCTCGCGGTCTTCTCTCCAGGCATAGTCCAAGTGTGGGAAGGCTTGCTTACTCTGTTCTTTTTTCCTGTTTGTGTTTTCCTGGCCTGGGTGGCAGATCGCCGGCTGCTTTTCTACAAGTACATGCACAAGAAGTACCGAACGGACAAACACAGAGGGATTATGATAGAGACGGAAGGCGAGCAC
>TJD_569
TCCACCATTGTGGGTAGTGCAGCTTTCAACATGTTCATTATTCTGGCAATCTGTGTCTATGTGATTCCTGATGGAGAAACCAGGAAGATCAAACACCTGAGGGTCTTCTTTGTGACTGCAGCTTGGAGCATCTTTGCTTACATTTGGATGTATATGATTCTCGCGGTCTTCTCTCCAGGCATAGTCCAAGTGTGGGAAGGCTTGCTTACTCTGTTCTTTTTTCCTGTTTGTGTTTTCCTGGCCTGGGTGGCAGATCGCCGGCTGCTTTTCTACAAGTACATGCACAAGAAGTACCGAACGGACAAACACAGAGGGATTATGATAGAGACGGAAGGCGAGCAC
>TJD_570
TCCACCATCGTGGGTAGTGCAGCTTTCAACATGTTCATTATTCTGGCAATCTGTGTCTATGTGATTCCTGATGGAGAAACCAGGAAGATCAAACACCTGAGGGTCTTCTTTGTGACTGCAGCTTGGAGCATCTTTGCTTACATTTGGATGTATATGATTCTCGCGGTCTTCTCTCCAGGCATAGTCCAAGTGTGGGAAGGCTTGCTTACTCTGTTCTTTTTTCCTGTTTGTGTTTTCCTGGCCTGGGTGGCAGATCGCCGGCTGCTTTTCTACAAGTACATGCACAAGAAGTACCGAACGGACAAACACAGAGGGATTATGATAGAGACGGAAGGCGAGCAC
>TJD_571
TCCACCATYGTGGGTAGTGCAGCTTTCAACATGTTCATTATTCTGGCAATCTGTGTCTATGTGATTCCTGATGGAGAAACCAGGAAGATCAAACACCTGAGGGTCTTCTTTGTGACTGCAGCTTGGAGCATCTTTGCTTACATTTGGATGTATATGATTCTCGCGGTCTTCTCTCCAGGCATAGTCCAAGTGTGGGAAGGCTTGCTTACTCTGTTCTTTTTTCCTGTTTGTGTTTTCCTGGCCTGGGTGGCAGATCGCCGGCTGCTTTTCTACAAGTACATGCACAAGAAGTACCGAACGGACAAACACAGAGGGATTATGATAGAGACGGAAGGCGAGCAC
>TJD_572
TCCACCATTGTGGGTAGTGCAGCTTTCAACATGTTCATTATTCTGGCAATCTGTGTCTATGTGATTCCTGATGGAGAAACCAGGAAGATCAAACACCTGAGGGTCTTCTTTGTGACTGCAGCTTGGAGCATCTTTGCTTACATTTGGATGTATATGATTCTCGCGGTCTTCTCTCCAGGCATAGTCCAAGTGTGGGAAGGCTTGCTTACTCTGTTCTTTTTTCCTGTTTGTGTTTTCCTGGCCTGGGTGGCAGATCGCCGGCTGCTTTTCTACAAGTACATGCACAAGAAGTACCGAACGGACAAACACAGAGGGATTATGATAGAGACGGAAGGCGAGCAC
>TJD_573
TCCACCATTGTGGGTAGTGCAGCTTTCAACATGTTCATTATTCTGGCAATCTGTGTCTATGTGATTCCTGATGGAGAAACCAGGAAGATCAAACACCTGAGGGTCTTCTTTGTGACTGCAGCTTGGAGCATCTTTGCTTACATTTGGATGTATATGATTCTCGCGGTCTTCTCTCCAGGCATAGTCCAAGTGTGGGAAGGCTTGCTTACTCTGTTCTTTTTTCCTGTTTGTGTTTTCCTGGCCTGGGTGGCAGATCGCCGGCTGCTTTTCTACAAGTACATGCACAAGAAGTACCGAACGGACAAACACAGAGGGATTATGATAGAGACGGAAGGCGAGCAC
>TJD_574
TCCACCATTGTGGGTAGTGCAGCTTTCAACATGTTCATTATTCTGGCAATCTGTGTCTATGTGATTCCTGATGGAGAAACCAGGAAGATCAAACACCTGAGGGTCTTCTTTGTGACTGCAGCTTGGAGCATCTTTGCTTACATTTGGATGTATATGATTCTCGCGGTCTTCTCTCCAGGCATAGTCCAAGTGTGGGAAGGCTTGCTTACTCTGTTCTTTTTTCCTGTTTGTGTTTTCCTGGCCTGGGTGGCAGATCGCCGGCTGCTTTTCTACAAGTACATGCACAAGAAGTACCGAACGGACAAACACAGAGGGATTATGATAGAGACGGAAGGCGAGCAC
>TJD_575
TCCACCATYGTGGGTAGTGCAGCTTTCAACATGTTCATYATTCTGGCAATCTGTGTCTATGTGATTCCTGATGGAGAAACCAGGAAGATCAAACACCTGAGGGTCTTCTTTGTGACTGCAGCTTGGAGCATCTTTGCTTACATTTGGATGTATATGATTCTCGCRGTCTTCTCTCCAGGCRTAGTCCAAGTGTGGGAAGGCTTGCTTACTCTGTTCTTTTTTCCTGTTTGTGTTTTCCTGGCCTGGGTGGCAGATCGCCGGCTGCTTTTCTACAAGTACATGCACAAGAAGTACCGAACGGACAAACACAGAGGGATTATGATAGAGACRGAAGGYGAGCAC
>TJD_576
TCCACCATTGTGGGTAGTGCAGCTTTCAACATGTTCATTATTCTGGCAATCTGTGTCTATGTGATTCCTGATGGAGAAACCAGGAAGATCAAACACCTGAGGGTCTTCTTTGTGACTGCAGCTTGGAGCATCTTTGCTTACATTTGGATGTATATGATTCTCGCGGTCTTCTCTCCAGGCATAGTCCAAGTGTGGGAAGGCTTGCTTACTCTGTTCTTTTTTCCTGTTTGTGTTTTCCTGGCCTGGGTGGCAGATCGCCGGCTGCTTTTCTACAAGTACATGCACAAGAAGTACCGAACGGACAAACACAGAGGGATTATGATAGAGACGGAAGGCGAGCAC
>TJD_577
TCCACCATTGTGGGTAGTGCAGCTTTCAACATGTTCATYATTCTGGCAATCTGTGTCTATGTGATTCCTGATGGAGAAACCAGGAAGATCAAACACCTGAGGGTCTTCTTTGTGACTGCAGCTTGGAGCATCTTTGCTTACATTTGGATGTATATGATTCTCGCGGTCTTCTCTCCAGGCRTAGTCCAAGTGTGGGAAGGCTTGCTTACTCTGTTCTTTTTTCCTGTTTGTGTTTTCCTGGCCTGGGTGGCAGATCGCCGGCTGCTTTTCTACAAGTACATGCACAAGAAGTACCGAACGGACAAACACAGAGGGATTATGATAGAGACGGAAGGCGAGCAC
>TJD_578
TCCACCATTGTGGGTAGTGCAGCTTTCAACATGTTCATCATTCTGGCAATCTGTGTCTATGTGATTCCTGATGGAGAAACCAGGAAGATCAAACACCTGAGGGTCTTCTTTGTGACTGCAGCTTGGAGCATCTTTGCTTACATTTGGATGTATATGATTCTCGCGGTCTTCTCTCCAGGCGTAGTCCAAGTGTGGGAAGGCTTGCTTACTCTGTTCTTTTTTCCTGTTTGTGTTTTCCTGGCCTGGGTGGCAGATCGCCGGCTGCTTTTCTACAAGTACATGCACAAGAAGTACCGAACGGACAAACACAGAGGGATTATGATAGAGACGGAAGGCGAGCAC
>TJD_579
TCCACCATYGTGGGTAGTGCAGCTTTCAACATGTTCATTATTCTGGCAATCTGTGTCTATGTGATTCCTGATGGAGAAACCAGGAAGATCAAACACCTGAGGGTCTTCTTTGTGACTGCAGCTTGGAGCATCTTTGCTTACATTTGGATGTATATGATTCTCGCGGTCTTCTCTCCAGGCATAGTCCAAGTGTGGGAAGGCTTGCTTACTCTGTTCTTTTTTCCTGTTTGTGTTTTCCTGGCCTGGGTGGCAGATCGCCGGCTGCTTTTCTACAAGTACATGCACAAGAAGTACCGAACGGACAAACACAGAGGGATTATGATAGAGACGGAAGGCGAGCAC
>TJD_580
TCCACCATYGTGGGTAGTGCAGCTTTCAACATGTTCATTATTCTGGCAATCTGTGTCTATGTGATTCCTGATGGAGAAACCAGGAAGATCAAACACCTGAGGGTCTTCTTTGTGACTGCAGCTTGGAGCATCTTTGCTTACATTTGGATGTATATGATTCTCGCGGTCTTCTCTCCAGGCATAGTCCAAGTGTGGGAAGGCTTGCTTACTCTGTTCTTTTTTCCTGTTTGTGTTTTCCTGGCCTGGGTGGCAGATCGCCGGCTGCTTTTCTACAAGTACATGCACAAGAAGTACCGAACGGACAAACACAGAGGGATTATGATAGAGACGGAAGGCGAGCAC
>TJD_581
TMCACCATYGTGGGTAGTGCAGCTTTCAACATGTTCATTATTCTGGCAATCTGTGTCTATGTGATTCCTGATGGAGAAACCAGGAAGATCAAACACCTGAGGGTCTTCTTTGTGACTGCAGCTTGGAGCATCTTTGCTTACATTTGGATGTATATGATTCTCGCGGTCTTCTCTCCAGGCATAGTCCAAGTGTGGGAAGGCTTGCTTACTCTGTTCTTTTTTCCTGTTTGTGTTTTCCTGGCCTGGGTGGCAGATCGCCGGCTGCTTTTCTACAAGTACATGCACAAGAAGTACCGAACGGACAAACACAGAGGGATTATGATAGAGACGGAAGGCGAGCAC
>TJD_582
TMCACCATYGTGGGTAGTGCAGCTTTCAACATGTTCATTATTCTGGCAATCTGTGTCTATGTGATTCCTGATGGAGAAACCAGGAAGATCAAACACCTGAGGGTCTTCTTTGTGACTGCAGCTTGGAGCATCTTTGCTTACATTTGGATGTATATGATTCTCGCGGTCTTCTCTCCAGGCATAGTCCAAGTGTGGGAAGGCTTGCTTACTCTGTTCTTTTTTCCTGTTTGTGTTTTCCTGGCCTGGGTGGCAGATCGCCGGCTGCTTTTCTACAAGTACATGCACAAGAAGTACCGAACGGACAAACACAGAGGGATTATGATAGAGACGGAAGGCGAGCAC
>TJD_583
TCCACCATTGTGGGTAGTGCAGCTTTCAACATGTTCATTATTCTGGCAATCTGTGTCTATGTGATTCCTGATGGAGAAACCAGGAAGATCAAACACCTGAGGGTCTTCTTTGTGACTGCAGCTTGGAGCATCTTTGCTTACATTTGGATGTATATGATTCTCGCGGTCTTCTCTCCAGGCATAGTCCAAGTGTGGGAAGGCTTGCTTACTCTGTTCTTTTTTCCTGTTTGTGTTTTCCTGGCCTGGGTGGCAGATCGCCGGCTGCTTTTCTACAAGTACATGCACAAGAAGTACCGAACGGACAAACACAGAGGGATTATGATAGAGACGGAAGGCGAGCAC
>TJD_584
TCCACCATYGTGGGTAGTGCAGCTTTCAACATGTTCATCATTCTGGCAATCTGTGTCTATGTGATTCCTGATGGAGAAACCAGGAAGATCAAACACCTGAGGGTCTTCTTTGTGACTGCAGCTTGGAGCATCTTTGCTTACATTTGGATGTATATGATTCTCGCRGTCTTCTCTCCAGGCGTAGTCCAAGTGTGGGAAGGCTTGCTTACTCTGTTCTTTTTTCCTGTTTGTGTTTTCCTGGCCTGGGTGGCAGATCGCCGGCTGCTTTTCTACAAGTACATGCACAAGAAGTACCGAACGGACAAACACAGAGGGATTATGATAGAGACRGAAGGYGAGCAC
>TJD_585
TCCACCATYGTGGGTAGTGCAGCTTTCAACATGTTCATTATTCTGGCAATCTGTGTCTATGTGATTCCTGATGGAGAAACCAGGAAGATCAAACACCTGAGGGTCTTCTTTGTGACTGCAGCTTGGAGCATCTTTGCTTACATTTGGATGTATATGATTCTCGCGGTCTTCTCTCCAGGCATAGTCCAAGTGTGGGAAGGCTTGCTTACTCTGTTCTTTTTTCCTGTTTGTGTTTTCCTGGCCTGGGTGGCAGATCGCCGGCTGCTTTTCTACAAGTACATGCACAAGAAGTACCGAACGGACAAACACAGAGGGATTATGATAGAGACGGAAGGCGAGCAC
>TJD_586
TCCACCATYGTGGGTAGTGCAGCTTTCAACATGTTCATTATTCTGGCAATCTGTGTCTATGTGATTCCTGATGGAGAAACCAGGAAGATCAAACACCTGAGGGTCTTCTTTGTGACTGCAGCTTGGAGCATCTTTGCTTACATTTGGATGTATATGATTCTCGCGGTCTTCTCTCCAGGCATAGTCCAAGTGTGGGAAGGCTTGCTTACTCTGTTCTTTTTTCCTGTTTGTGTTTTCCTGGCCTGGGTGGCAGATCGCCGGCTGCTTTTCTACAAGTACATGCACAAGAAGTACCGAACGGACAAACACAGAGGGATTATGATAGAGACGGAAGGCGAGCAC
>TJD_587
TCCACCATYGTGGGTAGTGCAGCTTTCAACATGTTCATTATTCTGGCAATCTGTGTCTATGTGATTCCTGATGGAGAAACCAGGAAGATCAAACACCTGAGGGTCTTCTTTGTGACTGCAGCTTGGAGCATCTTTGCTTACATTTGGATGTATATGATTCTCGCGGTCTTCTCTCCAGGCATAGTCCAAGTGTGGGAAGGCTTGCTTACTCTGTTCTTTTTTCCTGTTTGTGTTTTCCTGGCCTGGGTGGCAGATCGCCGGCTGCTTTTCTACAAGTACATGCACAAGAAGTACCGAACGGACAAACACAGAGGGATTATGATAGAGACGGAAGGCGAGCAC
>TJD_588
TCCACCATTGTGGGTAGTGCAGCTTTCAACATGTTCATTATTCTGGCAATCTGTGTCTATGTGATTCCTGATGGAGAAACCAGGAAGATCAAACACCTGAGGGTCTTCTTTGTGACTGCAGCTTGGAGCATCTTTGCTTACATTTGGATGTATATGATTCTCGCGGTCTTCTCTCCAGGCATAGTCCAAGTGTGGGAAGGCTTGCTTACTCTGTTCTTTTTTCCTGTTTGTGTTTTCCTGGCCTGGGTGGCAGATCGCCGGCTGCTTTTCTACAAGTACATGCACAAGAAGTACCGAACGGACAAACACAGAGGGATTATGATAGAGACGGAAGGCGAGCAC
>TJD_589
TCCACCATTGTGGGTAGTGCAGCTTTCAACATGTTCATYATTCTGGCAATCTGTGTCTATGTGATTCCTGATGGAGAAACCAGGAAGATCAAACACCTGAGGGTCTTCTTTGTGACTGCAGCTTGGAGCATCTTTGCTTACATTTGGATGTATATGATTCTCGCGGTCTTCTCTCCAGGCRTAGTCCAAGTGTGGGAAGGCTTGCTTACTCTGTTCTTTTTTCCTGTTTGTGTTTTCCTGGCCTGGGTGGCAGATCGCCGGCTGCTTTTCTACAAGTACATGCACAAGAAGTACCGAACGGACAAACACAGAGGGATTATGATAGAGACGGAAGGCGAGCAC
>TJD_590
TCCACCATCGTGGGTAGTGCAGCTTTCAACATGTTCATTATTCTGGCAATCTGTGTCTATGTGATTCCTGATGGAGAAACCAGGAAGATCAAACACCTGAGGGTCTTCTTTGTGACTGCAGCTTGGAGCATCTTTGCTTACATTTGGATGTATATGATTCTCGCGGTCTTCTCTCCAGGCATAGTCCAAGTGTGGGAAGGCTTGCTTACTCTGTTCTTTTTTCCTGTTTGTGTTTTCCTGGCCTGGGTGGCAGATCGCCGGCTGCTTTTCTACAAGTACATGCACAAGAAGTACCGAACGGACAAACACAGAGGGATTATGATAGAGACGGAAGGCGAGCAC
>TJD_591
TCCACCATYGTGGGTAGTGCAGCTTTCAACATGTTCATCATTCTGGCAATCTGTGTCTATGTGATTCCTGATGGAGAAACCAGGAAGATCAAACACCTGAGGGTCTTCTTTGTGACTGCAGCTTGGAGCATCTTTGCTTACATTTGGATGTATATGATTCTCGCRGTCTTCTCTCCAGGCGTAGTCCAAGTGTGGGAAGGCTTGCTTACTCTGTTCTTTTTTCCTGTTTGTGTTTTCCTGGCCTGGGTGGCAGATCGCCGGCTGCTTTTCTACAAGTACATGCACAAGAAGTACCGAACGGACAAACACAGAGGGATTATGATAGAGACRGAAGGYGAGCAC
>TJD_592
TCCACCATTGTGGGTAGTGCAGCTTTCAACATGTTCATTATTCTGGCAATCTGTGTCTATGTGATTCCTGATGGAGAAACCAGGAAGATCAAACACCTGAGGGTCTTCTTTGTGACTGCAGCTTGGAGCATCTTTGCTTACATTTGGATGTATATGATTCTCGCGGTCTTCTCTCCAGGCATAGTCCAAGTGTGGGAAGGCTTGCTTACTCTGTTCTTTTTTCCTGTTTGTGTTTTCCTGGCCTGGGTGGCAGATCGCCGGCTGCTTTTCTACAAGTACATGCACAAGAAGTACCGAACGGACAAACACAGAGGGATTATGATAGAGACGGAAGGCGAGCAC
>TJD_593
TCCACCATYGTGGGTAGTGCAGCTTTCAACATGTTCATTATTCTGGCAATCTGTGTCTATGTGATTCCTGATGGAGAAACCAGGAAGATCAAACACCTGAGGGTCTTCTTTGTGACTGCAGCTTGGAGCATCTTTGCTTACATTTGGATGTATATGATTCTCGCGGTCTTCTCTCCAGGCATAGTCCAAGTGTGGGAAGGCTTGCTTACTCTGTTCTTTTTTCCTGTTTGTGTTTTCCTGGCCTGGGTGGCAGATCGCCGGCTGCTTTTCTACAAGTACATGCACAAGAAGTACCGAACGGACAAACACAGAGGGATTATGATAGAGACGGAAGGCGAGCAC
>TJD_594
TCCACCATYGTGGGTAGTGCAGCTTTCAACATGTTCATTATTCTGGCAATCTGTGTCTATGTGATTCCTGATGGAGAAACCAGGAAGATCAAACACCTGAGGGTCTTCTTTGTGACTGCAGCTTGGAGCATCTTTGCTTACATTTGGATGTATATGATTCTCGCGGTCTTCTCTCCAGGCATAGTCCAAGTGTGGGAAGGCTTGCTTACTCTGTTCTTTTTTCCTGTTTGTGTTTTCCTGGCCTGGGTGGCAGATCGCCGGCTGCTTTTCTACAAGTACATGCACAAGAAGTACCGAACGGACAAACACAGAGGGATTATGATAGAGACGGAAGGCGAGCAC
>TJD_595
TCCACCATTGTGGGTAGTGCAGCTTTCAACATGTTCATTATTCTGGCAATCTGTGTCTATGTGATTCCTGATGGAGAAACCAGGAAGATCAAACACCTGAGGGTCTTCTTTGTGACTGCAGCTTGGAGCATCTTTGCTTACATTTGGATGTATATGATTCTCGCGGTCTTCTCTCCAGGCATAGTCCAAGTGTGGGAAGGCTTGCTTACTCTGTTCTTTTTTCCTGTTTGTGTTTTCCTGGCCTGGGTGGCAGATCGCCGGCTGCTTTTCTACAAGTACATGCACAAGAAGTACCGAACGGACAAACACAGAGGGATTATGATAGAGACGGAAGGCGAGCAC
>TJD_596
TCCACCATTGTGGGTAGTGCAGCTTTCAACATGTTCATTATTCTGGCAATCTGTGTCTATGTGATTCCTGATGGAGAAACCAGGAAGATCAAACACCTGAGGGTCTTCTTTGTGACTGCAGCTTGGAGCATCTTTGCTTACATTTGGATGTATATGATTCTCGCGGTCTTCTCTCCAGGCATAGTCCAAGTGTGGGAAGGCTTGCTTACTCTGTTCTTTTTTCCTGTTTGTGTTTTCCTGGCCTGGGTGGCAGATCGCCGGCTGCTTTTCTACAAGTACATGCACAAGAAGTACCGAACGGACAAACACAGAGGGATTATGATAGAGACGGAAGGCGAGCAC
>TJD_597
TCCACCATTGTGGGTAGTGCAGCTTTCAACATGTTCATTATTCTGGCAATCTGTGTCTATGTGATTCCTGATGGAGAAACCAGGAAGATCAAACACCTGAGGGTCTTCTTTGTGACTGCAGCTTGGAGCATCTTTGCTTACATTTGGATGTATATGATTCTCGCGGTCTTCTCTCCAGGCATAGTCCAAGTGTGGGAAGGCTTGCTTACTCTGTTCTTTTTTCCTGTTTGTGTTTTCCTGGCCTGGGTGGCAGATCGCCGGCTGCTTTTCTACAAGTACATGCACAAGAAGTACCGAACGGACAAACACAGAGGGATTATGATAGAGACGGAAGGCGAGCAC
>TJD_598
TCCACCATTGTGGGTAGTGCAGCTTTCAACATGTTCATTATTCTGGCAATCTGTGTCTATGTGATTCCTGATGGAGAAACCAGGAAGATCAAACACCTGAGGGTCTTCTTTGTGACTGCAGCTTGGAGCATCTTTGCTTACATTTGGATGTATATGATTCTCGCGGTCTTCTCTCCAGGCATAGTCCAAGTGTGGGAAGGCTTGCTTACTCTGTTCTTTTTTCCTGTTTGTGTTTTCCTGGCCTGGGTGGCAGATCGCCGGCTGCTTTTCTACAAGTACATGCACAAGAAGTACCGAACGGACAAACACAGAGGGATTATGATAGAGACGGAAGGCGAGCAC
>TJD_599
TCCACCATYGTGGGTAGTGCAGCTTTCAACATGTTCATCATTCTGGCAATCTGTGTCTATGTGATTCCTGATGGAGAAACCAGGAAGATCAAACACCTGAGGGTCTTCTTTGTGACTGCAGCTTGGAGCATCTTTGCTTACATTTGGATGTATATGATTCTCGCRGTCTTCTCTCCAGGCGTAGTCCAAGTGTGGGAAGGCTTGCTTACTCTGTTCTTTTTTCCTGTTTGTGTTTTCCTGGCCTGGGTGGCAGATCGCCGGCTGCTTTTCTACAAGTACATGCACAAGAAGTACCGAACGGACAAACACAGAGGGATTATGATAGAGACRGAAGGYGAGCAC
>TJD_600
TCCACCATYGTGGGTAGTGCAGCTTTCAACATGTTCATCATTCTGGCAATCTGTGTCTATGTGATTCCTGATGGAGAAACCAGGAAGATCAAACACCTGAGGGTCTTCTTTGTGACTGCAGCTTGGAGCATCTTTGCTTACATTTGGATGTATATGATTCTCGCRGTCTTCTCTCCAGGCGTAGTCCAAGTGTGGGAAGGCTTGCTTACTCTGTTCTTTTTTCCTGTTTGTGTTTTCCTGGCCTGGGTGGCAGATCGCCGGCTGCTTTTCTACAAGTACATGCACAAGAAGTACCGAACGGACAAACACAGAGGGATTATGATAGAGACRGAAGGYGAGCAC
>TJD_601
TCCACCATCGTGGGTAGTGCAGCTTTCAACANGNTCATCATTCTGGCAATCTGTGTCTATGTGATTCCTGATGGAGAAACCAGGAAGATCAAACACCTGAGGGTCTTCTTTGTGACTGCAGCTTGGAGCATCTTTGCTTACATTTGGATGTATATGATTCTCGCAGTCTTCTCTCCAGGCGTAGTCCAAGTGTGGGAAGGCTTGCTTACTCTGTTCTTTTTTCCTGTTTGTGTTTTCCTGGCCTGGGTGGCAGATCGCCGGCTGCTTTTCTACAAGTACATGCACAAGAAGTACCGAACGGACAAACACAGAGGGATTATGATAGAGACAGAAGGTGAGCAC
>TJD_602
TCCACCATTGTGGGTAGTGCAGCTTTCAACATGTTCATYATTCTGGCAATCTGTGTCTATGTGATTCCTGATGGAGAAACCAGGAAGATCAAACACCTGAGGGTCTTCTTTGTGACTGCAGCTTGGAGCATCTTTGCTTACATTTGGATGTATATGATTCTCGCGGTCTTCTCTCCAGGCGTAGTCCAAGTGTGGGAAGGCTTGCTTACTCTGTTCTTTTTTCCTGTTTGTGTTTTCCTGGCCTGGGTGGCAGATCGCCGGCTGCTTTTCTACAAGTACATGCACAAGAAGTACCGAACGGACAAACACAGAGGGATTATGATAGAGACGGAAGGCGAGCAC
>TJD_603
TCCACCATTGTGGGTAGTGCAGCTTTCAACATGTTCATTATTCTGGCAATCTGTGTCTATGTGATTCCTGATGGAGAAACCAGGAAGATCAAACACCTGAGGGTCTTCTTTGTGACTGCAGCTTGGAGCATCTTTGCTTACATTTGGATGTATATGATTCTCGCGGTCTTCTCTCCAGGCATAGTCCAAGTGTGGGAAGGCTTGCTTACTCTGTTCTTTTTTCCTGTTTGTGTTTTCCTGGCCTGGGTGGCAGATCGCCGGCTGCTTTTCTACAAGTACATGCACAAGAAGTACCGAACGGACAAACACAGAGGGATTATGATAGAGACGGAAGGCGAGCAC
>TJD_604
TCCACCATYGTGGGTAGTGCAGCTTTCAACATGTTCATTATTCTGGCAATCTGTGTCTATGTGATTCCTGATGGAGAAACCAGGAAGATCAAACACCTGAGGGTCTTCTTTGTGACTGCAGCTTGGAGCATCTTTGCTTACATTTGGATGTATATGATTCTCGCGGTCTTCTCTCCAGGCATAGTCCAAGTGTGGGAAGGCTTGCTTACTCTGTTCTTTTTTCCTGTTTGTGTTTTCCTGGCCTGGGTGGCAGATCGCCGGCTGCTTTTCTACAAGTACATGCACAAGAAGTACCGAACGGACAAACACAGAGGGATTATGATAGAGACGGAAGGCGAGCAC
>TJD_605
TCCACCATYGTGGGTAGTGCAGCTTTCAACATGTTCATTATTCTGGCAATCTGTGTCTATGTGATTCCTGATGGAGAAACCAGGAAGATCAAACACCTGAGGGTCTTCTTTGTGACTGCAGCTTGGAGCATCTTTGCTTACATTTGGATGTATATGATTCTCGCGGTCTTCTCTCCAGGCATAGTCCAAGTGTGGGAAGGCTTGCTTACTCTGTTCTTTTTTCCTGTTTGTGTTTTCCTGGCCTGGGTGGCAGATCGCCGGCTGCTTTTCTACAAGTACATGCACAAGAAGTACCGAACGGACAAACACAGAGGGATTATGATAGAGACGGAAGGCGAGCAC
>TJD_606
TCCACCATTGTGGGTAGTGCAGCTTTCAACATGTTCATTATTCTGGCAATCTGTGTCTATGTGATTCCTGATGGAGAAACCAGGAAGATCAAACACCTGAGGGTCTTCTTTGTGACTGCAGCTTGGAGCATCTTTGCTTACATTTGGATGTATATGATTCTCGCGGTCTTCTCTCCAGGCATAGTCCAAGTGTGGGAAGGCTTGCTTACTCTGTTCTTTTTTCCTGTTTGTGTTTTCCTGGCCTGGGTGGCAGATCGCCGGCTGCTTTTCTACAAGTACATGCACAAGAAGTACCGAACGGACAAACACAGAGGGATTATGATAGAGACGGAAGGCGAGCAC
>TJD_607
TCCACCATTGTGGGTAGTGCAGCTTTCAACATGTTCATTATTCTGGCAATCTGTGTCTATGTGATTCCTGATGGAGAAACCAGGAAGATCAAACACCTGAGGGTCTTCTTTGTGACTGCAGCTTGGAGCATCTTTGCTTACATTTGGATGTATATGATTCTCGCGGTCTTCTCTCCAGGCATAGTCCAAGTGTGGGAAGGCTTGCTTACTCTGTTCTTTTTTCCTGTTTGTGTTTTCCTGGCCTGGGTGGCAGATCGCCGGCTGCTTTTCTACAAGTACATGCACAAGAAGTACCGAACGGACAAACACAGAGGGATTATGATAGAGACGGAAGGCGAGCAC
>TJD_608
TCCACCATCGTGGGTAGTGCAGCTTTCAACATGTTCATTATTCTGGCAATCTGTGTCTATGTGATTCCTGATGGAGAAACCAGGAAGATCAAACACCTGAGGGTCTTCTTTGTGACTGCAGCTTGGAGCATCTTTGCTTACATTTGGATGTATATGATTCTCGCGGTCTTCTCTCCAGGCATAGTCCAAGTGTGGGAAGGCTTGCTTACTCTGTTCTTTTTTCCTGTTTGTGTTTTCCTGGCCTGGGTGGCAGATCGCCGGCTGCTTTTCTACAAGTACATGCACAAGAAGTACCGAACGGACAAACACAGAGGGATTATGATAGAGACGGAAGGCGAGCAC
>TJD_609
TCCACCATTGTGGGTAGTGCAGCTTTCAACATGTTCATTATTCTGGCAATCTGTGTCTATGTGATTCCTGATGGAGAAACCAGGAAGATCAAACACCTGAGGGTCTTCTTTGTGACTGCAGCTTGGAGCATCTTTGCTTACATTTGGATGTATATGATTCTCGCGGTCTTCTCTCCAGGCATAGTCCAAGTGTGGGAAGGCTTGCTTACTCTGTTCTTTTTTCCTGTTTGTGTTTTCCTGGCCTGGGTGGCAGATCGCCGGCTGCTTTTCTACAAGTACATGCACAAGAAGTACCGAACGGACAAACACAGAGGGATTATGATAGAGACGGAAGGCGAGCAC
>TJD_610
TCCACCATTGTGGGTAGTGCAGCTTTCAACATGTTCATTATTCTGGCAATCTGTGTCTATGTGATTCCTGATGGAGAAACCAGGAAGATCAAACACCTGAGGGTCTTCTTTGTGACTGCAGCTTGGAGCATCTTTGCTTACATTTGGATGTATATGATTCTCGCGGTCTTCTCTCCAGGCATAGTCCAAGTGTGGGAAGGCTTGCTTACTCTGTTCTTTTTTCCTGTTTGTGTTTTCCTGGCCTGGGTGGCAGATCGCCGGCTGCTTTTCTACAAGTACATGCACAAGAAGTACCGAACGGACAAACACAGAGGGATTATGATAGAGACGGAAGGCGAGCAC
>TJD_611
TCCACCATYGTGGGTAGTGCAGCTTTCAACATGTTCATTATTCTGGCAATCTGTGTCTATGTGATTCCTGATGGAGAAACCAGGAAGATCAAACACCTGAGGGTCTTCTTTGTGACTGCAGCTTGGAGCATCTTTGCTTACATTTGGATGTATATGATTCTCGCGGTCTTCTCTCCAGGCATAGTCCAAGTGTGGGAAGGCTTGCTTACTCTGTTCTTTTTTCCTGTTTGTGTTTTCCTGGCCTGGGTGGCAGATCGCCGGCTGCTTTTCTACAAGTACATGCACAAGAAGTACCGAACGGACAAACACAGAGGGATTATGATAGAGACGGAAGGCGAGCAC
>TJD_612
TCCACCATTGTGGGTAGTGCAGCTTTCAACATGTTCATTATTCTGGCAATCTGTGTCTATGTGATTCCTGATGGAGAAACCAGGAAGATCAAACACCTGAGGGTCTTCTTTGTGACTGCAGCTTGGAGCATCTTTGCTTACATTTGGATGTATATGATTCTCGCGGTCTTCTCTCCAGGCATAGTCCAAGTGTGGGAAGGCTTGCTTACTCTGTTCTTTTTTCCTGTTTGTGTTTTCCTGGCCTGGGTGGCAGATCGCCGGCTGCTTTTCTACAAGTACATGCACAAGAAGTACCGAACGGACAAACACAGAGGGATTATGATAGAGACGGAAGGCGAGCAC
>TJD_613
TCCACCATCGTGGGTAGTGCAGCTTTCAACATGTTCATTATTCTGGCAATCTGTGTCTATGTGATTCCTGATGGAGAAACCAGGAAGATCAAACACCTGAGGGTCTTCTTTGTGACTGCAGCTTGGAGCATCTTTGCTTACATTTGGATGTATATGATTCTCGCGGTCTTCTCTCCAGGCATAGTCCAAGTGTGGGAAGGCTTGCTTACTCTGTTCTTTTTTCCTGTTTGTGTTTTCCTGGCCTGGGTGGCAGATCGCCGGCTGCTTTTCTACAAGTACATGCACAAGAAGTACCGAACGGACAAACACAGAGGGATTATGATAGAGACGGAAGGCGAGCAC
>TJD_614
TCCACCATTGTGGGTAGTGCAGCTTTCAACATGTTCATCATTCTGGCAATCTGTGTCTATGTGATTCCTGATGGAGAAACCAGGAAGATCAAACACCTGAGGGTCTTCTTTGTGACTGCAGCTTGGAGCATCTTTGCTTACATTTGGATGTATATGATTCTCGCGGTCTTCTCTCCAGGCGTAGTCCAAGTGTGGGAAGGCTTGCTTACTCTGTTCTTTTTTCCTGTTTGTGTTTTCCTGGCCTGGGTGGCAGATCGCCGGCTGCTTTTCTACAAGTACATGCACAAGAAGTACCGAACGGACAAACACAGAGGGATTATGATAGAGACGGAAGGCGAGCAC
>TJD_615
TCCACCATCGTGGGTAGTGCAGCTTTCAACATGTTCATCATTCTGGCAATCTGTGTCTATGTGATTCCTGATGGAGAAACCAGGAAGATCAAACACCTGAGGGTCTTCTTTGTGACTGCAGCTTGGAGCATCTTTGCTTACATTTGGATGTATATGATTCTCGCAGTCTTCTCTCCAGGCGTAGTCCAAGTGTGGGAAGGCTTGCTTACTCTGTTCTTTTTTCCTGTTTGTGTTTTCCTGGCCTGGGTGGCAGATCGCCGGCTGCTTTTCTACAAGTACATGCACAAGAAGTACCGAACGGACAAACACAGAGGGATTATGATAGAGACAGAAGGTGAGCAC
>TJD_616
TCCACCATCGTGGGTAGTGCAGCTTTCAACATGTTCATCATTCTGGCAATCTGTGTCTATGTGATTCCTGATGGAGAAACCAGGAAGATCAAACACCTGAGGGTCTTCTTTGTGACTGCAGCTTGGAGCATCTTTGCTTACATTTGGATGTATATGATTCTCGCAGTCTTCTCTCCAGGCGTAGTCCAAGTGTGGGAAGGCTTGCTTACTCTGTTCTTTTTTCCTGTTTGTGTTTTCCTGGCCTGGGTGGCAGATCGCCGGCTGCTTTTCTACAAGTACATGCACAAGAAGTACCGAACGGACAAACACAGAGGGATTATGATAGAGACAGAAGGTGAGCAC
>TJD_617
TCCACCATTGTGGGTAGTGCAGCTTTCAACATGTTCATCATTCTGGCAATCTGTGTCTATGTGATTCCTGATGGAGAAACCAGGAAGATCAAACACCTGAGGGTCTTCTTTGTGACTGCAGCTTGGAGCATCTTTGCTTACATTTGGATGTATATGATTCTCGCGGTCTTCTCTCCAGGCGTAGTCCAAGTGTGGGAAGGCTTGCTTACTCTGTTCTTTTTTCCTGTTTGTGTTTTCCTGGCCTGGGTGGCAGATCGCCGGCTGCTTTTCTACAAGTACATGCACAAGAAGTACCGAACGGACAAACACAGAGGGATTATGATAGAGACGGAAGGCGAGCAC
>TJD_618
TCCACCATYGTGGGTAGTGCAGCTTTCAACATGTTCATCATTCTGGCAATCTGTGTCTATGTGATTCCTGATGGAGAAACCAGGAAGATCAAACACCTGAGGGTCTTCTTTGTGACTGCAGCTTGGAGCATCTTTGCTTACATTTGGATGTATATGATTCTCGCRGTCTTCTCTCCAGGCGTAGTCCAAGTGTGGGAAGGCTTGCTTACTCTGTTCTTTTTTCCTGTTTGTGTTTTCCTGGCCTGGGTGGCAGATCGCCGGCTGCTTTTCTACAAGTACATGCACAAGAAGTACCGAACGGACAAACACAGAGGGATTATGATAGAGACRGAAGGYGAGCAC
>TJD_619
TCCACCATTGTGGGTAGTGCAGCTTTCAACATGTTCATCATTCTGGCAATCTGTGTCTATGTGATTCCTGATGGAGAAACCAGGAAGATCAAACACCTGAGGGTCTTCTTTGTGACTGCAGCTTGGAGCATCTTTGCTTACATTTGGATGTATATGATTCTCGCGGTCTTCTCTCCAGGCGTAGTCCAAGTGTGGGAAGGCTTGCTTACTCTGTTCTTTTTTCCTGTTTGTGTTTTCCTGGCCTGGGTGGCAGATCGCCGGCTGCTTTTCTACAAGTACATGCACAAGAAGTACCGAACGGACAAACACAGAGGGATTATGATAGAGACGGAAGGCGAGCAC
>TJD_620
TCCACCATYGTGGGTAGTGCAGCTTTCAACATGTTCATCATTCTGGCAATCTGTGTCTATGTGATTCCTGATGGAGAAACCAGGAAGATCAAACACCTGAGGGTCTTCTTTGTGACTGCAGCTTGGAGCATCTTTGCTTACATTTGGATGTATATGATTCTCGCRGTCTTCTCTCCAGGCGTAGTCCAAGTGTGGGAAGGCTTGCTTACTCTGTTCTTTTTTCCTGTTTGTGTTTTCCTGGCCTGGGTGGCAGATCGCCGGCTGCTTTTCTACAAGTACATGCACAAGAAGTACCGAACGGACAAACACAGAGGGATTATGATAGAGACAGAAGGYGAGCAC
>TJD_621
TCCACCATYGTGGGTAGTGCAGCTTTCAACATGTTCATCATTCTGGCAATCTGTGTCTATGTGATTCCTGATGGAGAAACCAGGAAGATCAAACACCTGAGGGTCTTCTTTGTGACTGCAGCTTGGAGCATCTTTGCTTACATTTGGATGTATATGATTCTCGCRGTCTTCTCTCCAGGCGTAGTCCAAGTGTGGGAAGGCTTGCTTACTCTGTTCTTTTTTCCTGTTTGTGTTTTCCTGGCCTGGGTGGCAGATCGCCGGCTGCTTTTCTACAAGTACATGCACAAGAAGTACCGAACGGACAAACACAGAGGGATTATGATAGAGACRGAAGGYGAGCAC
>TJD_622
TCCACCATYGTGGGTAGTGCAGCTTTCAACATGTTCATCATTCTGGCAATCTGTGTCTATGTGATTCCTGATGGAGAAACCAGGAAGATCAAACACCTGAGGGTCTTCTTTGTGACTGCAGCTTGGAGCATCTTTGCTTACATTTGGATGTATATGATTCTCGCRGTCTTCTCTCCAGGCGTAGTCCAAGTGTGGGAAGGCTTGCTTACTCTGTTCTTTTTTCCTGTTTGTGTTTTCCTGGCCTGGGTGGCAGATCGCCGGCTGCTTTTCTACAAGTACATGCACAAGAAGTACCGAACGGACAAACACAGAGGGATTATGATAGAGACRGAAGGYGAGCAC
>TJD_623
TCCACCATTGTGGGTAGTGCAGCTTTCAACATGTTCATCATTCTGGCAATCTGTGTCTATGTGATTCCTGATGGAGAAACCAGGAAGATCAAACACCTGAGGGTCTTCTTTGTGACTGCAGCTTGGAGCATCTTTGCTTACATTTGGATGTATATGATTCTCGCGGTCTTCTCTCCAGGCGTAGTCCAAGTGTGGGAAGGCTTGCTTACTCTGTTCTTTTTTCCTGTTTGTGTTTTCCTGGCCTGGGTGGCAGATCGCCGGCTGCTTTTCTACAAGTACATGCACAAGAAGTACCGAACGGACAAACACAGAGGGATTATGATAGAGACGGAAGGCGAGCAC
>TJD_624
TCCACCATYGTGGGTAGTGCAGCTTTCAACATGTTCATCATTCTGGCAATCTGTGTCTATGTGATTCCTGATGGAGAAACCAGGAAGATCAAACACCTGAGGGTCTTCTTTGTGACTGCAGCTTGGAGCATCTTTGCTTACATTTGGATGTATATGATTCTCGCRGTCTTCTCTCCAGGCGTAGTCCAAGTGTGGGAAGGCTTGCTTACTCTGTTCTTTTTTCCTGTTTGTGTTTTCCTGGCCTGGGTGGCAGATCGCCGGCTGCTTTTCTACAAGTACATGCACAAGAAGTACCGAACGGACAAACACAGAGGGATTATGATAGAGACRGAAGGYGAGCAC
>TJD_625
TCCACCATYGTGGGTAGTGCAGCTTTCAACATGTTCATCATTCTGGCAATCTGTGTCTATGTGATTCCTGATGGAGAAACCAGGAAGATCAAACACCTGAGGGTCTTCTTTGTGACTGCAGCTTGGAGCATCTTTGCTTACATTTGGATGTATATGATTCTCGCRGTCTTCTCTCCAGGCGTAGTCCAAGTGTGGGAAGGCTTGCTTACTCTGTTCTTTTTTCCTGTTTGTGTTTTCCTGGCCTGGGTGGCAGATCGCCGGCTGCTTTTCTACAAGTACATGCACAAGAAGTACCGAACGGACAAACACAGAGGGATTATGATAGAGACAGAAGGYGAGCAC
>TJD_626
TCCACCATCGTGGGTAGTGCAGCTTTCAACATGTTCATCATTCTGGCAATCTGTGTCTATGTGATTCCTGATGGAGAAACCAGGAAGATCAAACACCTGAGGGTCTTCTTTGTGACTGCAGCTTGGAGCATCTTTGCTTACATTTGGATGTATATGATTCTCGCAGTCTTCTCTCCAGGCGTAGTCCAAGTGTGGGAAGGCTTGCTTACTCTGTTCTTTTTTCCTGTTTGTGTTTTCCTGGCCTGGGTGGCAGATCGCCGGCTGCTTTTCTACAAGTACATGCACAAGAAGTACCGAACGGACAAACACAGAGGGATTATGATAGAGACAGAAGGTGAGCAC
>TJD_627
TCCACCATTGTGGGTAGTGCAGCTTTCAACATGTTCATCATTCTGGCAATCTGTGTCTATGTGATTCCTGATGGAGAAACCAGGAAGATCAAACACCTGAGGGTCTTCTTTGTGACTGCAGCTTGGAGCATCTTTGCTTACATTTGGATGTATATGATTCTCGCGGTCTTCTCTCCAGGCGTAGTCCAAGTGTGGGAAGGCTTGCTTACTCTGTTCTTTTTTCCTGTTTGTGTTTTCCTGGCCTGGGTGGCAGATCGCCGGCTGCTTTTCTACAAGTACATGCACAAGAAGTACCGAACGGACAAACACAGAGGGATTATGATAGAGACGGAAGGCGAGCAC
>TJD_628
TCCACCATTGTGGGTAGTGCAGCTTTCAACATGTTCATCATTCTGGCAATCTGTGTCTATGTGATTCCTGATGGAGAAACCAGGAAGATCAAACACCTGAGGGTCTTCTTTGTGACTGCAGCTTGGAGCATCTTTGCTTACATTTGGATGTATATGATTCTCGCGGTCTTCTCTCCAGGCGTAGTCCAAGTGTGGGAAGGCTTGCTTACTCTGTTCTTTTTTCCTGTTTGTGTTTTCCTGGCCTGGGTGGCAGATCGCCGGCTGCTTTTCTACAAGTACATGCACAAGAAGTACCGAACGGACAAACACAGAGGGATTATGATAGAGACGGAAGGCGAGCAC
>TJD_629
TCCACCATTGTGGGTAGTGCAGCTTTCAACATGTTCATCATTCTGGCAATCTGTGTCTATGTGATTCCTGATGGAGAAACCAGGAAGATCAAACACCTGAGGGTCTTCTTTGTGACTGCAGCTTGGAGCATCTTTGCTTACATTTGGATGTATATGATTCTCGCGGTCTTCTCTCCAGGCGTAGTCCAAGTGTGGGAAGGCTTGCTTACTCTGTTCTTTTTTCCTGTTTGTGTTTTCCTGGCCTGGGTGGCAGATCGCCGGCTGCTTTTCTACAAGTACATGCACAAGAAGTACCGAACGGACAAACACAGAGGGATTATGATAGAGACGGAAGGCGAGCAC
>TJD_630
TCCACCATCGTGGGTAGTGCAGCTTTCAACATGTTCATCATTCTGGCAATCTGTGTCTATGTGATTCCTGATGGAGAAACCAGGAAGATCAAACACCTGAGGGTCTTCTTTGTGACTGCAGCTTGGAGCATCTTTGCTTACATTTGGATGTATATGATTCTCGCAGTCTTCTCTCCAGGCGTAGTCCAAGTGTGGGAAGGCTTGCTTACTCTGTTCTTTTTTCCTGTTTGTGTTTTCCTGGCCTGGGTGGCAGATCGCCGGCTGCTTTTCTACAAGTACATGCACAAGAAGTACCGAACGGACAAACACAGAGGGATTATGATAGAGACAGAAGGTGAGCAC
>TJD_631
TCCACCATTGTGGGTAGTGCAGCTTTCAACATGTTCATCATTCTGGCAATCTGTGTCTATGTGATTCCTGATGGAGAAACCAGGAAGATCAAACACCTGAGGGTCTTCTTTGTGACTGCAGCTTGGAGCATCTTTGCTTACATTTGGATGTATATGATTCTCGCGGTCTTCTCTCCAGGCGTAGTCCAAGTGTGGGAAGGCTTGCTTACTCTGTTCTTTTTTCCTGTTTGTGTTTTCCTGGCCTGGGTGGCAGATCGCCGGCTGCTTTTCTACAAGTACATGCACAAGAAGTACCGAACGGACAAACACAGAGGGATTATGATAGAGACGGAAGGCGAGCAC
>TJD_632
TCCACCATTGTGGGTAGTGCAGCTTTCAACATGTTCATCATTCTGGCAATCTGTGTCTATGTGATTCCTGATGGAGAAACCAGGAAGATCAAACACCTGAGGGTCTTCTTTGTGACTGCAGCTTGGAGCATCTTTGCTTACATTTGGATGTATATGATTCTCGCGGTCTTCTCTCCAGGCGTAGTCCAAGTGTGGGAAGGCTTGCTTACTCTGTTCTTTTTTCCTGTTTGTGTTTTCCTGGCCTGGGTGGCAGATCGCCGGCTGCTTTTCTACAAGTACATGCACAAGAAGTACCGAACGGACAAACACAGAGGGATTATGATAGAGACGGAAGGCGAGCAC
>TJD_633
TCCACCATTGTGGGTAGTGCAGCTTTCAACATGTTCATCATTCTGGCAATCTGTGTCTATGTGATTCCTGATGGAGAAACCAGGAAGATCAAACACCTGAGGGTCTTCTTTGTGACTGCAGCTTGGAGCATCTTTGCTTACATTTGGATGTATATGATTCTCGCGGTCTTCTCTCCAGGCGTAGTCCAAGTGTGGGAAGGCTTGCTTACTCTGTTCTTTTTTCCTGTTTGTGTTTTCCTGGCCTGGGTGGCAGATCGCCGGCTGCTTTTCTACAAGTACATGCACAAGAAGTACCGAACGGACAAACACAGAGGGATTATGATAGAGACGGAAGGCGAGCAC
>TJD_634
TCCACCATTGTGGGTAGTGCAGCTTTCAACATGTTCATCATTCTGGCAATCTGTGTCTATGTGATTCCTGATGGAGAAACCAGGAAGATCAAACACCTGAGGGTCTTCTTTGTGACTGCAGCTTGGAGCATCTTTGCTTACATTTGGATGTATATGATTCTCGCGGTCTTCTCTCCAGGCGTAGTCCAAGTGTGGGAAGGCTTGCTTACTCTGTTCTTTTTTCCTGTTTGTGTTTTCCTGGCCTGGGTGGCAGATCGCCGGCTGCTTTTCTACAAGTACATGCACAAGAAGTACCGAACGGACAAACACAGAGGGATTATGATAGAGACGGAAGGCGAGCAC
>TJD_635
TCCACCATTGTGGGTAGTGCAGCTTTCAACATGTTCATCATTCTGGCAATCTGTGTCTATGTGATTCCTGATGGAGAAACCAGGAAGATCAAACACCTGAGGGTCTTCTTTGTGACTGCAGCTTGGAGCATCTTTGCTTACATTTGGATGTATATGATTCTCGCGGTCTTCTCTCCAGGCGTAGTCCAAGTGTGGGAAGGCTTGCTTACTCTGTTCTTTTTTCCTGTTTGTGTTTTCCTGGCCTGGGTGGCAGATCGCCGGCTGCTTTTCTACAAGTACATGCACAAGAAGTACCGAACGGACAAACACAGAGGGATTATGATAGAGACGGAAGGCGAGCAC
>TJD_636
TCCACCATCGTGGGTAGTGCAGCTTTCAACATGTTCATCATTCTGGCAATCTGTGTCTATGTGATTCCTGATGGAGAAACCAGGAAGATCAAACACCTGAGGGTCTTCTTTGTGACTGCAGCTTGGAGCATCTTTGCTTACATTTGGATGTATATGATTCTCGCAGTCTTCTCTCCAGGCGTAGTCCAAGTGTGGGAAGGCTTGCTTACTCTGTTCTTTTTTCCTGTTTGTGTTTTCCTGGCCTGGGTGGCAGATCGCCGGCTGCTTTTCTACAAGTACATGCACAAGAAGTACCGAACGGACAAACACAGAGGGATTATGATAGAGACAGAAGGTGAGCAC
>TJD_637
TCCACCATCGTGGGTAGTGCAGCTTTCAACATGTTCATCATTCTGGCAATCTGTGTCTATGTGATTCCTGATGGAGAAACCAGGAAGATCAAACACCTGAGGGTCTTCTTTGTGACTGCAGCTTGGAGCATCTTTGCTTACATTTGGATGTATATGATTCTCGCAGTCTTCTCTCCAGGCGTAGTCCAAGTGTGGGAAGGCTTGCTTACTCTGTTCTTTTTTCCTGTTTGTGTTTTCCTGGCCTGGGTGGCAGATCGCCGGCTGCTTTTCTACAAGTACATGCACAAGAAGTACCGAACGGACAAACACAGAGGGATTATGATAGAGACAGAAGGTGAGCAC
>TJD_639
TCCACCATTGTGGGTAGTGCAGCTTTCAACATGTTCATCATTCTGGCAATCTGTGTCTATGTGATTCCTGATGGAGAAACCAGGAAGATCAAACACCTGAGGGTCTTCTTTGTGACTGCAGCTTGGAGCATCTTTGCTTACATTTGGATGTATATGATTCTCGCGGTCTTCTCTCCAGGCGTAGTCCAAGTGTGGGAAGGCTTGCTTACTCTGTTCTTTTTTCCTGTTTGTGTTTTCCTGGCCTGGGTGGCAGATCGCCGGCTGCTTTTCTACAAGTACATGCACAAGAAGTACCGAACGGACAAACACAGAGGGATTATGATAGAGACGGAAGGCGAGCAC
>TJD_640
TCCACCATTGTGGGTAGTGCAGCTTTCAACATGTTCATCATTCTGGCAATCTGTGTCTATGTGATTCCTGATGGAGAAACCAGGAAGATCAAACACCTGAGGGTCTTCTTTGTGACTGCAGCTTGGAGCATCTTTGCTTACATTTGGATGTATATGATTCTCGCGGTCTTCTCTCCAGGCGTAGTCCAAGTGTGGGAAGGCTTGCTTACTCTGTTCTTTTTTCCTGTTTGTGTTTTCCTGGCCTGGGTGGCAGATCGCCGGCTGCTTTTCTACAAGTACATGCACAAGAAGTACCGAACGGACAAACACAGAGGGATTATGATAGAGACGGAAGGCGAGCAC
>TJD_641
TCCACCATCGTGGGTAGTGCAGCTTTCAACATGTTCATCATTCTGGCAATCTGTGTCTATGTGATTCCTGATGGAGAAACCAGGAAGATCAAACACCTGAGGGTCTTCTTTGTGACTGCAGCTTGGAGCATCTTTGCTTACATTTGGATGTATATGATTCTCGCAGTCTTCTCTCCAGGCGTAGTCCAAGTGTGGGAAGGCTTGCTTACTCTGTTCTTTTTTCCTGTTTGTGTTTTCCTGGCCTGGGTGGCAGATCGCCGGCTGCTTTTCTACAAGTACATGCACAAGAAGTACCGAACGGACAAACACAGAGGGATTATGATAGAGACAGAAGGTGAGCAC
>TJD_642
TCCACCATYGTGGGTAGTGCAGCTTTCAACATGTTCATCATTCTGGCAATCTGTGTCTATGTGATTCCTGATGGAGAAACCAGGAAGATCAAACACCTGAGGGTCTTCTTTGTGACTGCAGCTTGGAGCATCTTTGCTTACATTTGGATGTATATGATTCTCGCRGTCTTCTCTCCAGGCGTAGTCCAAGTGTGGGAAGGCTTGCTTACTCTGTTCTTTTTTCCTGTTTGTGTTTTCCTGGCCTGGGTGGCAGATCGCCGGCTGCTTTTCTACAAGTACATGCACAAGAAGTACCGAACGGACAAACACAGAGGGATTATGATAGAGACRGAAGGYGAGCAC
>TJD_643
TCCACCATTGTGGGTAGTGCAGCTTTCAACATGTTCATYATTCTGGCAATCTGTGTCTATGTGATTCCTGATGGAGAAACCAGGAAGATCAAACACCTGAGGGTCTTCTTTGTGACTGCAGCTTGGAGCATCTTTGCTTACATTTGGATGTATATGATTCTCGCGGTCTTCTCTCCAGGCRTAGTCCAAGTGTGGGAAGGCTTGCTTACTCTGTTCTTTTTTCCTGTTTGTGTTTTCCTGGCCTGGGTGGCAGATCGCCGGCTGCTTTTCTACAAGTACATGCACAAGAAGTACCGAACGGACAAACACAGAGGGATTATGATAGAGACGGAAGGCGAGCAC
>TJD_644
TCCACCATTGTGGGTAGTGCAGCTTTCAACATGTTCATYATTCTGGCAATCTGTGTCTATGTGATTCCTGATGGAGAAACCAGGAAGATCAAACACCTGAGGGTCTTCTTTGTGACTGCAGCTTGGAGCATCTTTGCTTACATTTGGATGTATATGATTCTCGCGGTCTTCTCTCCAGGCRTAGTCCAAGTGTGGGAAGGCTTGCTTACTCTGTTCTTTTTTCCTGTTTGTGTTTTCCTGGCCTGGGTGGCAGATCGCCGGCTGCTTTTCTACAAGTACATGCACAAGAAGTACCGAACGGACAAACACAGAGGGATTATGATAGAGACGGAAGGCGAGCAC
>TJD_645
TCCACCATTGTGGGTAGTGCAGCTTTCAACATGTTCATTATTCTGGCAATCTGTGTCTATGTGATTCCTGATGGAGAAACCAGGAAGATCAAACACCTGAGGGTCTTCTTTGTGACTGCAGCTTGGAGCATCTTTGCTTACATTTGGATGTATATGATTCTCGCGGTCTTCTCTCCAGGCATAGTCCAAGTGTGGGAAGGCTTGCTTACTCTGTTCTTTTTTCCTGTTTGTGTTTTCCTGGCCTGGGTGGCAGATCGCCGGCTGCTTTTCTACAAGTACATGCACAAGAAGTACCGAACGGACAAACACAGAGGGATTATGATAGAGACGGAAGGCGAGCAC
>TJD_646
TCCACCATTGTGGGTAGTGCAGCTTTCAACATGTTCATTATTCTGGCAATCTGTGTCTATGTGATTCCTGATGGAGAAACCAGGAAGATCAAACACCTGAGGGTCTTCTTTGTGACTGCAGCTTGGAGCATCTTTGCTTACATTTGGATGTATATGATTCTCGCGGTCTTCTCTCCAGGCATAGTCCAAGTGTGGGAAGGCTTGCTTACTCTGTTCTTTTTTCCTGTTTGTGTTTTCCTGGCCTGGGTGGCAGATCGCCGGCTGCTTTTCTACAAGTACATGCACAAGAAGTACCGAACGGACAAACACAGAGGGATTATGATAGAGACGGAAGGCGAGCAC
>TJD_647
TCCACCATTGTGGGTAGTGCAGCTTTCAACATGTTCATTATTCTGGCAATCTGTGTCTATGTGATTCCTGATGGAGAAACCAGGAAGATCAAACACCTGAGGGTCTTCTTTGTGACTGCAGCTTGGAGCATCTTTGCTTACATTTGGATGTATATGATTCTCGCGGTCTTCTCTCCAGGCATAGTCCAAGTGTGGGAAGGCTTGCTTACTCTGTTCTTTTTTCCTGTTTGTGTTTTCCTGGCCTGGGTGGCAGATCGCCGGCTGCTTTTCTACAAGTACATGCACAAGAAGTACCGAACGGACAAACACAGAGGGATTATGATAGAGACGGAAGGCGAGCAC
>TJD_648
TCCACCATTGTGGGTAGTGCAGCTTTCAACATGTTCATCATTCTGGCAATCTGTGTCTATGTGATTCCTGATGGAGAAACCAGGAAGATCAAACACCTGAGGGTCTTCTTTGTGACTGCAGCTTGGAGCATCTTTGCTTACATTTGGATGTATATGATTCTCGCGGTCTTCTCTCCAGGCGTAGTCCAAGTGTGGGAAGGCTTGCTTACTCTGTTCTTTTTTCCTGTTTGTGTTTTCCTGGCCTGGGTGGCAGATCGCCGGCTGCTTTTCTACAAGTACATGCACAAGAAGTACCGAACGGACAAACACAGAGGGATTATGATAGAGACGGAAGGCGAGCAC
>TJD_649
TCCACCATYGTGGGTAGTGCAGCTTTCAACATGTTCATCATTCTGGCAATCTGTGTCTATGTGATTCCTGATGGAGAAACCAGGAAGATCAAACACCTGAGGGTCTTCTTTGTGACTGCAGCTTGGAGCATCTTTGCTTACATTTGGATGTATATGATTCTCGCRGTCTTCTCTCCAGGCGTAGTCCAAGTGTGGGAAGGCTTGCTTACTCTGTTCTTTTTTCCTGTTTGTGTTTTCCTGGCCTGGGTGGCAGATCGCCGGCTGCTTTTCTACAAGTACATGCACAAGAAGTACCGAACGGACAAACACAGAGGGATTATGATAGAGACRGAAGGYGAGCAC
>TJD_650
TCCACCATTGTGGGTAGTGCAGCTTTCAACATGTTCATCATTCTGGCAATCTGTGTCTATGTGATTCCTGATGGAGAAACCAGGAAGATCAAACACCTGAGGGTCTTCTTTGTGACTGCAGCTTGGAGCATCTTTGCTTACATTTGGATGTATATGATTCTCGCGGTCTTCTCTCCAGGCGTAGTCCAAGTGTGGGAAGGCTTGCTTACTCTGTTCTTTTTTCCTGTTTGTGTTTTCCTGGCCTGGGTGGCAGATCGCCGGCTGCTTTTCTACAAGTACATGCACAAGAAGTACCGAACGGACAAACACAGAGGGATTATGATAGAGACGGAAGGCGAGCAC
>TJD_651
TCCACCATYGTGGGTAGTGCAGCTTTCAACATGTTCATCATTCTGGCAATCTGTGTCTATGTGATTCCTGATGGAGAAACCAGGAAGATCAAACACCTGAGGGTCTTCTTTGTGACTGCAGCTTGGAGCATCTTTGCTTACATTTGGATGTATATGATTCTCGCRGTCTTCTCTCCAGGCGTAGTCCAAGTGTGGGAAGGCTTGCTTACTCTGTTCTTTTTTCCTGTTTGTGTTTTCCTGGCCTGGGTGGCAGATCGCCGGCTGCTTTTCTACAAGTACATGCACAAGAAGTACCGAACGGACAAACACAGAGGGATTATGATAGAGACRGAAGGYGAGCAC
>TJD_652
TCCACCATYGTGGGTAGTGCAGCTTTCAACATGTTCATCATTCTGGCAATCTGTGTCTATGTGATTCCTGATGGAGAAACCAGGAAGATCAAACACCTGAGGGTCTTCTTTGTGACTGCAGCTTGGAGCATCTTTGCTTACATTTGGATGTATATGATTCTCGCRGTCTTCTCTCCAGGCGTAGTCCAAGTGTGGGAAGGCTTGCTTACTCTGTTCTTTTTTCCTGTTTGTGTTTTCCTGGCCTGGGTGGCAGATCGCCGGCTGCTTTTCTACAAGTACATGCACAAGAAGTACCGAACGGACAAACACAGAGGGATTATGATAGAGACRGAAGGYGAGCAC
>TJD_653
TCCACCATYGTGGGTAGTGCAGCTTTCAACATGTTCATCATTCTGGCAATCTGTGTCTATGTGATTCCTGATGGAGAAACCAGGAAGATCAAACACCTGAGGGTCTTCTTTGTGACTGCAGCTTGGAGCATCTTTGCTTACATTTGGATGTATATGATTCTCGCRGTCTTCTCTCCAGGCGTAGTCCAAGTGTGGGAAGGCTTGCTTACTCTGTTCTTTTTTCCTGTTTGTGTTTTCCTGGCCTGGGTGGCAGATCGCCGGCTGCTTTTCTACAAGTACATGCACAAGAAGTACCGAACGGACAAACACAGAGGGATTATGATAGAGACRGAAGGYGAGCAC
>TJD_654
TCCACCATTGTGGGTAGTGCAGCTTTCAACATGTTCATTATTCTGGCAATCTGTGTCTATGTGATTCCTGATGGAGAAACCAGGAAGATCAAACACCTGAGGGTCTTCTTTGTGACTGCAGCTTGGAGCATCTTTGCTTACATTTGGATGTATATGATTCTCGCGGTCTTCTCTCCAGGCATAGTCCAAGTGTGGGAAGGCTTGCTTACTCTGTTCTTTTTTCCTGTTTGTGTTTTCCTGGCCTGGGTGGCAGATCGCCGGCTGCTTTTCTACAAGTACATGCACAAGAAGTACCGAACGGACAAACACAGAGGGATTATGATAGAGACGGAAGGCGAGCAC
>TJD_655
TCCACCATTGTGGGTAGTGCAGCTTTCAACATGTTCATTATTCTGGCAATCTGTGTCTATGTGATTCCTGATGGAGAAACCAGGAAGATCAAACACCTGAGGGTCTTCTTTGTGACTGCAGCTTGGAGCATCTTTGCTTACATTTGGATGTATATGATTCTCGCGGTCTTCTCTCCAGGCATAGTCCAAGTGTGGGAAGGCTTGCTTACTCTGTTCTTTTTTCCTGTTTGTGTTTTCCTGGCCTGGGTGGCAGATCGCCGGCTGCTTTTCTACAAGTACATGCACAAGAAGTACCGAACGGACAAACACAGAGGGATTATGATAGAGACGGAAGGCGAGCAC
>TJD_656
TCCACCATYGTGGGTAGTGCAGCTTTCAACATGTTCATTATTCTGGCAATCTGTGTCTATGTGATTCCTGATGGAGAAACCAGGAAGATCAAACACCTGAGGGTCTTCTTTGTGACTGCAGCTTGGAGCATCTTTGCTTACATTTGGATGTATATGATTCTCGCGGTCTTCTCTCCAGGCATAGTCCAAGTGTGGGAAGGCTTGCTTACTCTGTTCTTTTTTCCTGTTTGTGTTTTCCTGGCCTGGGTGGCAGATCGCCGGCTGCTTTTCTACAAGTACATGCACAAGAAGTACCGAACGGACAAACACAGAGGGATTATGATAGAGACGGAAGGCGAGCAC
>TJD_657
TCCACCATYGTGGGTAGTGCAGCTTTCAACATGTTCATYATTCTGGCAATCTGTGTCTATGTGATTCCTGATGGAGAAACCAGGAAGATCAAACACCTGAGGGTCTTCTTTGTGACTGCAGCTTGGAGCATCTTTGCTTACATTTGGATGTATATGATTCTCGCRGTCTTCTCTCCAGGCRTAGTCCAAGTGTGGGAAGGCTTGCTTACTCTGTTCTTTTTTCCTGTTTGTGTTTTCCTGGCCTGGGTGGCAGATCGCCGGCTGCTTTTCTACAAGTACATGCACAAGAAGTACCGAACGGACAAACACAGAGGGATTATGATAGAGACRGAAGGYGAGCAC
>TJD_658
TCCACCATYGTGGGTAGTGCAGCTTTCAACATGTTCATCATTCTGGCAATCTGTGTCTATGTGATTCCTGATGGAGAAACCAGGAAGATCAAACACCTGAGGGTCTTCTTTGTGACTGCAGCTTGGAGCATCTTTGCTTACATTTGGATGTATATGATTCTCGCRGTCTTCTCTCCAGGCGTAGTCCAAGTGTGGGAAGGCTTGCTTACTCTGTTCTTTTTTCCTGTTTGTGTTTTCCTGGCCTGGGTGGCAGATCGCCGGCTGCTTTTCTACAAGTACATGCACAAGAAGTACCGAACGGACAAACACAGAGGGATTATGATAGAGACRGAAGGYGAGCAC
>TJD_659
TCCACCATTGTGGGTAGTGCAGCTTTCAACATGTTCATTATTCTGGCAATCTGTGTCTATGTGATTCCTGATGGAGAAACCAGGAAGATCAAACACCTGAGGGTCTTCTTTGTGACTGCAGCTTGGAGCATCTTTGCTTACATTTGGATGTATATGATTCTCGCGGTCTTCTCTCCAGGCATAGTCCAAGTGTGGGAAGGCTTGCTTACTCTGTTCTTTTTTCCTGTTTGTGTTTTCCTGGCCTGGGTGGCAGATCGCCGGCTGCTTTTCTACAAGTACATGCACAAGAAGTACCGAACGGACAAACACAGAGGGATTATGATAGAGACGGAAGGCGAGCAC
>TJD_660
TCCACCATTGTGGGTAGTGCAGCTTTCAACATGTTCATTATTCTGGCAATCTGTGTCTATGTGATTCCTGATGGAGAAACCAGGAAGATCAAACACCTGAGGGTCTTCTTTGTGACTGCAGCTTGGAGCATCTTTGCTTACATTTGGATGTATATGATTCTCGCGGTCTTCTCTCCAGGCATAGTCCAAGTGTGGGAAGGCTTGCTTACTCTGTTCTTTTTTCCTGTTTGTGTTTTCCTGGCCTGGGTGGCAGATCGCCGGCTGCTTTTCTACAAGTACATGCACAAGAAGTACCGAACGGACAAACACAGAGGGATTATGATAGAGACGGAAGGCGAGCAC
>TJD_661
TCCACCATTGTGGGTAGTGCAGCTTTCAACATGTTCATTATTCTGGCAATCTGTGTCTATGTGATTCCTGATGGAGAAACCAGGAAGATCAAACACCTGAGGGTCTTCTTTGTGACTGCAGCTTGGAGCATCTTTGCTTACATTTGGATGTATATGATTCTCGCGGTCTTCTCTCCAGGCATAGTCCAAGTGTGGGAAGGCTTGCTTACTCTGTTCTTTTTTCCTGTTTGTGTTTTCCTGGCCTGGGTGGCAGATCGCCGGCTGCTTTTCTACAAGTACATGCACAAGAAGTACCGAACGGACAAACACAGAGGGATTATGATAGAGACGGAAGGCGAGCAC
>TJD_662
TCCACCATTGTGGGTAGTGCAGCTTTCAACATGTTCATTATTCTGGCAATCTGTGTCTATGTGATTCCTGATGGAGAAACCAGGAAGATCAAACACCTGAGGGTCTTCTTTGTGACTGCAGCTTGGAGCATCTTTGCTTACATTTGGATGTATATGATTCTCGCGGTCTTCTCTCCAGGCATAGTCCAAGTGTGGGAAGGCTTGCTTACTCTGTTCTTTTTTCCTGTTTGTGTTTTCCTGGCCTGGGTGGCAGATCGCCGGCTGCTTTTCTACAAGTACATGCACAAGAAGTACCGAACGGACAAACACAGAGGGATTATGATAGAGACGGAAGGCGAGCAC
>TJD_663
TCCACCATYGTGGGTAGTGCAGCTTTCAACATGTTCATYATTCTGGCAATCTGTGTCTATGTGATTCCTGATGGAGAAACCAGGAAGATCAAACACCTGAGGGTCTTCTTTGTGACTGCAGCTTGGAGCATCTTTGCTTACATTTGGATGTATATGATTCTCGCRGTCTTCTCTCCAGGCRTAGTCCAAGTGTGGGAAGGCTTGCTTACTCTGTTCTTTTTTCCTGTTTGTGTTTTCCTGGCCTGGGTGGCAGATCGCCGGCTGCTTTTCTACAAGTACATGCACAAGAAGTACCGAACGGACAAACACAGAGGGATTATGATAGAGACRGAAGGYGAGCAC
>TJD_664
TCCACCATYGTGGGTAGTGCAGCTTTCAACATGTTCATTATTCTGGCAATCTGTGTCTATGTGATTCCTGATGGAGAAACCAGGAAGATCAAACACCTGAGGGTCTTCTTTGTGACTGCAGCTTGGAGCATCTTTGCTTACATTTGGATGTATATGATTCTCGCGGTCTTCTCTCCAGGCATAGTCCAAGTGTGGGAAGGCTTGCTTACTCTGTTCTTTTTTCCTGTTTGTGTTTTCCTGGCCTGGGTGGCAGATCGCCGGCTGCTTTTCTACAAGTACATGCACAAGAAGTACCGAACGGACAAACACAGAGGGATTATGATAGAGACGGAAGGCGAGCAC
