# Supplementary material for: Asymmetric reproductive isolation between terminal forms of the salamander ring species Ensatina eschscholtzii revealed by fine-scale genetic analysis of a hybrid zone
Source: BMC Evol Biol. 2011 Aug 22;11:245. doi: 10.1186/1471-2148-11-245 (PMC3175475; doi:10.1186/1471-2148-11-245)
Supplement: Additional file 5 — Phased haplotypes. For each individual, variable nucleotide positions (where A = 1, C = 2, G = 3, T = 4) and coded haplotypes used in Structure and NewHybrids analyses are given. Missing data is represented by -9. [file 1471-2148-11-245-S5.XLS]

## Sheet: project_data
Allele	CXCR4		RAG1		SLC8A3
	Variable positions	Haplotype	Variable positions	Haplotype	Variable positions	Haplotype
CM 55 a	2221	1	-9	-9	443132	1
CM 55 b	4223	2	-9	-9	443132	1
CM 56 a	2223	3	1223444	1	443132	1
CM 56 b	2223	3	3223444	2	443132	1
CM 57 a	2223	3	3223444	2	443132	1
CM 57 b	2241	4	3223222	3	221314	2
CM 58 a	2221	1	3223222	3	443132	1
CM 58 b	2241	4	3423222	4	221314	2
CM 59 a	2221	1	3223222	3	223314	3
CM 59 b	2241	4	3223222	3	221314	2
TJD 196 a	2221	1	3223222	3	423332	4
TJD 196 b	2221	1	3423222	4	221334	5
TJD 197 a	2223	3	3223444	2	443132	1
TJD 197 b	2223	3	3223444	2	443132	1
TJD 198 a	2221	1	3223222	3	423332	4
TJD 198 b	2241	4	3223222	3	221314	2
TJD 199 a	2223	3	1223444	1	443132	1
TJD 199 b	4223	2	3223444	2	443132	1
TJD 200 a	2241	4	3223222	3	423332	4
TJD 200 b	2241	4	3423222	4	221314	2
TJD 201 a	2241	4	3223222	3	423332	4
TJD 201 b	2241	4	3423222	4	423332	4
TJD 202 a	2221	1	3223222	3	423332	4
TJD 202 b	2221	1	3223222	3	423332	4
TJD 203 a	2221	1	3223222	3	423332	4
TJD 203 b	2221	1	3223222	3	423332	4
TJD 204 a	2221	1	3223222	3	423332	4
TJD 204 b	2221	1	3223222	3	423332	4
TJD 205 a	2221	1	3223222	3	423332	4
TJD 205 b	2221	1	3423222	4	423332	4
TJD 206 a	2221	1	3223222	3	423332	4
TJD 206 b	2221	1	3423222	4	423332	4
TJD 207 a	2241	4	3223222	3	423332	4
TJD 207 b	2241	4	3223222	3	423332	4
TJD 208 a	2221	1	3223222	3	423332	4
TJD 208 b	2221	1	3423222	4	221314	2
TJD 209 a	2241	4	3223222	3	423332	4
TJD 209 b	2241	4	3423222	4	423332	4
TJD 210 a	2221	1	3223222	3	423332	4
TJD 210 b	2221	1	3223222	3	423332	4
TJD 216 a	2221	1	3223222	3	423332	4
TJD 216 b	2221	1	3423222	4	423332	4
TJD 217 a	2223	3	3223444	2	443132	1
TJD 217 b	4223	2	3223444	2	243132	6
TJD 218 a	2121	5	1223444	1	443132	1
TJD 218 b	2123	6	3223222	3	423332	4
TJD 219 a	2221	1	3223444	2	443132	1
TJD 219 b	2123	6	3223222	3	221314	2
TJD 220 a	2221	1	3423222	4	423332	4
TJD 220 b	2241	4	3423222	4	423332	4
TJD 221 a	2221	1	3223222	3	423332	4
TJD 221 b	2221	1	3223222	3	423332	4
TJD 222 a	2221	1	3223222	3	443132	1
TJD 222 b	2221	1	3423222	4	423332	4
TJD 223 a	2221	1	3223222	3	221314	2
TJD 223 b	2221	1	3223222	3	221314	2
TJD 224 a	2221	1	3223222	3	443132	1
TJD 224 b	2221	1	3223222	3	423332	4
TJD 226 a	2221	1	3223222	3	423332	4
TJD 226 b	2221	1	3423222	4	221314	2
TJD 227 a	2223	3	1223444	1	443132	1
TJD 227 b	2223	3	1223444	1	443132	1
TJD 228 a	2223	3	3224444	5	443132	1
TJD 228 b	2123	6	3224444	5	443132	1
TJD 229 a	2221	1	1223444	1	443132	1
TJD 229 b	2223	3	3223222	3	423332	4
TJD 230 a	2221	1	3223444	2	443332	7
TJD 230 b	2223	3	3223222	3	423332	4
TJD 231 a	2221	1	3223222	3	423332	4
TJD 231 b	2221	1	3423222	4	221314	2
TJD 232 a	2223	3	1223444	1	443132	1
TJD 232 b	4223	2	1223444	1	443132	1
TJD 245 a	2221	1	3223222	3	423332	4
TJD 245 b	2221	1	3223222	3	221314	2
TJD 246 a	2223	3	3223444	2	443132	1
TJD 246 b	4223	2	3223444	2	243132	6
TJD 247 a	2223	3	1223444	1	443132	1
TJD 247 b	2223	3	3223444	2	243132	6
TJD 248 a	2221	1	3223222	3	423332	4
TJD 248 b	2221	1	3223222	3	221314	2
TJD 249 a	2221	1	3223222	3	423332	4
TJD 249 b	2241	4	3223222	3	243132	6
TJD 250 a	2223	3	1223444	1	443132	1
TJD 250 b	2241	4	3423222	4	423332	4
TJD 251 a	2221	1	3223222	3	221314	2
TJD 251 b	2221	1	3423222	4	221314	2
TJD 252 a	2223	3	1223444	1	443132	1
TJD 252 b	2241	4	3223222	3	221314	2
TJD 253 a	2221	1	1223444	1	443132	1
TJD 253 b	4223	2	3223222	3	423332	4
TJD 254 a	2221	1	1223444	1	443132	1
TJD 254 b	2223	3	3223222	3	443132	1
TJD 255 a	2221	1	3223222	3	423332	4
TJD 255 b	2241	4	3223222	3	423332	4
TJD 256 a	2223	3	1223444	1	443132	1
TJD 256 b	2223	3	3223444	2	443132	1
TJD 257 a	2223	3	1223444	1	443132	1
TJD 257 b	2223	3	3223444	2	443132	1
TJD 258 a	2221	1	3223444	2	423332	4
TJD 258 b	2241	4	3423222	4	423332	4
TJD 259 a	2223	3	1223444	1	243132	6
TJD 259 b	2223	3	3223444	2	243132	6
TJD 260 a	2223	3	3223444	2	243132	6
TJD 260 b	2223	3	3223444	2	243132	6
TJD 261 a	2223	3	1223444	1	443132	1
TJD 261 b	2223	3	3223444	2	243132	6
TJD 262 a	2223	3	1223444	1	443132	1
TJD 262 b	2223	3	3223444	2	443132	1
TJD 263 a	2221	1	3223222	3	443132	1
TJD 263 b	2223	3	3423222	4	423332	4
TJD 264 a	2221	1	1223444	1	423132	8
TJD 264 b	4223	2	3223444	2	423332	4
TJD 275 a	2221	1	1223444	1	423332	4
TJD 275 b	2223	3	3223222	3	423332	4
TJD 276 a	2221	1	3223222	3	423332	4
TJD 276 b	2221	1	3223222	3	221314	2
TJD 277 a	2221	1	3423222	4	423312	9
TJD 277 b	2221	1	3423222	4	221314	2
TJD 278 a	2221	1	3223222	3	221314	2
TJD 278 b	2221	1	3223222	3	221314	2
TJD 279 a	2221	1	3223222	3	423332	4
TJD 279 b	2241	4	3223222	3	423332	4
TJD 280 a	2221	1	3223222	3	423332	4
TJD 280 b	2221	1	3423222	4	423332	4
TJD 281 a	2221	1	3223222	3	423332	4
TJD 281 b	2221	1	3423222	4	423332	4
TJD 282 a	2221	1	3223222	3	423332	4
TJD 282 b	2241	4	3223222	3	221314	2
TJD 283 a	2221	1	3423222	4	423332	4
TJD 283 b	2221	1	3423222	4	221314	2
TJD 284 a	2221	1	3223222	3	423332	4
TJD 284 b	2221	1	3423222	4	221314	2
TJD 285 a	2221	1	3223222	3	423332	4
TJD 285 b	2221	1	3423222	4	221314	2
TJD 286 a	2221	1	3223222	3	221314	2
TJD 286 b	2241	4	3423222	4	221314	2
TJD 287 a	2221	1	3243222	6	423332	4
TJD 287 b	2221	1	3243222	6	423332	4
TJD 288 a	2221	1	3223222	3	423332	4
TJD 288 b	2221	1	3423222	4	423332	4
TJD 289 a	2221	1	3423222	4	423332	4
TJD 289 b	2241	4	3423222	4	423332	4
TJD 290 a	2221	1	3223222	3	423332	4
TJD 290 b	2221	1	3223222	3	221314	2
TJD 291 a	2221	1	3223222	3	423332	4
TJD 291 b	2241	4	3223222	3	221314	2
TJD 292 a	2221	1	3223222	3	423332	4
TJD 292 b	2221	1	3223222	3	423332	4
TJD 293 a	2221	1	3223222	3	423332	4
TJD 293 b	2221	1	3223222	3	221314	2
TJD 294 a	2221	1	-9	-9	443132	1
TJD 294 b	2221	1	-9	-9	443132	1
TJD 295 a	2221	1	3223222	3	-9	-9
TJD 295 b	2221	1	3223222	3	-9	-9
TJD 296 a	2221	1	3223222	3	221314	2
TJD 296 b	2221	1	3423222	4	221314	2
TJD 335 a	2223	3	3224444	5	443132	1
TJD 335 b	2123	6	3224444	5	443132	1
TJD 336 a	2223	3	1223444	1	443132	1
TJD 336 b	4223	2	3223444	2	243132	6
TJD 337 a	2221	1	1223444	1	443132	1
TJD 337 b	2221	1	3223222	3	10	10
TJD 338 a	2223	3	1223444	1	443132	1
TJD 338 b	2223	3	3224444	5	443132	1
TJD 339 a	2221	1	3223222	3	221314	2
TJD 339 b	2221	1	3223222	3	221314	2
TJD 340 a	2123	6	1223444	1	443132	1
TJD 340 b	4223	2	3223444	2	443132	1
TJD 341 a	2223	3	3223444	2	443132	1
TJD 341 b	4223	2	3223444	2	243132	6
TJD 342 a	2221	1	3223222	3	423332	4
TJD 342 b	2221	1	3223222	3	423332	4
TJD 343 a	2221	1	3223222	3	221314	2
TJD 343 b	2221	1	3423222	4	221314	2
TJD 344 a	2223	3	3223444	2	443132	1
TJD 344 b	2223	3	3223444	2	443132	1
TJD 345 a	2221	1	3223444	2	443132	1
TJD 345 b	2123	6	3223444	2	423332	4
TJD 346 a	2223	3	1223444	1	443132	1
TJD 346 b	2123	6	3223444	2	243132	6
TJD 347 a	2123	6	1223444	1	443132	1
TJD 347 b	4223	2	1223444	1	443132	1
TJD 348 a	2221	1	3223444	2	443132	1
TJD 348 b	2241	4	3223222	3	423332	4
TJD 349 a	2223	3	1223444	1	443132	1
TJD 349 b	2123	6	3224444	5	443132	1
TJD 350 a	2221	1	3223222	3	221314	2
TJD 350 b	2241	4	3223222	3	221314	2
TJD 351 a	2221	1	3223222	3	423332	4
TJD 351 b	2241	4	3223222	3	221314	2
TJD 352 a	2221	1	3223222	3	423332	4
TJD 352 b	2241	4	3223222	3	221314	2
TJD 353 a	2221	1	3223222	3	423332	4
TJD 353 b	2241	4	3423222	4	423332	4
TJD 354 a	2221	1	3223222	3	423332	4
TJD 354 b	2221	1	3423222	4	423332	4
TJD 355 a	2223	3	1223444	1	443132	1
TJD 355 b	2223	3	3223444	2	443132	1
TJD 356 a	2223	3	3223444	2	443132	1
TJD 356 b	2223	3	3223444	2	443132	1
TJD 357 a	2223	3	1223444	1	443132	1
TJD 357 b	2223	3	3223444	2	443132	1
TJD 358 a	2223	3	3223444	2	443132	1
TJD 358 b	4223	2	3223444	2	443132	1
TJD 359 a	4223	2	1223444	1	443132	1
TJD 359 b	4223	2	3223444	2	443132	1
TJD 360 a	2223	3	3223444	2	443132	1
TJD 360 b	4223	2	3223444	2	243132	6
TJD 361 a	2221	1	3223444	2	443132	1
TJD 361 b	4223	2	3423222	4	423332	4
TJD 362 a	2223	3	1223444	1	443132	1
TJD 362 b	2223	3	3223444	2	243132	6
TJD 363 a	2223	3	3223444	2	443132	1
TJD 363 b	2223	3	3223444	2	443132	1
TJD 364 a	2223	3	3223444	2	443132	1
TJD 364 b	2223	3	3223444	2	443132	1
TJD 365 a	2223	3	1223444	1	443132	1
TJD 365 b	2223	3	3223444	2	443132	1
TJD 366 a	2223	3	1223444	1	443132	1
TJD 366 b	2223	3	1223444	1	443132	1
TJD 367 a	2223	3	1223444	1	443132	1
TJD 367 b	2223	3	3223444	2	243132	6
TJD 368 a	2223	3	3223444	2	443132	1
TJD 368 b	4223	2	3223444	2	243132	6
TJD 369 a	2223	3	1223444	1	443132	1
TJD 369 b	2223	3	3223444	2	443132	1
TJD 370 a	2221	1	3223222	3	423332	4
TJD 370 b	2221	1	3223222	3	221314	2
TJD 371 a	2221	1	3223222	3	423332	4
TJD 371 b	2221	1	3423222	4	423332	4
TJD 372 a	2223	3	1223444	1	443132	1
TJD 372 b	2223	3	3223444	2	443132	1
TJD 373 a	2223	3	1223444	1	443132	1
TJD 373 b	4223	2	1223444	1	443132	1
TJD 374 a	2221	1	3223222	3	423332	4
TJD 374 b	2241	4	3223222	3	423332	4
TJD 375 a	2223	3	1223444	1	443132	1
TJD 375 b	4223	2	3223444	2	443132	1
TJD 376 a	2223	3	1223444	1	443132	1
TJD 376 b	2123	6	1223444	1	443132	1
TJD 377 a	2223	3	3223444	2	443132	1
TJD 377 b	2223	3	3223444	2	443132	1
TJD 378 a	2221	1	3423222	4	423332	4
TJD 378 b	2221	1	3423222	4	423332	4
TJD 379 a	2221	1	3223222	3	423332	4
TJD 379 b	2221	1	3423222	4	423332	4
TJD 380 a	2223	3	3223444	2	443132	1
TJD 380 b	4223	2	3223444	2	443132	1
TJD 381 a	2223	3	1223444	1	443132	1
TJD 381 b	2123	6	1223444	1	243132	6
TJD 382 a	2221	1	3223222	3	221314	2
TJD 382 b	2241	4	3423222	4	221314	2
TJD 383 a	2221	1	-9	-9	423332	4
TJD 383 b	2221	1	-9	-9	221314	2
TJD 384 a	2221	1	3423222	4	423332	4
TJD 384 b	2241	4	3423222	4	423332	4
TJD 385 a	2221	1	3223444	2	443132	1
TJD 385 b	2223	3	3223222	3	423332	4
TJD 386 a	2221	1	1223444	1	443132	1
TJD 386 b	2223	3	3423222	4	423332	4
TJD 387 a	2223	3	1223444	1	443132	1
TJD 387 b	2123	6	3223444	2	443132	1
TJD 388 a	2223	3	1223444	1	443132	1
TJD 388 b	4223	2	3223444	2	443132	1
TJD 389 a	2223	3	3223444	2	443132	1
TJD 389 b	2223	3	3223444	2	443132	1
TJD 390 a	2221	1	1223444	1	443132	1
TJD 390 b	2223	3	3423222	4	423332	4
TJD 391 a	2223	3	1223444	1	443132	1
TJD 391 b	2223	3	3223444	2	443132	1
TJD 392 a	2241	4	3223222	3	423332	4
TJD 392 b	2241	4	3223222	3	423332	4
TJD 393 a	2223	3	3223444	2	443132	1
TJD 393 b	2223	3	3224444	5	443132	1
TJD 394 a	2221	1	3423222	4	423332	4
TJD 394 b	2221	1	3423222	4	221314	2
TJD 395 a	2221	1	3223222	3	423332	4
TJD 395 b	2241	4	3223222	3	221314	2
TJD 396 a	2223	3	1223444	1	443132	1
TJD 396 b	2223	3	3223444	2	243132	6
TJD 397 a	2223	3	3223444	2	443132	1
TJD 397 b	2223	3	3223444	2	443132	1
TJD 398 a	2223	3	3223444	2	443132	1
TJD 398 b	2123	6	3223444	2	443132	1
TJD 399 a	2241	4	3223222	3	423332	4
TJD 399 b	2241	4	3223222	3	423332	4
TJD 400 a	2221	1	1223444	1	443132	1
TJD 400 b	2223	3	3223222	3	423332	4
TJD 401 a	2223	3	3223444	2	443132	1
TJD 401 b	2223	3	3223444	2	443132	1
TJD 402 a	2223	3	3223444	2	443132	1
TJD 402 b	2223	3	3223444	2	443132	1
TJD 403 a	2221	1	1223444	1	443132	1
TJD 403 b	2223	3	3223222	3	423332	4
TJD 404 a	2223	3	3223444	2	443132	1
TJD 404 b	4223	2	3223444	2	443132	1
TJD 405 a	2223	3	3223444	2	443132	1
TJD 405 b	4223	2	3223444	2	443132	1
TJD 406 a	4223	2	3223444	2	443132	1
TJD 406 b	4223	2	3223444	2	443132	1
TJD 407 a	2223	3	1223444	1	243132	6
TJD 407 b	2123	6	3223444	2	243132	6
TJD 408 a	2221	1	3223222	3	423332	4
TJD 408 b	4223	2	3223222	3	221314	2
TJD 409 a	2221	1	3223444	2	423332	4
TJD 409 b	2223	3	3223222	3	243132	6
TJD 410 a	2223	3	3223444	2	443132	1
TJD 410 b	2223	3	3223444	2	243132	6
TJD 411 a	2221	1	3223222	3	221314	2
TJD 411 b	2221	1	3223222	3	221314	2
TJD 412 a	2221	1	3223222	3	423332	4
TJD 412 b	2241	4	3223222	3	423332	4
TJD 413 a	2221	1	3223222	3	423332	4
TJD 413 b	2221	1	3423222	4	423332	4
TJD 414 a	4221	7	3223222	3	423332	4
TJD 414 b	4223	2	3223222	3	221314	2
TJD 415 a	2221	1	3423222	4	423332	4
TJD 415 b	2221	1	3423222	4	423332	4
TJD 416 a	2223	3	1223444	1	443132	1
TJD 416 b	4223	2	3223444	2	443132	1
TJD 417 a	2223	3	1223444	1	443132	1
TJD 417 b	4223	2	3223444	2	443132	1
TJD 418 a	2223	3	3223444	2	443132	1
TJD 418 b	2223	3	3223444	2	443132	1
TJD 419 a	2223	3	3223444	2	443132	1
TJD 419 b	2223	3	3224444	5	243132	6
TJD 420 a	2221	1	3423422	7	423332	4
TJD 420 b	2221	1	3423222	4	423332	4
TJD 421 a	2223	3	1223444	1	443332	7
TJD 421 b	2223	3	3223444	2	423332	4
TJD 476 a	2221	1	3223422	8	423332	4
TJD 476 b	2241	4	3223222	3	423332	4
TJD 477 a	4223	2	1223444	1	443132	1
TJD 477 b	4223	2	3223444	2	443132	1
TJD 478 a	2221	1	3223444	2	443132	1
TJD 478 b	2223	3	3223222	3	423332	4
TJD 479 a	2221	1	3423422	7	423332	4
TJD 479 b	2241	4	3423222	4	221314	2
TJD 480 a	2223	3	1223444	1	443132	1
TJD 480 b	2123	6	1223444	1	243132	6
TJD 481 a	2221	1	3223422	8	423332	4
TJD 481 b	2241	4	3223222	3	221314	2
TJD 482 a	2221	1	3223422	8	423332	4
TJD 482 b	2241	4	3223222	3	423332	4
TJD 483 a	4223	2	1223444	1	443132	1
TJD 483 b	4223	2	1223444	1	243132	6
TJD 484 a	2223	3	1223444	1	443132	1
TJD 484 b	2223	3	3224444	5	443132	1
TJD 485 a	2223	3	1223444	1	443132	1
TJD 485 b	2223	3	3223444	2	243132	6
TJD 486 a	2223	3	1223444	1	443132	1
TJD 486 b	2241	4	3423422	7	423332	4
TJD 487 a	2223	3	1223444	1	443132	1
TJD 487 b	2223	3	3223444	2	443132	1
TJD 488 a	2223	3	3223444	2	443132	1
TJD 488 b	2223	3	3223444	2	243132	6
TJD 489 a	2123	6	3223444	2	443132	1
TJD 489 b	4223	2	3223444	2	443132	1
TJD 490 a	2223	3	3223444	2	443132	1
TJD 490 b	4223	2	3223444	2	443132	1
TJD 491 a	2223	3	3223444	2	243132	6
TJD 491 b	2223	3	3224444	5	243132	6
TJD 492 a	2223	3	3223444	2	243132	6
TJD 492 b	2223	3	3224444	5	243132	6
TJD 493 a	2223	3	3223444	2	443132	1
TJD 493 b	2223	3	3223444	2	243132	6
TJD 494 a	2221	1	3423222	4	423332	4
TJD 494 b	2221	1	3423222	4	423332	4
TJD 512 a	2223	3	1223444	1	423332	4
TJD 512 b	2223	3	3423222	4	243132	6
TJD 513 a	2221	1	3223222	3	423332	4
TJD 513 b	2241	4	3223222	3	221314	2
TJD 514 a	2223	3	1223444	1	443132	1
TJD 514 b	2223	3	1223444	1	443132	1
TJD 515 a	2223	3	1223444	1	443132	1
TJD 515 b	2223	3	1223444	1	443132	1
TJD 516 a	2221	1	1223444	1	443132	1
TJD 516 b	2223	3	3223222	3	423332	4
TJD 517 a	2223	3	1223444	1	443132	1
TJD 517 b	2223	3	1223444	1	443132	1
TJD 518 a	2223	3	3223444	2	443132	1
TJD 518 b	2123	6	3224444	5	443132	1
TJD 519 a	2223	3	1223444	1	443132	1
TJD 519 b	4223	2	3223444	2	443132	1
TJD 520 a	2223	3	3223444	2	443132	1
TJD 520 b	4223	2	3223444	2	243132	6
TJD 521 a	2223	3	1223444	1	443132	1
TJD 521 b	2223	3	3223444	2	243132	6
TJD 522 a	2223	3	1223444	1	243132	6
TJD 522 b	2223	3	1223444	1	243132	6
TJD 524 a	2223	3	3223444	2	443132	1
TJD 524 b	2123	6	3224444	5	443132	1
TJD 525 a	2223	3	3223444	2	443132	1
TJD 525 b	2223	3	3223444	2	243132	6
TJD 526 a	2223	3	1223444	1	443132	1
TJD 526 b	2123	6	3224444	5	243132	6
TJD 527 a	2123	6	3223444	2	443132	1
TJD 527 b	4223	2	3223444	2	243132	6
TJD 528 a	4223	2	3223444	2	443132	1
TJD 528 b	4223	2	3223444	2	443132	1
TJD 529 a	2123	6	3223444	2	443132	1
TJD 529 b	4223	2	3223444	2	443132	1
TJD 530 a	2223	3	3223444	2	443132	1
TJD 530 b	2223	3	3223444	2	243132	6
TJD 531 a	2223	3	3223444	2	443132	1
TJD 531 b	2223	3	3223444	2	243132	6
TJD 532 a	2123	6	1223444	1	443132	1
TJD 532 b	4223	2	3223444	2	443132	1
TJD 533 a	2223	3	3223444	2	443132	1
TJD 533 b	4223	2	3223444	2	443132	1
TJD 535 a	2223	3	1223444	1	443132	1
TJD 535 b	4223	2	1223444	1	443132	1
TJD 536 a	2223	3	1223444	1	443132	1
TJD 536 b	2223	3	3223444	2	443132	1
TJD 537 a	2223	3	1223444	1	443132	1
TJD 537 b	4223	2	1223444	1	443132	1
TJD 538 a	2223	3	3223444	2	443132	1
TJD 538 b	2223	3	3223444	2	443132	1
TJD 539 a	2123	6	1223444	1	443132	1
TJD 539 b	4223	2	1223444	1	243132	6
TJD 540 a	2223	3	1223444	1	443132	1
TJD 540 b	2223	3	3223444	2	243132	6
TJD 541 a	2223	3	3223444	2	443132	1
TJD 541 b	4223	2	3223444	2	243132	6
TJD 542 a	2223	3	1223444	1	443132	1
TJD 542 b	2123	6	3223444	2	443132	1
TJD 543 a	2223	3	3223444	2	443132	1
TJD 543 b	2123	6	3223444	2	243132	6
TJD 544 a	2223	3	3223444	2	443132	1
TJD 544 b	4223	2	3223444	2	243132	6
TJD 545 a	2223	3	2223444	9	443132	1
TJD 545 b	4223	2	3223444	2	443132	1
TJD 546 a	2223	3	1223444	1	443132	1
TJD 546 b	2223	3	3223444	2	443132	1
TJD 547 a	2223	3	3223444	2	443132	1
TJD 547 b	2123	6	3223444	2	443132	1
TJD 548 a	2223	3	3223444	2	443132	1
TJD 548 b	2223	3	3223444	2	243132	6
TJD 549 a	2223	3	1223444	1	443132	1
TJD 549 b	2223	3	3223444	2	243132	6
TJD 550 a	2223	3	1223444	1	443132	1
TJD 550 b	2223	3	1223444	1	443132	1
TJD 551 a	2223	3	1223444	1	443132	1
TJD 551 b	4223	2	3223444	2	443132	1
TJD 552 a	2223	3	1223444	1	443132	1
TJD 552 b	2223	3	3223444	2	443132	1
TJD 553 a	2223	3	1223444	1	443132	1
TJD 553 b	2223	3	3223444	2	443132	1
TJD 554 a	2223	3	1223444	1	443132	1
TJD 554 b	2223	3	3223444	2	443132	1
TJD 555 a	2223	3	1223444	1	443132	1
TJD 555 b	2123	6	3223444	2	243132	6
TJD 556 a	2223	3	3223444	2	443132	1
TJD 556 b	2223	3	3223444	2	243132	6
TJD 557 a	2223	3	3223444	2	443132	1
TJD 557 b	2223	3	3223444	2	443132	1
TJD 558 a	2223	3	3223444	2	443132	1
TJD 558 b	4223	2	3223444	2	443132	1
TJD 559 a	2223	3	1223444	1	443132	1
TJD 559 b	2123	6	3223444	2	443132	1
TJD 560 a	2223	3	1223444	1	443132	1
TJD 560 b	2223	3	1223444	1	443132	1
TJD 561 a	2223	3	3223444	2	443132	1
TJD 561 b	2223	3	3223444	2	243132	6
TJD 562 a	2223	3	3223444	2	443132	1
TJD 562 b	2223	3	3223444	2	443132	1
TJD 563 a	2123	6	1223444	1	443132	1
TJD 563 b	4223	2	1223444	1	443132	1
TJD 564 a	2123	6	3223444	2	443132	1
TJD 564 b	4223	2	3223444	2	243132	6
TJD 565 a	2223	3	1223444	1	443132	1
TJD 565 b	2123	6	3223444	2	243132	6
TJD 566 a	2223	3	3223444	2	443132	1
TJD 566 b	2223	3	3223444	2	243132	6
TJD 567 a	2223	3	1223444	1	443132	1
TJD 567 b	4223	2	3223444	2	243132	6
TJD 568 a	4223	2	1223444	1	443132	1
TJD 568 b	4223	2	3223444	2	443132	1
TJD 569 a	2223	3	1223444	1	443132	1
TJD 569 b	2223	3	3223444	2	443132	1
TJD 570 a	2223	3	1223444	1	243132	6
TJD 570 b	2223	3	1223444	1	243132	6
TJD 571 a	2223	3	1224444	10	443132	1
TJD 571 b	2223	3	3224444	5	243132	6
TJD 572 a	2223	3	3223444	2	443132	1
TJD 572 b	2223	3	3223444	2	443132	1
TJD 573 a	2223	3	3223444	2	443132	1
TJD 573 b	2223	3	3223444	2	443132	1
TJD 574 a	2223	3	1223444	1	443132	1
TJD 574 b	2223	3	3223444	2	443132	1
TJD 575 a	2221	1	3223444	2	443132	1
TJD 575 b	2223	3	3223222	3	221314	2
TJD 576 a	2223	3	3223444	2	443132	1
TJD 576 b	4223	2	3224444	5	443132	1
TJD 577 a	2221	1	3423222	4	443132	1
TJD 577 b	4223	2	3423222	4	423332	4
TJD 578 a	2221	1	3223444	2	423332	4
TJD 578 b	2221	1	3423222	4	423332	4
TJD 579 a	2123	6	1223444	1	443132	1
TJD 579 b	2123	6	3223444	2	243132	6
TJD 580 a	2223	3	3223444	2	443132	1
TJD 580 b	2123	6	3223444	2	243132	6
TJD 581 a	2223	3	3223444	2	443132	1
TJD 581 b	2223	3	3223444	2	243132	6
TJD 582 a	2223	3	1223444	1	443132	1
TJD 582 b	2223	3	3223444	2	243132	6
TJD 583 a	2223	3	1223444	1	443132	1
TJD 583 b	2223	3	1223444	1	443132	1
TJD 584 a	2221	1	3223222	3	423332	4
TJD 584 b	2221	1	3423222	4	221314	2
TJD 585 a	2123	6	3223444	2	443132	1
TJD 585 b	4223	2	3223444	2	243132	6
TJD 586 a	2123	6	3223444	2	443132	1
TJD 586 b	4223	2	3223444	2	243132	6
TJD 587 a	2123	6	1223444	1	443132	1
TJD 587 b	4223	2	3223444	2	243132	6
TJD 588 a	2223	3	3223444	2	443132	1
TJD 588 b	2223	3	3223444	2	443132	1
TJD 589 a	2223	3	1223444	1	443132	1
TJD 589 b	2223	3	3223444	2	423332	4
TJD 590 a	2223	3	1223444	1	243132	6
TJD 590 b	2223	3	3223444	2	243132	6
TJD 591 a	2221	1	3223222	3	423332	4
TJD 591 b	2221	1	3223222	3	221314	2
TJD 592 a	2223	3	1223444	1	443132	1
TJD 592 b	2223	3	3223444	2	443132	1
TJD 593 a	2223	3	3223444	2	443132	1
TJD 593 b	2223	3	3223444	2	243132	6
TJD 594 a	2223	3	1223444	1	443132	1
TJD 594 b	2223	3	3223444	2	243132	6
TJD 595 a	2223	3	3223444	2	443132	1
TJD 595 b	2223	3	3224444	5	443132	1
TJD 596 a	2223	3	3223444	2	443132	1
TJD 596 b	2223	3	3223444	2	443132	1
TJD 597 a	2223	3	3223444	2	443132	1
TJD 597 b	2223	3	3224444	5	443132	1
TJD 598 a	2223	3	1223444	1	443132	1
TJD 598 b	2123	6	3223444	2	443132	1
TJD 599 a	2221	1	3223444	2	423332	4
TJD 599 b	2221	1	3223222	3	221314	2
TJD 600 a	2221	1	3223222	3	423332	4
TJD 600 b	2241	4	3223222	3	221314	2
TJD 601 a	2221	1	3223222	3	221314	2
TJD 601 b	2221	1	3423222	4	221314	2
TJD 602 a	2221	1	1223444	1	443332	7
TJD 602 b	2223	3	3223222	3	423332	4
TJD 603 a	2223	3	3223444	2	443132	1
TJD 603 b	4223	2	3223444	2	443132	1
TJD 604 a	2223	3	1223444	1	443132	1
TJD 604 b	4223	2	3223444	2	243132	6
TJD 605 a	2123	6	1223444	1	443132	1
TJD 605 b	2123	6	3223444	2	243132	6
TJD 606 a	2223	3	1223444	1	443132	1
TJD 606 b	4223	2	3223444	2	443132	1
TJD 607 a	2223	3	3223444	2	443132	1
TJD 607 b	2223	3	3223444	2	443132	1
TJD 608 a	2223	3	3223444	2	243132	6
TJD 608 b	2223	3	3223444	2	243132	6
TJD 609 a	2223	3	1223444	1	443132	1
TJD 609 b	2123	6	3223444	2	443132	1
TJD 610 a	2223	3	3223444	2	443132	1
TJD 610 b	2223	3	3223444	2	443132	1
TJD 611 a	2223	3	3223444	2	443132	1
TJD 611 b	2123	6	3223444	2	243132	6
TJD 612 a	2223	3	1223444	1	443132	1
TJD 612 b	4223	2	3223444	2	443132	1
TJD 613 a	2223	3	1223444	1	243132	6
TJD 613 b	4223	2	3223444	2	243132	6
TJD 614 a	2221	1	3223222	3	423332	4
TJD 614 b	2221	1	3223222	3	423332	4
TJD 615 a	2221	1	3223222	3	221314	2
TJD 615 b	2221	1	3223222	3	221314	2
TJD 616 a	2221	1	3423222	4	221314	2
TJD 616 b	2221	1	3423222	4	221314	2
TJD 617 a	2221	1	3223222	3	423332	4
TJD 617 b	2241	4	3423222	4	423332	4
TJD 618 a	2221	1	2423222	11	423332	4
TJD 618 b	2241	4	3423222	4	221314	2
TJD 619 a	2221	1	3223222	3	423332	4
TJD 619 b	2221	1	3423222	4	423332	4
TJD 620 a	2221	1	3223222	3	423312	9
TJD 620 b	2221	1	3223222	3	221314	2
TJD 621 a	2221	1	3223222	3	423332	4
TJD 621 b	2221	1	3423222	4	221314	2
TJD 622 a	2221	1	3223222	3	423332	4
TJD 622 b	2221	1	3423222	4	221314	2
TJD 623 a	2221	1	3223222	3	423332	4
TJD 623 b	2221	1	3423222	4	423332	4
TJD 624 a	2221	1	3223222	3	423332	4
TJD 624 b	2241	4	3423222	4	221314	2
TJD 625 a	2221	1	3223222	3	423312	9
TJD 625 b	2221	1	3223222	3	221314	2
TJD 626 a	2221	1	3223222	3	221314	2
TJD 626 b	2221	1	3223222	3	221314	2
TJD 627 a	2221	1	3423222	4	423332	4
TJD 627 b	2241	4	3423222	4	423332	4
TJD 628 a	2221	1	3223222	3	423332	4
TJD 628 b	2241	4	3223222	3	423332	4
TJD 629 a	2221	1	3423222	4	423332	4
TJD 629 b	2241	4	3423222	4	423332	4
TJD 630 a	2221	1	3223222	3	221314	2
TJD 630 b	2221	1	3223222	3	221314	2
TJD 631 a	2221	1	3223222	3	423332	4
TJD 631 b	2221	1	3423222	4	423332	4
TJD 632 a	2221	1	3423222	4	423332	4
TJD 632 b	2221	1	3423222	4	423332	4
TJD 633 a	2221	1	3223222	3	423332	4
TJD 633 b	2221	1	3223222	3	423332	4
TJD 634 a	2221	1	3223222	3	423332	4
TJD 634 b	2241	4	3423222	4	423332	4
TJD 635 a	2221	1	3223222	3	423332	4
TJD 635 b	2221	1	3423222	4	423332	4
TJD 636 a	2221	1	3223222	3	221314	2
TJD 636 b	2221	1	3223222	3	221314	2
TJD 637 a	2221	1	3423222	4	221314	2
TJD 637 b	2221	1	3423222	4	221314	2
TJD 638 a	2221	1	3423222	4	-9	-9
TJD 638 b	2241	4	3423222	4	-9	-9
TJD 639 a	2221	1	3223222	3	423332	4
TJD 639 b	2221	1	3423222	4	423332	4
TJD 640 a	2241	4	3223222	3	423332	4
TJD 640 b	2241	4	3223222	3	423332	4
TJD 641 a	2221	1	3223222	3	221314	2
TJD 641 b	2221	1	3423222	4	221314	2
TJD 642 a	2221	1	3223222	3	423332	4
TJD 642 b	2241	4	3423222	4	221314	2
TJD 643 a	2221	1	3223444	2	443132	1
TJD 643 b	2223	3	3223222	3	423332	4
TJD 644 a	2121	5	3223222	3	443132	1
TJD 644 b	2123	6	3223222	3	423332	4
TJD 645 a	2223	3	1223444	1	443132	1
TJD 645 b	2223	3	3223444	2	443132	1
TJD 646 a	2223	3	1223444	1	443132	1
TJD 646 b	2223	3	3223444	2	443132	1
TJD 647 a	2223	3	3223444	2	443132	1
TJD 647 b	4223	2	3223444	2	443132	1
TJD 648 a	2221	1	3223222	3	423332	4
TJD 648 b	2241	4	3423222	4	423332	4
TJD 649 a	2221	1	3223222	3	423332	4
TJD 649 b	2221	1	3423222	4	221314	2
TJD 650 a	2221	1	3223222	3	423332	4
TJD 650 b	2241	4	3223222	3	423332	4
TJD 651 a	2221	1	3223222	3	423332	4
TJD 651 b	2221	1	3423222	4	221314	2
TJD 652 a	2221	1	3223222	3	423332	4
TJD 652 b	2221	1	3223222	3	221314	2
TJD 653 a	2221	1	3223222	3	423332	4
TJD 653 b	2221	1	3423222	4	221314	2
TJD 654 a	2223	3	1223444	1	443132	1
TJD 654 b	2223	3	3223444	2	443132	1
TJD 655 a	2223	3	3223444	2	443132	1
TJD 655 b	2223	3	3223444	2	443132	1
TJD 656 a	2223	3	1223444	1	443132	1
TJD 656 b	2223	3	3223444	2	243132	6
TJD 657 a	2221	1	1223444	1	443132	1
TJD 657 b	2221	1	3223222	3	221314	2
TJD 658 a	2221	1	3223222	3	423332	4
TJD 658 b	2221	1	3423222	4	221314	2
TJD 659 a	2223	3	3223444	2	443132	1
TJD 659 b	2223	3	3223444	2	443132	1
TJD 660 a	2223	3	1223444	1	443132	1
TJD 660 b	2123	6	3223444	2	443132	1
TJD 661 a	2223	3	1223444	1	443132	1
TJD 661 b	2223	3	1223444	1	443132	1
TJD 662 a	2223	3	1223444	1	443132	1
TJD 662 b	4223	2	3223444	2	443132	1
TJD 663 a	2221	1	1223444	1	443132	1
TJD 663 b	2223	3	3223222	3	221314	2
TJD 664 a	2223	3	1223444	1	443132	1
TJD 664 b	2123	6	3223444	2	243132	6
